# Supplementary material for: Omics-based analysis of Akkermansia muciniphila cultivation in food-grade media
Source: Microbiome Res Rep. 2024 Jun 17;3(3):36. doi: 10.20517/mrr.2024.06 (PMC11480725; doi:10.20517/mrr.2024.06)
Supplement: Supplementary file 1 [file mrr-3-3-36-SupplementaryMaterials.zip]

Archive with 6 entries (6 files):
- mrr3006-SupplementaryFigures.pdf
- mrr3006-SupplementaryFile1.xlsx
- mrr3006-SupplementaryFile2.pdf
- mrr3006-SupplementaryTable1.xlsx
- mrr3006-SupplementaryTable2.xlsx
- mrr3006-SupplementaryTable3.xlsx
