# Supplementary material for: Omics-based analysis of Akkermansia muciniphila cultivation in food-grade media
Source: Microbiome Res Rep. 2024 Jun 17;3(3):36. doi: 10.20517/mrr.2024.06 (PMC11480725; doi:10.20517/mrr.2024.06)
Supplement: Supplementary file 1 [file mrr-3-3-36-SupplementaryMaterials.zip › mrr3006-SupplementaryFile1.xlsx]

## Sheet: Transcriptome counts table
	A_mid_1	A_mid_2	A_mid_3	A_end_1	A_end_2	A_end_3	B_mid_1	B_mid_2	B_mid_3	B_end_1	B_end_2	B_end_3	C_mid_1	C_mid_2	C_mid_3	C_end_1	C_end_2	C_end_3	D_1	D_2	D_3
AMUC_RS00005	139	172	152	202	180	166	248	226	137	428	361	310	140	193	251	309	317	215	126	96	92
AMUC_RS00015	731	795	696	1496	1516	1286	1594	1278	505	1007	1374	1041	664	868	1495	1298	1312	581	587	525	591
AMUC_RS00020	4832	5253	5698	3049	2757	2493	8354	8316	9041	6869	6089	5799	6200	5993	8404	4787	5378	4765	6192	5520	6739
AMUC_RS00025	1938	1761	1724	3578	3535	2935	4387	3594	2223	4183	4091	3219	2237	2477	3951	3197	3555	2023	3002	2420	2726
AMUC_RS00030	1406	1404	1313	2688	2556	2306	3419	2825	1730	2413	2682	2184	1604	1890	3014	2367	2556	1240	1720	1529	1745
AMUC_RS00035	2663	2439	2202	4502	4268	3875	6053	4999	3010	4873	4590	3727	2957	3402	5496	4078	4204	2101	3753	3081	3609
AMUC_RS00040	2597	2487	2206	3738	3485	3117	5580	4506	3456	4465	3965	3259	3087	3266	5047	3396	3522	1990	4510	3796	4783
AMUC_RS00045	1246	1030	904	1750	1849	1440	2791	2219	1436	1886	1894	1444	1431	1506	2289	1556	1614	903	2602	2073	2880
AMUC_RS00050	1149	1030	729	2631	2529	1813	3328	2291	967	1952	2336	1669	1261	1602	2584	1919	1905	701	844	684	942
AMUC_RS00055	2778	2604	2388	4714	4707	3047	6262	4962	3199	5343	5506	4662	2928	3358	5293	4179	4595	2591	4719	4499	5107
AMUC_RS00060	2819	2642	2497	3368	3419	2279	5773	4802	3577	4736	4485	3878	3242	3354	5246	3766	3888	2196	6152	5268	6646
AMUC_RS00065	13215	10575	11899	5092	5258	4081	11708	10027	9870	7776	7676	6753	9651	8909	12576	7490	8575	7130	10107	8694	10227
AMUC_RS00070	1402	1311	1332	1871	1709	1469	2112	1852	1410	1844	2193	2124	1392	1568	2361	1771	1902	1255	4043	3726	3797
AMUC_RS00075	764	590	418	2457	2308	1922	2574	1790	282	2371	1708	1272	654	1082	1973	1762	1618	442	342	309	345
AMUC_RS00080	14803	12540	12825	15178	13344	10633	21626	17335	19925	33084	38937	39771	17777	14779	18048	14866	17897	17333	31515	31880	30896
AMUC_RS00085	271402	218680	240761	375368	391477	313471	202584	205505	270049	266457	327417	331404	288667	233941	305301	290208	373433	410073	249670	234128	205969
AMUC_RS00090	45869	41762	46115	33160	35579	27615	22567	35454	73465	90637	70537	89482	60076	51420	72710	46030	67830	65670	45382	37221	39572
AMUC_RS00095	8634	8088	9002	7627	7611	6171	9219	9475	11052	13577	11761	11758	11203	9636	13725	7107	8714	7825	35350	30490	35012
AMUC_RS00100	1451	1334	1174	2811	2735	2287	2992	2176	812	3318	2386	1750	1342	1748	2853	2008	2191	885	575	442	713
AMUC_RS00110	1606	1511	1390	2703	2468	1793	3559	2936	1808	2724	2561	2175	2004	2182	3511	2770	2826	1688	611	515	780
AMUC_RS00115	1317	1160	936	3366	3357	2354	4078	2705	772	2822	2927	2139	1139	1719	2830	2409	2554	936	825	703	840
AMUC_RS00120	1218	1156	1035	2529	2462	1945	2510	1965	908	2189	2310	1789	1169	1378	2291	2059	2114	987	2993	2742	2894
AMUC_RS00125	418	413	341	1337	1290	988	1449	1117	288	1053	927	631	443	647	1063	900	817	263	788	641	730
AMUC_RS00135	6111	5526	5680	7562	7418	5739	8504	7261	5277	9102	8209	7105	5721	5880	8675	6695	7521	4944	10685	9940	10180
AMUC_RS00140	3408	2912	3100	2467	2477	2072	3713	3345	3191	3404	3275	2978	3038	2683	4045	2687	3240	2306	5499	4753	5345
AMUC_RS00145	64	30	44	85	125	88	138	98	30	268	97	100	44	55	83	76	101	37	45	37	35
AMUC_RS00150	2724	2604	2376	4781	4434	3543	5845	4321	2608	4754	5163	4254	2782	3220	4753	3935	4193	2503	6290	5618	5991
AMUC_RS00155	464	488	380	1442	1332	1103	1383	1126	411	812	1264	855	580	855	1290	1100	1041	362	177	177	229
AMUC_RS00160	6506	5842	6677	2730	2672	2090	7918	7946	9650	9416	10675	10377	7953	7063	9181	5710	6495	6666	21844	19132	22351
AMUC_RS00165	5495	4310	4691	3178	3328	2772	7102	6400	6967	5731	8552	7864	6158	5774	7665	4713	5342	4984	15429	13742	15365
AMUC_RS00170	7531	6411	7046	5040	5026	4116	9798	9315	10979	12760	12838	12278	9411	7876	10826	7110	8445	8102	23119	21390	22746
AMUC_RS00175	2210	2474	2339	3333	3239	2676	3984	3090	2235	4598	4282	3752	2024	2512	3801	3583	4049	2656	2744	2516	2498
AMUC_RS00180	1610	1490	1456	2174	2206	1746	3276	2847	2181	2355	2793	2292	2207	2435	3540	2740	3085	1931	500	466	566
AMUC_RS00185	6902	5934	6419	4830	4498	3858	12181	11667	11468	9153	8132	7283	9393	8430	12042	7358	8740	6648	4232	3512	4495
AMUC_RS00195	975	1056	1064	1073	1116	1038	1901	1809	1288	485	1103	864	898	1080	1615	955	938	459	1364	1251	1689
AMUC_RS00200	696	889	1042	156	180	137	765	995	1086	1023	768	700	704	698	1044	642	753	684	1255	1093	1366
AMUC_RS00205	9352	9043	8509	15681	14778	13311	17101	14273	6475	12192	12688	9662	7706	10064	15938	12595	12971	6373	27444	24782	27239
AMUC_RS00210	61235	54856	67095	8477	8791	7209	34545	38508	46043	17384	19695	18854	45267	38775	53855	24834	31418	30109	20823	17203	16560
AMUC_RS00215	77637	72316	81269	6966	7525	5995	44987	47241	62193	21972	23693	23396	55751	46456	63797	28696	36805	37597	29061	25486	22912
AMUC_RS00220	3477	3373	3590	1812	1869	1495	3446	2993	2616	1295	1757	1376	1988	2169	3226	1886	2016	1098	1515	1363	1311
AMUC_RS00225	494	413	407	683	699	575	824	615	242	134	552	391	360	413	663	524	499	165	74	77	77
AMUC_RS00230	1333	1133	1008	2776	2678	2157	3324	2355	1045	4026	2529	1965	1241	1662	2551	2130	2124	946	821	804	858
AMUC_RS00240	4149	3798	3911	3415	3547	2806	5633	4888	4623	6942	6041	5713	3729	3477	5084	4058	4600	3892	5137	3997	4550
AMUC_RS00245	2227	1856	1863	1772	1731	1530	3203	2811	2656	2524	2689	2411	2005	2092	3030	2051	2235	1497	2081	1752	2279
AMUC_RS00250	2516	2092	1440	6676	6763	5567	7538	5145	1385	6952	5342	3578	2247	3277	5414	4582	4817	1343	544	479	649
AMUC_RS00255	2652	2753	2945	2663	2523	2259	4331	3958	3502	5677	4219	3994	2726	3063	4329	3404	3728	2514	3579	3120	3654
AMUC_RS00260	581	574	412	1717	1707	1351	1671	1344	334	1716	1406	1016	474	888	1544	1218	1203	334	1783	1632	1635
AMUC_RS00265	239	200	182	692	692	576	660	475	130	461	518	397	204	382	560	514	462	146	1142	1032	1070
AMUC_RS00275	935	986	1008	1056	1023	895	1759	1525	1480	1571	1528	1384	1269	1219	1911	1404	1553	1105	477	434	600
AMUC_RS00280	1387	1427	1151	2642	2513	2295	3761	3007	1918	2892	3120	2639	1854	2112	3372	2409	2758	1561	327	331	416
AMUC_RS00300	5188	4859	5005	6187	6131	4891	7520	6667	6253	10153	11380	11605	5360	5420	7643	7022	8267	6850	16652	13840	15573
AMUC_RS00310	85	60	53	262	290	171	347	194	23	275	206	128	82	120	187	212	205	28	10	4	6
AMUC_RS00315	5679	5073	5444	3184	3291	2055	5780	5286	5315	5434	6056	5710	4825	4298	6351	4870	5797	4965	7541	6786	6775
AMUC_RS00320	1324	1092	1051	1009	1052	683	1879	1446	1229	1128	1276	1103	976	964	1559	1193	1397	998	821	650	788
AMUC_RS00325	2186	2150	2000	1555	1541	952	2817	2678	2449	1666	2091	1825	1997	1892	2894	1895	2063	1295	1574	1365	1814
AMUC_RS00330	2401	2150	2005	2800	2810	1671	4257	3438	2200	3661	2637	1980	2009	2306	3438	2437	2733	1407	828	783	1012
AMUC_RS00335	18731	17615	19703	11207	11761	8215	15857	17337	21944	19890	23244	23592	18576	16779	23132	20787	26636	26012	11521	9626	10382
AMUC_RS00340	25414	20731	24053	6131	6473	5006	23051	22096	28152	22906	26061	25871	23760	21070	27717	23128	30360	29237	18876	16017	16737
AMUC_RS00345	130241	101781	113642	18265	19043	15313	108030	103835	133657	87195	106871	103895	124487	101576	133155	104904	131500	140528	84905	77088	80318
AMUC_RS00350	1957	1711	1193	6964	6338	5452	5998	4429	789	3647	4754	3529	1866	3012	5362	4378	4356	1187	558	554	617
AMUC_RS00355	175	113	100	414	512	379	714	487	54	518	179	139	94	203	345	288	212	74	116	111	135
AMUC_RS00360	82	53	40	182	203	153	191	188	24	70	138	107	52	83	171	142	141	41	203	179	169
AMUC_RS00365	404	330	219	1132	1310	966	1671	1102	171	860	833	618	301	523	956	739	691	233	458	467	454
AMUC_RS00370	266	254	156	493	615	485	772	607	167	198	386	285	217	303	593	409	405	125	332	289	360
AMUC_RS00375	1037	998	1123	1425	1294	1161	1714	1661	1202	1211	1621	1444	1190	1330	2089	1541	1712	1127	698	683	658
AMUC_RS00380	8980	8216	8627	4772	4452	3713	8492	7977	8482	8880	9868	9328	7660	6933	10097	7791	8955	8203	9785	9514	8945
AMUC_RS00385	11047	9447	10910	5916	5500	4334	13114	12765	14907	12043	13586	13491	12482	11208	14893	10691	12649	12433	17778	15993	16768
AMUC_RS00390	3735	3406	4098	1953	1744	1514	5227	5233	5408	3422	4253	4033	3818	3721	5272	3284	3887	3283	4222	3786	4267
AMUC_RS00395	7000	5177	5933	2707	2945	2208	6222	5842	6740	6672	8476	7872	6188	5251	7120	5588	7040	7451	11885	11201	10806
AMUC_RS00400	3991	3105	3764	1604	1733	1239	3921	3680	4069	4143	4287	4107	3537	2979	4228	3071	3746	3302	4900	3967	4580
AMUC_RS00405	5376	4628	5197	2263	2218	1802	5922	5600	6368	4505	6230	5874	5088	4751	6436	4263	5215	4600	5058	4719	5300
AMUC_RS00410	3475	3016	3050	2870	2907	2096	5405	5008	4517	3967	4738	4052	3850	3892	5560	3923	4363	3185	718	756	1042
AMUC_RS00415	1743	1419	1823	1483	1555	1091	2075	2007	2024	1834	2143	2005	1649	1641	2367	1597	2118	1743	5973	4646	5006
AMUC_RS00420	1718	1459	1372	2298	2226	1901	2790	2257	1495	3164	2511	2196	1581	1693	2633	1875	2090	1163	5212	4654	4758
AMUC_RS00425	199	157	185	220	218	164	294	257	159	408	267	211	134	168	274	200	257	122	306	300	312
AMUC_RS00430	1124	919	781	1790	1736	1544	2131	1663	995	1236	1703	1306	923	1131	1860	1362	1484	614	1179	1209	1312
AMUC_RS00435	791	726	701	933	876	820	1553	1156	879	797	900	695	752	748	1253	752	767	391	571	590	645
AMUC_RS00445	5297	4760	5200	4155	4175	3664	6550	5730	5166	5689	6862	6237	4414	4432	6574	5525	6318	4913	6691	6465	6272
AMUC_RS00450	708	594	447	2138	1989	1935	2064	1443	425	1369	1570	1254	747	1087	1721	1429	1496	520	499	520	578
AMUC_RS00455	86	87	63	405	385	406	409	308	48	97	259	232	127	188	320	294	246	68	39	41	43
AMUC_RS00460	355	280	148	1451	1401	1300	1233	919	100	1190	897	594	312	568	1005	792	853	209	95	76	57
AMUC_RS00465	4645	4275	4879	3665	3585	2960	5916	5973	5818	6012	7474	7036	4855	4557	6241	4703	5720	4891	16179	14648	15630
AMUC_RS00470	6261	5420	5177	7234	7138	6544	11556	10177	7694	11655	10655	8984	7160	7194	10752	7349	8249	5413	13219	12221	13987
AMUC_RS00475	2485	2325	2391	3765	3601	3097	4199	3476	2833	3305	4352	4164	2467	2643	3873	3470	3548	2527	3530	3117	3617
AMUC_RS00485	1155	1230	1134	2159	2169	1905	2179	1774	917	2128	2249	1963	1077	1315	2026	1945	1995	1306	2994	2536	2635
AMUC_RS00490	984	1009	1030	1242	1245	1196	1702	1538	1081	731	1432	1198	954	1132	1686	1192	1270	739	2712	2663	3158
AMUC_RS00495	851	842.284	917	1275.73	1363.26	1044.14	1003	973	823	1470	1391	1280.17	648.354	635	996	927.593	1192.66	897.558	3692.26	3532.37	3507.34
AMUC_RS00500	2936.78	3000	3015	3620.32	3647	3125	3947.5	3030	1140	1774	2253.25	1904	1327.75	1739	2823	2214	2031	922	3466	3064	3461
AMUC_RS00515	1521	1423	1480	1372	1485	1076	1645	1698	1583	3480	2471	2389	1502	1305	1876	1759	2489	2009	3226	2891	2773
AMUC_RS00520	3735	3120	2975	5961	5537	5230	6907	5535	3100	6150	5806	4789	3258	3729	6055	4724	5194	2595	2347	2265	2460
AMUC_RS00525	159	133	112	588	529	470	551	308	49	288	388	298	154	204	370	352	369	113	127	108	103
AMUC_RS00530	1734	1644	1492	4356	4070	3570	4591	3545	1369	5235	3802	2958	1779	2274	3942	3310	3309	1401	1658	1509	1642
AMUC_RS00535	12448	10395	11352	5357	6583	4677	4162	4587	4633	1671	3368	3066	5906	5062	7799	4259	5715	4805	2188	1783	1687
AMUC_RS00540	145493	151638	152107	29160	46816	24753	46711	65283	70172	43710	40212	42068	92202	73752	137413	63387	113301	72206	4355	3706	3964
AMUC_RS00545	1771	1636	1602	2660	2568	2157	2686	2223	1614	3694	3062	3158	1713	1824	2819	2016	2298	1421	2606	2183	2606
AMUC_RS00550	1005	975	762	2118	1963	1704	2614	1958	1084	1931	1956	1631	1111	1358	2220	1610	1744	759	598	552	580
AMUC_RS00555	814	758	697	1171	1169	1016	1608	1509	1034	618	1412	1271	920	1128	1679	1194	1253	710	577	491	645
AMUC_RS00560	2026	1743	2067	1451	1360	1273	3133	2955	2671	3455	2802	2460	2236	2392	3073	2027	2301	1854	2653	2344	2670
AMUC_RS00565	7474	6832	8037	864	969	625	7877	8701	10809	6193	7586	7477	8475	7445	11043	5419	7437	6425	7479	6512	7045
AMUC_RS00570	706	594	710	131	177	113	650	713	797	719	645	610	550	487	745	433	774	488	601	522	593
AMUC_RS00580	5807	5114	5525	3454	3508	2791	6288	6178	6267	6047	7541	7412	5821	5165	7413	5679	6882	6224	15219	12426	13391
AMUC_RS00585	2643	2351	2231	2038	1985	1390	4082	3343	2801	4046	3089	3082	2681	2430	3679	2441	2666	2084	3929	3455	4052
AMUC_RS00595	490	449	383	1115	1022	810	1350	941	371	823	988	731	533	667	1101	826	904	303	286	211	295
AMUC_RS00600	3139	2677	2689	3680	3772	2512	5033	4114	3231	5826	6373	6302	3151	3296	4896	4245	5035	3856	5293	4760	5149
AMUC_RS00605	856	614	534	1657	1743	938	2128	1472	447	1276	1507	1156	653	885	1508	1291	1332	521	609	525	598
AMUC_RS00610	1525	1415	1365	2255	2219	1355	3174	2555	1497	2691	2933	2610	1648	1972	2842	2369	2548	1598	2015	1559	2026
AMUC_RS00615	1779	1557	1452	3446	3638	2025	4534	3360	1546	3150	3644	2757	1721	2207	3622	2954	3072	1272	1593	1240	1711
AMUC_RS00620	3984	3870	3940	2932	2709	1996	5455	4687	4786	6342	6119	6062	3943	3764	5048	4212	4783	4457	11598	9815	11323
AMUC_RS00625	1861	1558	938	6237	6148	4235	6949	4761	783	5858	5208	3851	1972	3185	5131	4733	4409	1433	252	299	239
AMUC_RS00640	938	987	712	2202	2248	1101	2771	2025	856	2633	2164	1745	1186	1456	2389	1859	1922	734	903	752	1138
AMUC_RS00645	3346	2978	3026	2856	2947	1559	5304	4442	3907	6583	4824	4425	3609	3549	5044	3539	4030	3007	8542	7621	8989
AMUC_RS00650	2360	2318	2328	2019	1988	1173	3440	3204	2814	4007	3907	3827	2673	2701	3993	3020	3295	2560	5608	4929	5878
AMUC_RS00655	950	1077	1160	1102	1245	659	1625	1502	1228	1341	1899	1777	1083	1181	1778	1497	1756	1188	3180	2634	3092
AMUC_RS00660	1771	1620	1439	2752	2873	1328	3470	2686	2028	2475	3522	3187	1842	1981	3253	2741	2955	1768	5557	5750	5710
AMUC_RS00665	789	640	463	1776	1844	925	2273	1675	483	1841	1697	1319	697	1018	1694	1521	1507	532	2024	1857	1891
AMUC_RS00670	97	83	54	230	260	127	280	199	46	296	218	158	90	137	275	208	224	66	60	48	57
AMUC_RS00675	2271	2089	1850	2971	3019	1234	5473	4230	3140	4277	3959	3369	3004	3113	4581	3197	3308	1805	1262	1159	1649
AMUC_RS00680	916	844	648	1955	2008	955	2414	1803	716	1616	1869	1547	947	1271	2037	1594	1655	714	573	648	779
AMUC_RS00685	1598	1599	1640	1161	1261	776	2021	2115	1902	2386	2636	2303	1359	1431	1909	1701	2127	1574	3409	3205	3389
AMUC_RS00690	9181	8011	8779	5313	5145	3261	10490	9790	9772	9019	9195	8346	8400	7572	10924	7493	9015	7414	8493	7699	8829
AMUC_RS00695	2828	2609	2619	3133	3016	2098	4407	4036	2796	4643	3462	2994	2299	2706	3948	2907	3057	1671	5653	4908	5868
AMUC_RS00700	6391	5319	5541	4633	4586	3274	7925	7125	6327	6305	6369	5343	5165	5095	7412	4618	5147	3283	9439	8454	10858
AMUC_RS00705	1071	910	809	1205	1175	924	1902	1580	1108	1677	1423	1152	1001	1070	1492	1073	1148	641	3689	3243	3864
AMUC_RS00710	1463	1266	1048	3646	3493	2968	3938	3069	1035	1997	3160	2551	1285	1990	3172	2694	2581	1150	1477	1236	1578
AMUC_RS00715	122	69	68	337	318	261	328	217	44	122	243	177	111	137	285	242	279	65	23	17	20
AMUC_RS00720	1069	967	565	4173	3916	3503	3857	2912	327	1945	2849	1987	1093	1768	3045	2668	2728	624	99	102	139
AMUC_RS00725	1088	881	691	2754	2749	2559	2885	2043	567	3617	2039	1470	1113	1364	2382	1719	1841	625	1037	962	1216
AMUC_RS00740	3359	3289	3717	2917	3136	2450	5601	5317	5668	9075	8468	8284	4675	4614	6985	6768	7729	6950	7179	6609	7005
AMUC_RS00745	4725	4750	4965	4484	4500	3742	8752	8256	7242	7189	9225	8324	6102	5942	8880	6070	6942	5239	4165	4049	5060
AMUC_RS00755	129	103	65	424	387	313	346	282	46	229	295	237	107	129	304	263	262	44	9	17	22
AMUC_RS00765	922	1147	1026	1260	1307	1133	1176	890	204	232	819	557	346	531	984	746	770	225	308	245	298
AMUC_RS00770	985	899	987	540	636	532	610	424	158	354	318	211	199	290	414	296	340	95	395	386	388
AMUC_RS00775	243	191	142	589	575	483	595	360	56	324	407	270	142	199	378	321	327	89	27	21	28
AMUC_RS00780	906	724	672	2104	2012	1713	2222	1562	612	2138	1928	1679	820	1167	1819	1563	1595	690	1930	1845	1785
AMUC_RS00785	2122	1906	1888	2162	2169	1947	3478	3058	2271	3340	2704	2406	1966	2044	3123	2094	2399	1422	4757	4040	4694
AMUC_RS00790	2282	2012	1681	4809	4832	4394	5890	4500	1860	4217	4045	3070	2094	2884	4576	3591	3785	1399	3318	2767	3429
AMUC_RS00795	2940	2674	2267	6465	6103	5557	7391	5828	2561	4275	5187	4173	2948	3892	6324	4739	4905	1750	2971	2479	3458
AMUC_RS00800	1591	1468	1287	2816	2594	2463	3394	2793	1363	2066	2789	2158	1603	1975	3099	2367	2451	1043	963	916	1102
AMUC_RS00805	996	938	1075	964	987	714	1056	959	935	684	1172	1094	845	807	1281	911	1134	836	2565	2097	2235
AMUC_RS00810	3184	2792	3071	2163	2027	1838	3655	3443	3292	3424	3860	3593	2981	2893	4169	2789	3301	2577	1985	1799	1908
AMUC_RS00815	25865	23053	24653	6134	6162	5028	16257	16199	19474	11789	12641	12285	17408	15333	21714	14064	16455	15857	7391	7109	7309
AMUC_RS00820	17866	15758	16629	2665	3029	1952	9039	10000	11709	4499	5440	4990	12988	10548	15128	8376	10283	10480	5809	5752	4887
AMUC_RS00825	338	295	188	1054	1084	855	1196	772	217	414	897	585	318	523	867	723	803	166	69	74	117
AMUC_RS00830	763	778	643	1828	1755	1564	2045	1619	704	2434	1888	1504	876	1197	1894	1500	1526	634	499	421	613
AMUC_RS00835	1033	955	753	1935	1825	1594	2305	1908	868	1740	2132	1781	1113	1363	2037	1603	1776	849	1078	1071	1426
AMUC_RS00845	1934	1722	1431	4880	4686	4303	4934	3565	877	4240	3622	2735	1628	2324	4259	3387	3455	1018	786	713	731
AMUC_RS00850	214	174	155	219	223	196	258	189	106	157	208	165	132	138	221	261	251	143	191	200	162
AMUC_RS00860	9458	7359	8777	2933	2801	2328	9482	9014	10012	7753	6866	6566	8795	7697	10777	6069	7308	7051	9575	9016	10110
AMUC_RS00865	1545	1222	975	4007	3780	3557	4260	2966	796	3558	3098	2405	1295	1936	3432	2793	2923	1027	713	669	786
AMUC_RS00870	679	589	357	2437	2198	2022	2226	1553	284	1976	1709	1235	602	1049	1817	1617	1586	384	283	242	317
AMUC_RS00875	1668	1521	1318	2917	2593	2370	3794	3030	2000	3707	2879	2293	1838	2239	3255	2350	2453	1188	940	961	1203
AMUC_RS00890	13921	11811	12582	4881	5041	3856	15387	14781	16672	12258	16938	16401	14614	12328	16467	12767	15586	15921	25685	23955	24494
AMUC_RS00895	4079	3830	4335	2314	2467	1657	5826	6108	6428	4961	7242	7048	5176	4681	6629	3625	4420	3933	15773	14867	16084
AMUC_RS00900	24898	21500	24452	7474	7266	5457	24769	24318	28711	19002	24098	23056	25856	23006	31555	20140	25022	24269	16419	14364	15818
AMUC_RS00905	1498	1390	1016	3998	3672	2320	4768	3381	1460	3121	3372	2563	1683	2227	3540	2820	2852	985	724	661	1071
AMUC_RS00910	1872	1838	1422	4414	4038	2691	5241	4116	1885	3924	4073	3200	2094	2655	4298	3240	3354	1238	1438	1585	2135
AMUC_RS00915	1256	1061	745	3461	3239	2231	3974	2735	888	2067	2517	1914	1217	1658	2756	2305	2192	790	872	777	1006
AMUC_RS00920	4441	4352	4813	2472	2647	1844	5048	4923	5063	5278	5212	5103	4261	3837	5553	4450	5413	4701	7958	7161	7630
AMUC_RS00925	1430	1319	1265	1803	1678	1399	2510	2066	1272	1342	1987	1687	1319	1536	2173	1766	1867	1141	894	873	1026
AMUC_RS00930	2364	2290	2304	3118	2965	2665	4285	3888	2308	1696	3156	2516	2268	2539	3947	2961	3274	1664	1095	974	1164
AMUC_RS00935	17839	16880	18624	2645	2909	1862	12018	11981	18876	8208	8944	9374	15589	12981	18616	9704	13056	13630	20013	17985	17510
AMUC_RS00940	15204	16841	18256	2485	2675	1920	9772	10709	14768	5326	7725	8443	12045	11603	14909	10026	12305	11780	23093	18784	18985
AMUC_RS00945	5632	5438	6554	1463	1444	1225	3829	3917	4729	2200	2524	2363	4008	3756	5355	3021	3611	2983	6015	5059	5572
AMUC_RS00950	5380	4908	5719	3398	3337	2858	6840	6518	7381	6539	7557	7454	6480	5907	8292	5505	6524	5837	16234	13810	16531
AMUC_RS00955	5494	4547	5051	2968	2832	2537	7683	6948	8262	8954	6979	6371	6870	5843	8459	4833	5603	5085	12206	9841	11641
AMUC_RS00960	4813	4149	4120	4946	4696	4169	8013	7169	6533	4621	6615	6049	5774	5904	8639	5506	6289	4284	12689	10286	11995
AMUC_RS00970	1732	1839	1850	2299	2136	2171	3158	3007	2056	2698	3403	3165	1915	2079	3190	2323	2704	1671	794	795	1178
AMUC_RS00975	1503	1335	1206	2649	2687	2307	3087	2586	1407	2340	2977	2476	1526	1835	2779	2256	2597	1359	1176	1012	1275
AMUC_RS00980	4152	3657	3863	3478	3272	3130	7500	6979	6569	6609	7018	6597	5329	5331	7648	4742	5212	3912	2500	2318	3077
AMUC_RS00985	1339	1262	1146	3255	2904	2892	3712	3067	1433	2506	3049	2516	1609	2171	3317	2470	2573	1175	644	553	692
AMUC_RS00990	36916.9	33459.4	37645.6	20306.2	20836.5	16489.1	44137.4	44996.9	54325.5	41158.4	50679.4	50030.7	45448.2	39360.5	56046	36832.3	46011.1	43899.7	128042	107669	112233
AMUC_RS00995	2372.14	2157.64	1606.39	4764.78	5002.47	4454.92	7707.65	5069.08	1583.5	3848.56	3902.65	2963.32	2203.83	3100.48	5126.96	3441.68	3189.91	1416.26	5157.98	4843.29	5292.95
AMUC_RS01000	3464	3140	3460	5108	4985	4131	6226	5466	4349	6768	6354	5712	4127	4180	6414	4762	5483	3743	16385	14525	16250
AMUC_RS01005	6116	5183	5547	4845	4848	4436	8757	7486	7377	10879	11572	10993	7515	7169	10457	9912	11765	10336	4921	4520	5137
AMUC_RS01010	4704	4815	5049	7099	7401	5619	6107	5208	5089	10634	12093	12275	5163	5806	8539	8924	10526	8969	3701	3354	3677
AMUC_RS01015	4481	3772	3442	8395	8246	7402	9914	7432	4143	7601	8490	7011	4221	4943	7652	6715	7144	3473	3105	2837	3419
AMUC_RS01020	1551	1432	1098	3714	3652	3206	4480	3383	1510	2710	3505	2791	1745	2265	3689	2884	2979	1190	751	745	1080
AMUC_RS01025	1504	1268	1246	2263	2131	1935	3087	2342	1673	2292	3163	3058	1757	1809	2703	1999	2217	1339	2035	1799	2330
AMUC_RS01030	1695	1633	1653	2263	2238	1842	2565	2343	2032	2063	3557	3421	1799	1871	2683	2147	2335	1712	6063	5861	6044
AMUC_RS01035	1037	1019	867	2380	2329	2197	2644	2146	931	1463	2038	1511	1148	1337	2362	1752	1901	735	283	240	377
AMUC_RS01040	1781	1866	1576	3949	3646	3374	4346	3730	1950	3885	3967	3143	2028	2691	4207	3306	3412	1567	809	820	1034
AMUC_RS01045	1501	1465	1504	2708	2604	2416	3471	2712	1814	2811	2515	2084	1752	2150	3257	2386	2358	1183	1528	1510	1628
AMUC_RS01050	3809	3920	3830	4587	4362	3476	4008	3518	3200	4167	5110	5083	3370	3381	4758	4408	4997	4162	13192	12093	11435
AMUC_RS01055	391	416	410	682	716	668	716	608	254	637	668	562	346	408	678	581	512	327	1047	886	1015
AMUC_RS01065	2419	2332	2116	5473	5047	4780	6099	4622	1838	4293	4121	3247	2532	3120	5046	3815	3740	1565	3132	2886	3839
AMUC_RS01070	1023	982	731	2478	2316	2180	2774	1999	643	2534	1965	1415	1089	1408	2210	1741	1709	588	1005	807	1211
AMUC_RS01075	1085	904	745	2045	1969	1875	2431	1831	732	2356	1731	1303	1132	1366	2190	1578	1651	601	1849	1761	2204
AMUC_RS01080	22471	18732	22153	9537	9312	8300	26304	26335	29653	22613	27054	25736	22977	20121	27424	16963	20511	18898	24768	21472	24667
AMUC_RS01095	507	419	440	414	380	317	899	770	591	1052	518	398	478	503	666	441	469	283	261	227	292
AMUC_RS01100	2288	2067	2009	2020	1876	1531	4327	3463	3490	2554	2485	2134	2643	2595	3511	1946	1931	1297	1401	1152	1627
AMUC_RS01110	3971	3902	3936	4476	4561	3318	7427	6661	5544	5596	5568	4724	4202	4552	6637	4170	4640	2704	9983	9440	10705
AMUC_RS01115	175	158	108	287	316	195	428	307	116	313	332	245	116	194	314	258	361	121	170	158	178
AMUC_RS01120	5731	6323	7039	1724	1978	1325	8946	10393	11084	7711	9877	9818	7605	7181	9613	7247	8161	8396	2171	2111	3320
AMUC_RS01125	2039	1828	1570	3695	4157	2436	4930	3753	1452	4411	4549	3781	1976	2640	4186	3713	4144	2039	4141	3400	3541
AMUC_RS01130	3151	2566	3051	1993	2207	1334	4111	3928	3865	4508	4650	4353	3324	2850	4169	2978	3690	3059	8276	6671	7565
AMUC_RS01135	16704	14753	17048	7848	8463	6100	20982	19927	26239	18648	24041	23740	20142	17022	22330	13325	16273	16106	63047	52587	56007
AMUC_RS01140	4737	4210	4514	2456	2712	1744	6579	5755	7210	5335	5770	5479	5308	4642	6016	3675	4459	3940	14895	12698	13407
AMUC_RS01145	2027	921	873	737	917	538	2321	1272	1728	1688	1313	1284	2757	1559	2158	912	1117	919	4687	3397	4290
AMUC_RS01150	6641	5748	6121	2403	2522	1912	7932	6992	9586	8867	7477	7692	8692	6416	8554	4742	5594	5424	23738	18746	22953
AMUC_RS01160	6277	5257	5804	4412	4416	3544	8869	7778	7748	9270	8832	7938	6744	6341	8887	5547	6232	4868	6064	5601	7974
AMUC_RS01165	811	648	512	2273	2145	1910	2324	1668	517	1834	1791	1350	739	1048	1819	1636	1688	524	181	177	294
AMUC_RS01170	1169	1058	840	2902	2867	2429	3202	2448	868	2744	2501	1906	1185	1584	2622	2192	2298	869	449	412	543
AMUC_RS01175	3270	2862	2996	2707	2583	2057	5176	4292	4066	3384	5129	4519	3380	3513	4713	3493	3973	3202	4484	4113	5012
AMUC_RS01180	7122	6676	7326	2854	2669	2243	9543	9378	10699	8446	11255	10664	7804	7002	9770	6073	7182	6651	2900	2838	4082
AMUC_RS01185	1921	1793	1882	2667	2540	2065	3267	2691	2032	3899	3320	3076	1944	2074	2992	2406	2639	1916	5084	4345	4584
AMUC_RS01190	4538	4073	4188	4388	4180	3539	7665	7115	6259	6499	6484	5830	5245	5090	7513	4547	5137	3276	2285	2317	2981
AMUC_RS01195	2297	2179	1701	5096	4796	4281	5207	3869	1314	4046	4019	3224	1846	2716	4147	3614	3518	1278	822	837	885
AMUC_RS01200	4150	4059	4463	2278	2067	1852	5277	5598	5786	3564	4287	3963	3723	3507	4846	2052	2333	1916	13631	13052	14446
AMUC_RS01205	4253	3632	3794	5764	5474	4884	7681	6422	4989	6697	5610	4831	4609	4643	7105	4202	4361	2359	24249	20611	22134
AMUC_RS01210	1178	1104	887	2625	2679	2274	2882	2282	975	3169	2398	1872	1370	1730	2644	2052	2237	885	1702	1394	1737
AMUC_RS01215	10683	9236	10523	5883	5902	5113	14371	13444	14268	10410	10817	10218	11678	10947	15263	9437	10605	8922	8836	7515	8347
AMUC_RS01220	16093	13812	16026	4407	4530	3662	11005	10904	11288	6442	6804	6201	9788	8995	12132	7958	9945	8968	11356	9747	9165
AMUC_RS01225	28510	26659	29284	8055	8086	6927	24140	23050	24720	14584	13099	11798	20096	19042	26415	16941	20479	17110	16553	15554	14293
AMUC_RS01230	4206	3914	3712	4972	4719	4084	5919	4817	2572	3032	4430	3529	2814	3347	5237	4130	4441	2196	9400	8428	8392
AMUC_RS01235	4906	3852	4437	1741	1797	1332	5810	5348	6604	3621	4204	4243	5240	4370	6316	3770	4310	3698	8284	8617	8976
AMUC_RS01240	5091	4798	4860	3005	3076	2632	6068	5195	5707	4651	5529	5086	5991	5393	7175	4649	5505	4763	7139	6003	6916
AMUC_RS01245	3629	3496	3596	1735	1852	1364	3070	3116	3384	1707	2903	2746	2741	2166	3407	2898	4136	3264	4660	4092	4066
AMUC_RS01250	2155	1865	1970	3150	3320	2717	3660	2837	1294	3054	3114	2488	1577	1888	3095	2454	2858	1418	1513	1434	1398
AMUC_RS01255	896	799	611	2763	2726	2238	2544	1899	444	2020	2229	1618	791	1190	2134	1840	1968	497	1222	1104	1139
AMUC_RS01260	818	822	620	3282	2854	2785	2914	2206	456	2815	2311	1752	918	1519	2404	2097	2027	585	307	309	277
AMUC_RS01265	89	42	46	219	232	233	285	168	17	165	160	90	52	111	184	168	149	43	18	10	9
AMUC_RS01270	1429	1248	877	4969	4594	4292	4683	3367	726	4404	3591	2771	1522	2192	3742	3373	3400	1044	648	566	637
AMUC_RS01290	12679	12810	14533	3303	3498	2709	15930	16888	20169	9071	12486	12461	16832	14964	19645	12488	14905	14705	15719	14790	17170
AMUC_RS01295	848	868	838	1934	1826	1607	2020	1602	823	2599	1810	1609	924	1101	1899	1530	1615	769	1076	971	1050
AMUC_RS01300	1930	2267	2264	2780	2715	2235	3083	2990	2152	2797	4334	4113	1823	2174	3356	2813	3199	2075	3408	2882	3591
AMUC_RS01305	8131	7853	8621	5169	5487	3228	5721	5702	5784	4934	5670	5357	5716	5241	7090	7501	9492	8294	9313	7983	8910
AMUC_RS01310	4404	4526	4897	3543	3386	2908	5808	5600	5444	5187	6833	6353	4851	4897	7114	5054	6116	5051	12945	11908	13375
AMUC_RS01315	1008	1037	1159	1266	1434	886	627	609	556	1077	1586	1673	509	602	804	1124	1664	1167	3251	2758	2564
AMUC_RS01320	18951	16370	18695	7799	7569	6396	22709	22308	26500	20789	25713	24547	20501	17538	24205	19094	22621	22112	15055	14175	16346
AMUC_RS01325	5896	5547	6530	1281	1330	1086	4666	5150	6310	3004	4608	4479	5502	4803	7140	4356	5081	4923	2200	1952	2114
AMUC_RS01330	4206	3439	4130	1141	1092	863	3312	3573	3537	2650	3218	2968	3862	3217	4754	3251	3846	3842	1546	1353	1682
AMUC_RS01335	2309	2178	2278	4176	3982	3332	4074	3378	2154	5251	3987	3622	2321	2757	4253	3349	3680	2154	11316	10335	10728
AMUC_RS01340	251	224	230	466	466	413	579	414	123	513	418	341	164	278	459	386	347	120	234	258	274
AMUC_RS01345	6951	7760	8626	1854	1854	1351	6113	7398	8951	4170	5275	5551	6501	5469	8257	3867	4707	4423	12410	11029	12189
AMUC_RS01350	11139	10203	11416	4533	4335	3907	8928	8279	7929	7531	6418	5858	7579	7697	10588	6677	7636	5962	2429	2291	2446
AMUC_RS01355	5342	4701	5167	3171	3284	2624	4645	4117	3573	3558	3940	3509	3626	3616	5444	4047	4717	3460	2247	2122	1984
AMUC_RS01360	851	792	732	2264	2124	2027	2473	2007	829	1804	1792	1478	944	1301	2183	1628	1584	600	460	399	554
AMUC_RS01365	3360	3095	3472	2634	2433	2098	5286	5331	5042	5653	4310	3902	4071	3971	5502	3357	3901	3008	5260	4668	5570
AMUC_RS01370	1602	1764	1988	1287	1298	964	2481	2382	2695	1384	1739	1638	1752	1598	2501	1718	1900	1658	5619	4371	5245
AMUC_RS01375	12079	10425	11935	4304	4137	3589	20653	20538	24378	10450	14222	13664	18047	16484	21474	9334	10917	10384	4509	3997	6565
AMUC_RS01380	44	51	27	207	154	158	179	134	19	72	157	123	63	89	168	119	110	35	4	3	5
AMUC_RS01385	1042	968	982	1280	1174	994	1430	1280	860	913	1366	1156	872	937	1552	1234	1319	809	2520	2088	2283
AMUC_RS01390	495	429	385	1106	936	845	1179	852	278	1593	926	742	423	553	1082	790	913	309	662	546	588
AMUC_RS01400	248	276	228	682	625	534	721	624	143	549	576	457	196	367	612	500	483	187	1021	789	877
AMUC_RS01405	616	641	513	1293	1331	1109	1765	1146	254	1469	979	811	394	759	1209	964	871	373	822	716	745
AMUC_RS01410	1849	2085	2317	2010	2066	1514	2773	2918	2661	1922	3439	3472	2149	1962	3065	1980	2439	1829	6482	5398	5804
AMUC_RS01420	1568	1467	1397	2555	2455	2056	3241	2692	1605	2335	2473	2121	1750	2064	3386	2266	2460	1267	602	636	944
AMUC_RS01425	924	973	782	2059	2069	1736	2446	1811	610	1068	1565	1195	768	1243	1887	1465	1632	582	364	447	474
AMUC_RS01430	2965	3092	3533	1191	1274	962	3384	3662	3775	2843	3000	2907	3028	2972	4095	2655	2959	2637	3467	3374	3978
AMUC_RS01435	5679	5392	6020	1462	1523	1238	5158	5319	6351	4546	4688	4563	5300	4664	7162	4413	5239	4942	9174	8667	9316
AMUC_RS01440	13245	11880	13096	5360	5325	4066	11708	12327	14592	11916	12925	12075	11700	10258	14219	10066	12576	11997	22100	20743	20443
AMUC_RS01445	794	676	600	1590	1520	1219	1750	1423	603	835	1564	1365	748	1088	1619	1567	1557	1032	292	275	292
AMUC_RS01475	26583.3	26572	24774	5067.67	6591	4042.33	42578.3	56996.3	37639.7	38922.7	64020	50081	36672.3	38743	64322.3	41862.3	72357.7	37135	7804	7376	10898
AMUC_RS01480	2530	2421	2498	3999	3762	3157	5075	4685	2860	2815	3750	3098	2651	3177	5383	3516	3351	1677	3787	3804	4123
AMUC_RS01485	37	29	14	45	50	49	90	62	7	0	29	11	21	41	58	45	54	5	6	4	13
AMUC_RS01490	195	139	91	502	575	435	618	438	40	473	356	262	134	214	458	349	333	89	94	68	80
AMUC_RS01495	223	189	113	822	736	642	928	568	69	1005	539	347	231	374	739	541	438	135	48	63	73
AMUC_RS01505	6185	7794	8722	6022	6101	4704	3566	4633	5326	5190	6593	6709	4935	4602	5918	6461	8215	7874	4524	4027	4064
AMUC_RS01510	2458	2390	2461	2191	1937	1890	3957	3767	3410	3687	4068	3829	3175	3077	4976	3575	4165	3344	6476	5793	6277
AMUC_RS01515	2494	2328	2487	2742	2457	2169	3624	3431	2748	4728	4210	3754	2738	2789	4379	3668	4239	3367	6334	5874	6540
AMUC_RS01520	2730	3285	3665	717	771	524	1949	2464	3739	2402	3020	3103	2878	2709	3667	3043	3909	3681	2869	2395	2731
AMUC_RS01525	5917	5233	5925	2597	2512	2065	5399	5269	5656	5011	5507	5261	5189	4501	6634	5372	6370	5678	5544	5333	4907
AMUC_RS01530	1526	1561	1892	1341	1226	936	1486	1665	1985	3058	2505	2552	1481	1450	1954	1537	1940	1902	7152	6106	6211
AMUC_RS01535	2768	2406	2365	4665	4153	3741	4605	3800	2371	4868	5211	4658	2561	2950	4491	3637	4203	2576	7328	6581	6590
AMUC_RS01540	1372	1296	1323	2031	2110	1583	2228	2079	1799	1764	2572	2189	1494	1441	2166	1764	2045	1562	7429	7014	6460
AMUC_RS01545	2779	3696	3952	1160	1206	830	3461	5669	6083	3002	3892	4006	4433	4412	6072	3527	4807	4170	3539	3223	4934
AMUC_RS01550	385	333	194	1443	1337	1201	1167	917	101	1479	913	698	364	505	1005	863	918	188	27	33	24
AMUC_RS01555	111	116	89	471	461	431	419	315	67	295	392	283	157	190	445	360	362	68	41	34	40
AMUC_RS01560	1160	1102	954	2696	2393	2209	2700	2035	925	2694	2575	2221	1186	1561	2422	2045	2164	1094	1304	1149	1252
AMUC_RS01565	2146	1950	1943	3960	3961	3243	3594	3137	2386	4747	6098	5905	2537	2561	3987	4135	4965	3913	5366	4675	4851
AMUC_RS01570	962	1195	1114	757	677	520	1688	1552	1880	2861	1850	1947	1451	1420	2128	1465	1846	1546	1103	989	1114
AMUC_RS01575	1248	1161	1058	2750	2460	2367	3088	2429	1341	3654	2448	1934	1471	1765	2759	1951	2080	998	1086	1070	1340
AMUC_RS01580	602	563	439	1358	1228	1170	1518	1176	543	1125	1206	939	661	886	1338	988	1116	432	507	474	606
AMUC_RS01585	1913	1682	1806	2630	2621	2318	3464	2971	1833	2676	3427	2943	1967	2199	3342	2528	2762	1545	4807	4808	5151
AMUC_RS01590	1096	1053	1151	2052	2020	1740	1942	1600	833	2344	1888	1644	864	1080	1755	1686	1965	937	1540	1127	1144
AMUC_RS01595	927	888	727	2701	2516	2315	2542	1887	644	2294	2170	1640	932	1327	2410	1946	2130	678	188	189	214
AMUC_RS01600	54912	60235	67043	6999	7861	5418	54913	70847	78777	38517	46119	48895	60975	53653	77146	44646	50931	54466	54682	52826	60151
AMUC_RS01605	1846	1625	1840	2657	2537	2148	2744	2620	2018	3543	3352	3062	1846	1897	2866	2247	2565	1753	5878	4992	5108
AMUC_RS01610	1297	1424	1669	739	777	504	1206	1278	1367	2005	1793	1774	1110	1165	1749	1452	1972	1503	1144	782	1013
AMUC_RS01615	2167	2202	2494	1052	1112	775	2178	2402	2363	2283	2693	2543	1813	1768	2675	2048	2590	2102	3117	2956	3140
AMUC_RS01620	115	114	128	130	127	103	180	181	131	167	199	144	96	102	237	138	211	83	128	91	128
AMUC_RS01625	1039	1092	842	2262	2171	1985	2347	2062	942	2865	2009	1662	989	1359	2267	1780	1997	695	947	788	1007
AMUC_RS01630	775	678	619	1473	1466	1222	1645	1392	700	1425	1423	1156	722	938	1545	1317	1429	600	842	721	808
AMUC_RS01635	1452	1311	1118	3062	3029	2715	3036	2423	1195	4738	2820	2389	1451	1805	3038	2683	2798	1353	1538	1424	1486
AMUC_RS01645	9507	8391	9238	4410	4486	3648	9911	9602	10559	8594	9777	9612	8425	7709	11067	8360	10287	8885	8421	7261	8210
AMUC_RS01650	236	184	198	212	222	169	267	283	241	291	290	271	208	200	310	216	271	166	279	245	303
AMUC_RS01655	19448	16343	19362	14831	14325	12408	20662	19834	18943	18394	22975	21450	16967	16033	23393	16795	19787	16035	54318	47922	51932
AMUC_RS01660	8088	6710	6979	8711	8505	7638	13476	12251	9569	10523	12181	10203	8441	8437	13205	9376	10525	7250	4148	3571	4945
AMUC_RS01665	1967	1770	1681	2720	2586	2370	3806	3211	2083	3353	2855	2385	1930	2055	3268	2572	2705	1557	1764	1539	1897
AMUC_RS01670	142	113	86	461	389	372	496	301	58	147	339	247	104	198	310	290	313	91	69	65	58
AMUC_RS01675	3887	3250	4057	958	988	826	6423	6649	7814	6798	6777	6521	6125	5499	7033	3787	4745	4610	3711	3331	4198
AMUC_RS01680	1950	1411	1778	273	303	246	2687	2793	3251	1741	2854	2584	2604	2181	2900	1512	2020	1907	767	701	909
AMUC_RS01685	574	311	461	89	110	68	757	784	822	692	886	765	787	514	820	385	560	511	149	125	164
AMUC_RS01690	1235	1006	1122	799	811	641	2390	2196	2373	1045	2129	1991	1877	1696	2482	1302	1502	1175	285	260	386
AMUC_RS01695	3560	3318	3678	1342	1306	1095	6210	6224	8037	5262	6149	5868	6048	5039	6662	3539	4287	4336	1433	1185	1570
AMUC_RS01700	1756	1366	1605	432	487	366	2719	2553	3225	3687	2576	2350	2512	2206	2625	1571	1926	1781	407	346	470
AMUC_RS01705	4711	3833	4533	1300	1342	1082	8142	7454	9388	6567	7575	6818	7356	6237	7798	4187	5132	5140	1313	1044	1482
AMUC_RS01710	1586	1597	1680	303	339	252	1857	2129	2587	937	2259	2305	1914	1698	2308	1469	2038	1741	1128	1018	1245
AMUC_RS01715	7489	5883	6891	2056	1987	1665	11621	10990	13852	11239	11358	10638	10368	8905	11269	6404	7702	7968	1828	1588	2192
AMUC_RS01720	1548	1135	1378	269	277	215	2276	2253	2356	1461	1911	1686	1878	1543	2119	1152	1596	1417	199	157	272
AMUC_RS01725	3142	2288	2829	1420	1480	1237	5250	4806	5365	3392	4272	3974	3988	3417	4855	2568	3300	2667	538	377	676
AMUC_RS01730	4524	4369	4864	1729	1728	1585	8187	7981	10142	8220	8175	7984	6983	5996	8425	4834	5898	5804	1811	1517	2257
AMUC_RS01735	1139	834	940	322	303	259	1938	1664	2080	2507	1721	1606	1574	1275	1870	996	1173	1102	157	140	298
AMUC_RS01740	10758	9212	10678	4681	4658	4082	16883	16642	19423	13207	17330	15525	14352	13102	17842	10808	12807	12195	2733	2210	3319
AMUC_RS01745	2572	2155	2766	960	978	785	3504	3519	4136	4059	4314	3768	3345	3130	4221	2629	3255	3002	519	509	803
AMUC_RS01750	3387	3212	3791	1264	1317	1036	4260	4745	4947	4015	5918	5557	4284	3965	5301	3948	5150	4575	887	868	1277
AMUC_RS01755	11130	10327	11397	4763	4530	4087	12586	12144	13261	10983	14713	13476	11750	10850	15209	12852	15595	14877	7999	7109	8715
AMUC_RS01765	1431	1415	1326	2855	2814	2378	2993	2542	1713	2547	3294	3123	1577	1804	2834	2395	2590	1497	5514	4635	5125
AMUC_RS01770	1801	1415	1289	3243	3284	3068	4158	3269	1819	2470	3037	2273	1596	2051	3272	2546	2744	1366	4681	4098	4349
AMUC_RS01775	1994	2041	1936	3968	3768	3385	4812	4240	2570	3695	3873	3247	2328	2777	4548	3538	3624	1725	4652	3734	4503
AMUC_RS01780	279	229	252	159	190	132	392	436	391	3	286	237	287	262	399	244	263	184	499	470	538
AMUC_RS01785	2822	2434	2385	4202	4196	3901	6418	5341	3547	4112	4106	3379	3059	3491	5375	3515	3681	1714	4705	3922	4875
AMUC_RS01790	2309	1755	1841	3084	3048	2721	4575	3831	2503	3367	2959	2274	2239	2369	3659	2405	2845	1351	4139	3469	4214
AMUC_RS01795	777	643	569	1365	1252	1214	1856	1474	968	2145	1352	1046	856	978	1600	1084	1142	428	940	799	1056
AMUC_RS01800	2283	2180	2164	3173	2999	2482	3984	3454	2601	4475	3902	3518	2490	2584	3949	3164	3392	2172	2387	2338	2976
AMUC_RS01805	6324	6021	6305	6416	6233	5383	8282	7464	6920	10489	9610	8807	6181	6020	8683	7494	9119	7260	6709	6082	6328
AMUC_RS01810	1821	1447	1548	2333	2155	2048	3377	2747	1772	1651	2579	2136	1581	1868	2878	1968	2167	1202	1072	1002	1136
AMUC_RS01815	255	247	157	506	656	452	787	511	159	446	375	305	178	254	452	346	341	121	575	581	566
AMUC_RS01820	1252	1363	1326	1898	2019	1680	2384	1956	1190	1083	1831	1563	1107	1334	2014	1494	1471	918	2297	1958	2323
AMUC_RS01825	182	216	200	738	687	618	592	432	96	674	596	477	184	336	533	543	500	198	278	262	252
AMUC_RS01830	1575	1868	2082	591	705	562	2158	2620	2452	1076	988	920	1623	1616	2494	739	776	584	9292	8199	11248
AMUC_RS01835	1057	1213	1320	599	633	522	1583	1816	1412	453	555	440	904	1056	1703	606	487	278	5376	4587	6414
AMUC_RS01840	338	352	435	262	329	217	658	679	450	327	237	173	288	356	578	237	218	103	1376	1121	1712
AMUC_RS01845	2393	2595	3314	634	697	470	2989	3895	3815	836	1325	1171	2379	2314	3267	1025	1146	1049	9997	8411	11876
AMUC_RS01850	2130	2234	2468	1417	1352	1056	3165	3483	3043	1823	2411	2008	2412	2340	3367	1721	2130	1509	10173	10123	11053
AMUC_RS01860	1015	1111	1302	1183	1155	879	1325	1384	1530	1404	1688	1642	1136	1181	1670	1214	1428	1272	3973	3579	3679
AMUC_RS01865	791	796	640	2013	1846	1632	2273	1677	637	1305	1509	1163	854	1195	1972	1442	1377	555	1641	1377	1757
AMUC_RS01870	5725	5641	5168	8236	7582	6997	12882	10913	8909	9918	8590	7185	8150	8546	12779	7067	7509	3950	5892	4903	7011
AMUC_RS01875	2473	2421	2468	1433	1447	1313	4125	3828	4240	1023	2549	2186	3230	3280	4394	1860	2032	1510	4762	4154	5202
AMUC_RS01880	9818	8884	9770	7134	6767	6041	16734	15644	15464	9258	10952	9217	12465	12036	17117	8237	9284	6492	9488	8801	11192
AMUC_RS01885	4155	3797	3735	2578	2588	2119	5260	4508	4483	2700	4911	4554	4424	4250	5744	4985	5535	4817	4737	4404	4758
AMUC_RS01890	8094	7301	8100	4715	4588	3738	9107	8318	9549	10367	9272	9367	8628	7655	10298	8745	9954	9210	12832	11766	11550
AMUC_RS01895	5370	4882	4445	6968	6767	5834	10348	8395	5960	9765	9373	7962	5829	6228	9278	7885	8919	5883	6364	5491	6395
AMUC_RS01900	694	660	724	529	536	407	1034	957	963	1114	1102	1016	838	792	1189	759	944	719	970	813	961
AMUC_RS01905	1308	1095	1272	1447	1491	1028	2743	2522	2227	1924	2554	2267	1802	1807	2796	1726	2208	1328	809	741	936
AMUC_RS01910	2550	2824	3084	2269	2211	1617	3658	3454	4012	5830	5454	5202	3630	3470	4886	3821	4444	4096	9566	8341	9477
AMUC_RS01915	17591	16076	17554	8325	8882	5747	20601	20149	21824	18035	18918	18124	19207	17309	24156	18856	23305	21458	20703	17737	18784
AMUC_RS01920	1103	999	921	1707	1974	985	2454	1770	791	1112	1982	1458	1047	1227	2069	1619	1754	816	1015	880	1048
AMUC_RS01925	686	711	573	1172	1288	517	1776	1267	687	875	1504	1394	796	1004	1529	1175	1316	597	1188	1028	1427
AMUC_RS01930	6264	5547	5342	5486	6805	3232	10792	8706	6539	9563	10613	9273	6479	6656	9216	7293	8277	6167	28683	25655	27429
AMUC_RS01935	164	168	171	204	315	120	423	305	138	595	408	328	160	238	403	312	344	175	34	40	59
AMUC_RS01940	2171	2354	2414	396	595	286	2960	3099	4364	2232	2573	2540	3100	2916	4248	2182	2749	2470	728	611	1101
AMUC_RS01955	1813	1399	1287	2705	3884	1714	4468	3086	1130	2662	3483	2660	1555	2140	3495	2878	3316	1220	1323	1158	1354
AMUC_RS01960	27	24	10	54	69	42	69	46	8	4	56	42	24	29	45	52	70	6	5	4	0
AMUC_RS01965	5070	4185	4693	2772	3071	2344	4376	4732	5568	10482	6429	6691	4784	3869	5912	4401	5755	5544	8217	6510	7346
AMUC_RS01970	2489	2211	2249	2433	2868	2011	3964	3247	2152	3214	3178	2698	2032	2327	3606	2746	2975	1688	2638	2317	2476
AMUC_RS01980	1487	1370	1365	3009	3196	2545	3497	2898	1385	2397	3014	2608	1618	2094	3526	2731	2778	1348	2358	2104	2458
AMUC_RS01985	2288	2284	2559	2397	2273	1948	4001	3987	3452	2820	3184	2807	2929	2853	4396	2672	2981	1979	2863	2373	2932
AMUC_RS01990	4127	4640	5351	1538	1502	1271	6145	6752	8760	3754	4457	4593	5707	5390	7719	3395	4555	3710	8272	7127	8573
AMUC_RS01995	932	1008	828	1882	1663	1553	2348	2027	1216	2520	2031	1685	1390	1560	2453	1728	1777	817	757	654	986
AMUC_RS02000	876	813	764	1336	1430	1191	2022	1875	1189	2792	1801	1473	1131	1276	1960	1275	1467	698	604	803	860
AMUC_RS02005	2035	1815	1857	2854	2843	2293	4295	3547	2658	3754	3626	3125	2210	2387	3835	2518	2709	1460	1799	1994	2260
AMUC_RS02010	1670	1586	1816	873	944	619	2210	2107	2222	1617	2308	2164	1592	1498	2232	1383	1720	1501	4091	3845	4159
AMUC_RS02015	69	98	58	312	254	191	250	227	58	536	244	186	89	130	218	245	219	81	47	40	27
AMUC_RS02020	3640	3498	2984	7917	7438	4899	9673	7254	3293	6957	7619	6243	4010	4898	7765	6400	6378	3210	4699	4025	4654
AMUC_RS02025	20365	17328	20207	3199	3425	2229	20081	20304	25204	14942	16299	15659	20595	17418	24625	13634	16351	17106	14315	13728	17335
AMUC_RS02030	1643	1488	1545	1869	2080	838	2993	2571	1670	3292	2410	1900	1474	1646	2546	2065	2207	1102	1950	1714	1957
AMUC_RS02035	2594	2268	2207	3454	3500	1431	5068	4412	2764	4294	3838	3056	2447	2795	4665	3110	3732	1667	1557	1339	1628
AMUC_RS02040	1193	1111	1017	1463	1510	630	2481	1957	1285	2725	1750	1426	1347	1422	2174	1542	1691	910	917	805	1040
AMUC_RS02045	2805	2397	2426	3298	3488	1946	5064	4102	2412	3212	4044	3167	2601	2932	4449	3515	3816	2328	3027	2783	3215
AMUC_RS02050	7826	8142	8480	8377	8281	5808	9601	8699	6179	8929	8856	8255	5553	6495	9403	7351	8097	5053	19443	17081	16324
AMUC_RS02055	1788	1346	1231	3851	3743	3325	3673	2582	1029	3970	3020	2561	1362	1886	3060	2498	2783	1108	6469	5875	4994
AMUC_RS02065	188	200	129	552	530	493	666	414	88	194	369	309	170	267	407	374	298	130	1757	1567	1856
AMUC_RS02070	1453	1216	872	5069	4792	4254	5629	3649	394	3515	3191	2298	1254	2192	3900	3225	2972	721	2048	2071	2061
AMUC_RS02075	320634	290653	340549	74523	80005	60093	195367	207708	264093	154633	191022	189137	262218	223446	309218	219765	266401	281302	91489	82529	76804
AMUC_RS02080	518	570	521	1026	932	824	1382	1140	572	614	919	723	600	664	1204	705	751	321	201	195	270
AMUC_RS02085	10011	8758	9543	6341	5542	4879	14151	12730	11653	9727	9970	8903	9828	9464	13987	7810	8486	6179	5025	4604	5709
AMUC_RS02090	3362	3116	3301	2498	2270	1870	4309	4189	3772	3021	4824	4609	3416	3274	4586	3842	4301	3842	2806	2599	3064
AMUC_RS02095	567	566	470	1232	1118	1026	1469	1168	448	1675	957	818	517	767	1243	929	915	356	882	853	835
AMUC_RS02105	5934	6089	6639	5339	4849	3963	6195	6601	7668	7112	7130	6803	5801	5206	7911	4969	5552	5226	19254	18207	18684
AMUC_RS02110	7992	7861	8751	6488	6261	5363	10078	9479	8971	12597	12759	12109	7468	7352	11102	8367	9496	7915	9001	8540	8403
AMUC_RS02115	1850	1835	1604	3340	2874	2620	4155	3420	2272	3870	3238	2664	2363	2746	4349	2798	2991	1578	999	1059	1226
AMUC_RS02120	2000	2283	2248	2282	2263	2012	3880	3761	3099	3046	2883	2494	2821	3165	4520	2499	2790	1803	2148	2003	2431
AMUC_RS02125	120	108	78	466	426	365	390	269	46	513	335	242	146	185	334	276	361	96	28	26	34
AMUC_RS02130	21797	18874	21999	10255	9705	8371	29868	30372	36657	37448	40828	40518	28163	24368	32446	22669	27086	27570	15602	14024	18279
AMUC_RS02135	5926	11116	12329	1927	1583	1422	8872	11436	19641	14482	10527	14366	11953	12830	18960	10552	12256	11329	9874	6951	11499
AMUC_RS02140	2004	2102	2133	2226	2090	1787	2314	2182	1661	1458	3082	2834	1707	1806	2842	2343	2621	1826	2495	2074	2126
AMUC_RS02150	1593	1345	1074	4480	4372	3744	4652	3290	486	4123	2922	2075	1059	1916	3272	2771	2807	703	396	367	356
AMUC_RS02155	5435	4572	3450	16183	15985	12718	15936	10965	1479	12592	11895	8605	4293	7024	12536	10794	11405	2577	726	685	693
AMUC_RS02160	1192	975	660	3765	3705	2876	3622	2581	361	2578	2769	1914	1020	1573	2863	2486	2634	567	53	53	53
AMUC_RS02165	1039	958	924	1885	1815	1433	2021	1736	1017	1885	1783	1512	1071	1155	1910	1426	1476	705	2357	1982	2181
AMUC_RS02170	673	632	564	1048	1055	911	1280	1047	653	1179	1227	991	735	808	1289	927	1022	469	709	628	763
AMUC_RS02175	2860	2863	2962	2355	2364	1924	3708	3789	3169	2761	4100	3689	2702	3055	4348	2865	3285	2249	3704	3473	4020
AMUC_RS02180	6699	6096	6802	6462	6275	5402	9488	8660	6915	7031	7746	6744	6142	6075	9628	6971	8119	5806	23832	21266	23121
AMUC_RS02185	313	324	257	891	832	767	807	758	258	749	742	587	315	438	720	645	641	250	1006	953	1002
AMUC_RS02190	22354	22521	25905	13764	14447	10128	24122	28764	33436	31941	37788	37185	24941	20782	29599	21307	27592	27323	102917	96000	97475
AMUC_RS02195	1678	1658	1475	3326	3045	2731	3513	2898	1581	3376	3595	3153	1607	2041	3168	2583	2757	1502	4746	4466	4685
AMUC_RS02200	2838	2535	2447	4882	4343	3928	5301	4353	2635	3399	4245	3406	2685	3107	4982	3989	4394	2144	2290	2059	2304
AMUC_RS02205	1963	1860	1171	7081	6838	6164	6280	4745	760	5959	5004	3525	1902	3132	5235	4540	4621	1255	714	628	731
AMUC_RS02210	1758	1713	1841	1887	1711	1426	3145	2991	2461	1983	2774	2379	1938	2211	3290	2192	2467	1646	4253	3937	4282
AMUC_RS02215	2269	2471	2338	3628	3436	2859	4560	4033	3028	4093	4414	4012	2621	2797	4556	3602	4252	2338	6165	5209	5591
AMUC_RS02220	283	259	161	846	897	762	973	708	70	209	558	438	211	434	694	608	546	137	127	137	126
AMUC_RS02225	193	135	113	388	363	305	407	311	95	352	366	291	176	211	351	300	315	110	129	128	154
AMUC_RS02230	1719	1557	1533	2112	1899	1517	3096	2467	1882	3276	2674	2434	1917	1949	2965	2189	2485	1675	1700	1547	1787
AMUC_RS02235	1336	1355	1256	2603	2647	2163	3047	2544	1409	2277	2580	2060	1448	1731	2693	2178	2363	1384	1773	1570	1646
AMUC_RS02240	50786	47664	55136	9595	10032	7220	36595	41458	53845	26216	32707	33514	37848	29873	44053	25004	30549	30750	35963	32956	33338
AMUC_RS02245	9899	7605	8257	5491	5445	4344	10139	9362	9852	11282	10195	9490	9066	7611	10644	7356	8928	8386	21069	19983	20038
AMUC_RS02250	5316	5685	6015	2482	2384	2012	5483	5107	5428	3106	3951	3687	4358	4378	6103	4001	4545	3725	3467	3467	3386
AMUC_RS02255	3230	2979	2984	3841	3622	2823	4595	4000	2408	3975	3574	2831	2301	2734	4713	3372	3910	1875	1457	1500	1265
AMUC_RS02260	9755	8513	9532	4182	4249	3268	7431	6759	7218	6963	7097	6758	6625	6181	9071	6926	8318	7088	10478	9447	9297
AMUC_RS02265	1130	1138	912	2791	2703	2325	2906	2214	739	1997	2329	1864	1054	1454	2253	1977	1980	838	1791	1405	1707
AMUC_RS02270	893	906	848	1594	1577	1251	2261	1949	1055	1809	1917	1696	982	1185	1865	1508	1443	861	2487	2230	2303
AMUC_RS02275	207	203	150	785	765	699	834	573	114	357	674	489	242	418	668	588	495	141	157	147	183
AMUC_RS02280	1206	1330	1240	1542	1372	1180	2295	2125	1694	2594	2033	1818	1419	1552	2377	1513	1770	1095	1589	1419	1831
AMUC_RS02285	793	897	794	1245	1148	927	1516	1331	934	1352	1459	1195	867	944	1558	1196	1304	725	1689	1452	1595
AMUC_RS02290	3002	2887	2761	4732	4583	3905	5848	4863	3252	5304	5697	5107	3085	3463	5475	4618	4971	3365	7546	7237	7177
AMUC_RS02295	30	16	20	64	82	67	64	41	8	0	69	40	23	36	71	55	67	13	4	4	5
AMUC_RS02300	16214	20791	24599	2510	2328	1653	20431	27623	41387	15815	19008	22188	28663	26326	37595	19954	23681	24564	15586	14126	19041
AMUC_RS02305	2040	1850	1663	2164	2100	1892	3868	3272	2309	3131	3311	2924	2529	2609	3799	2950	3401	2468	1348	1251	1539
AMUC_RS02310	3990	3868	3972	4224	4123	3587	5621	5086	4125	3886	5430	5049	4036	4233	6026	4952	5794	4353	4692	3879	4142
AMUC_RS02315	113	111	84	80	80	77	83	149	75	126	128	107	71	60	134	115	144	82	67	62	71
AMUC_RS02320	6808	6650	7712	5165	4885	4167	9336	9552	11481	8541	9130	9142	8602	8046	11596	5862	6819	6016	30803	27298	29288
AMUC_RS02325	153	124	75	471	529	427	472	393	65	349	336	262	143	180	355	318	343	60	61	54	48
AMUC_RS02330	2682	2679	2509	5307	4945	4427	6211	5245	3220	5585	5440	4656	3127	3601	5857	4375	4952	2401	7427	6689	7011
AMUC_RS02335	5686	4721	5048	4668	4647	4098	8344	7387	6867	6760	7277	6556	5634	5514	8241	5622	6114	4081	1270	1341	1906
AMUC_RS02340	6853	5266	5802	2980	3028	2686	9474	8477	9249	6332	7367	6609	7067	6369	8731	4963	5989	4987	1699	1555	2090
AMUC_RS02345	1093	980	934	2010	1944	1609	2392	1853	1030	2404	1927	1394	1030	1308	2095	1569	1673	700	127	78	154
AMUC_RS02355	1432	1312	1383	1455	1415	1334	2539	2200	1888	2505	1773	1542	1524	1384	2219	1341	1411	789	384	333	581
AMUC_RS02360	1903	1740	1589	2616	2416	2227	3938	3320	2094	2676	2889	2288	2022	2283	3343	2202	2231	1066	781	727	977
AMUC_RS02365	3778	3367	3520	4639	4625	3921	6021	4974	3965	5210	6154	5563	3513	3697	5623	4410	5190	3210	4562	4746	5628
AMUC_RS02370	12994	10896	12143	3906	4201	3516	17141	16386	20924	18296	19799	19089	15864	13809	18618	10671	13054	13247	23468	21683	24926
AMUC_RS02375	624	445	340	1771	1762	1527	1938	1304	249	847	1387	1056	548	785	1358	1163	1202	342	147	134	179
AMUC_RS02380	1900	1714	1470	4757	4546	4176	5067	3779	1477	4981	4351	3344	1852	2568	4276	3657	3904	1647	1475	1414	1440
AMUC_RS02385	15375	13639	15079	6245	6715	5112	14624	14995	16600	10942	13700	12929	13304	12127	15550	10248	13297	10734	26168	22732	24989
AMUC_RS02390	376	297	264	555	566	545	718	637	361	894	562	444	337	390	627	515	548	217	382	377	375
AMUC_RS02395	796	769	638	1848	1715	1589	2070	1568	568	3091	1689	1372	727	1068	1768	1404	1434	532	1428	1340	1343
AMUC_RS02400	674.015	663	491	1990	1834	1678	1910	1580.04	388	2132	1474.07	1138	612	994	1754	1451	1375	450	1483.02	1721.01	1520.01
AMUC_RS02405	40951	32788	40645	7900	8853	6766	30181	33022	42705	15784	17263.9	17346	29678	26358	35288	9444	11935	12352	350442	316034	331758
AMUC_RS02410	1497	1280	1250	2918	2904	2387	3226	2542	1267	2086	2822	2255	1505	1706	2954	2314	2623	1252	2070	1958	1996
AMUC_RS02415	6631	6096	6896	1579	1529	1458	9581	10502	13216	4528	6761	6384	9216	7226	10199	4421	5661	5516	3887	3568	5370
AMUC_RS02420	5145	3923	4428	2302	2155	1876	7556	7277	7930	5254	4804	4276	5767	4863	6737	3500	4218	3474	2065	2030	3087
AMUC_RS02425	2119	1949	2157	568	641	506	2350	2731	3100	1463	1796	1552	1945	1903	2451	1319	1587	1390	1012	998	1449
AMUC_RS02430	720	695	532	2183	2014	1679	2253	1714	454	1671	1834	1425	718	1138	1897	1631	1544	568	691	617	683
AMUC_RS02435	1632	1414	1401	3919	3861	3022	4136	3056	1582	3105	3523	2989	1566	2045	3243	2531	2706	1199	6917	5660	6035
AMUC_RS02440	1726	1470	1272	3617	3408	2669	4291	3230	1424	3263	3136	2327	1700	1930	3339	2546	2642	903	4590	4125	4520
AMUC_RS02445	1410	1337	970	3704	3243	2566	4573	3194	1196	3364	2859	2271	1483	2069	3449	2584	2431	791	1976	1817	2365
AMUC_RS02450	2727	2444	2489	2615	2620	1857	3528	2928	2131	2590	2684	2086	1866	2098	3144	2622	2737	1611	2720	2577	2888
AMUC_RS02455	1915	1737	1851	2485	2314	1942	3570	3126	2262	2832	2965	2433	2200	2340	3450	2426	2579	1594	1400	1272	1651
AMUC_RS02460	7982	6284	7245	4440	4561	3373	7865	7714	7855	6539	7668	7150	6988	6118	8768	6348	7501	6733	30695	28643	28855
AMUC_RS02465	6278	5521	6514	1533	1681	1170	5763	5762	6517	3318	4475	4366	6102	5266	7387	4334	5231	4947	8687	7514	8592
AMUC_RS02470	13884	10924	11789	7574	7729	5933	15857	13485	13900	13054	13152	11606	13941	12542	17581	11397	13942	11777	26215	22658	25246
AMUC_RS02475	577	513	408	1623	1556	1345	1932	1415	330	2088	1130	852	476	785	1342	1036	1070	330	532	507	657
AMUC_RS02485	6961	6331	6811	6315	6106	5228	11451	10695	10067	8818	10073	9445	9905	9473	14021	8453	9700	7908	8687	9375	10388
AMUC_RS02490	185	168	130	579	585	459	643	474	97	202	420	308	190	291	488	415	452	95	68	69	51
AMUC_RS02495	6633	6385	6857	4463	4036	3816	11101	10479	10396	7664	7724	7066	8283	8135	11682	6383	7023	5687	2923	2668	3535
AMUC_RS02500	1274	1101	1038	2337	2309	1913	2742	2077	953	1771	2129	1691	1135	1406	2400	1968	2159	1033	826	697	818
AMUC_RS02505	3262	2836	2997	3869	3696	3307	5529	4644	3162	3775	4116	3359	2935	3179	4816	3635	3888	2152	2486	2159	2380
AMUC_RS02510	3028	2687	2790	2549	2319	2361	4902	4178	3831	3485	3413	2880	3079	3070	4367	3025	3259	2270	2415	2102	2450
AMUC_RS02515	3737	3325	3626	2384	2416	2224	3682	3580	3818	2186	2468	2353	3419	3221	4645	2730	3202	2676	11639	9219	9195
AMUC_RS02520	9463	8848	9936	3151	3007	2412	10250	10490	11937	7165	9190	8960	8883	8103	10957	6219	7465	6842	17319	15564	17341
AMUC_RS02525	7549	6360	6613	3926	3695	3535	11879	11019	11573	7235	7310	6680	8515	7858	10988	5134	5890	4492	7911	7402	9874
AMUC_RS02530	3888	3556	4214	2085	2294	1666	4857	4595	5456	3351	4838	4529	4055	3739	5218	3399	3909	3660	9829	8796	9212
AMUC_RS02535	70374	64882	75957	28509	33818	22376	64633	73219	83210	52910	64029	63935	79360	66764	94632	60283	76600	76368	157260	146795	130333
AMUC_RS02540	19808	16528	18626	5792	5887	4632	16607	15964	17806	8815	9589	8935	14759	12813	17517	10708	13321	11436	15326	14241	15072
AMUC_RS02545	1042	876	1079	605	620	478	939	994	833	1156	1169	991	702	778	1088	767	1002	701	1148	1055	1200
AMUC_RS02550	664	520	514	1244	1137	1260	1369	1128	457	1904	1133	860	585	771	1237	874	1026	424	328	306	385
AMUC_RS02555	4189	3690	4094	2721	2875	2174	4664	4250	4396	3279	5481	5419	4193	3684	5454	4397	5229	5017	5404	4705	4875
AMUC_RS02560	3214	3146	3232	2693	2573	2253	4512	4039	3487	2779	3838	3560	3017	3112	4598	3383	4036	2913	3221	2910	2941
AMUC_RS02565	11906	10696	11166	6440	5667	5106	15090	14446	14844	8432	12341	11689	12934	11755	16866	10543	12512	10666	9956	9289	10674
AMUC_RS02570	2919	2795	2854	2363	2284	2076	4679	4400	3673	2756	3454	2997	3212	3298	4943	3081	3403	2505	2132	1716	2546
AMUC_RS02575	39103	34468	40176	9517	9960	6796	31309	31720	39697	17175	19191	19321	39039	33408	43586	18405	22321	22363	80827	70495	71107
AMUC_RS02580	784	651	590	1380	1434	1111	1639	1216	519	741	1106	861	612	756	1249	912	1061	452	3392	3481	3259
AMUC_RS02585	1365	1166	1031	3575	3367	3079	3547	2626	747	3536	2717	1974	1147	1760	2953	2474	2667	916	2178	1924	2132
AMUC_RS02590	1883	1545	1609	1638	1663	1365	2622	2291	1844	2018	2376	1942	1798	1799	2744	1957	2237	1634	2132	2131	2326
AMUC_RS02595	6041	5569	6042	3101	2838	2614	6696	6447	6988	5653	6718	6455	5598	5196	7506	5234	6349	5504	4530	4248	4707
AMUC_RS02600	12172	10813	12298	5216	5429	4384	10425	10822	10696	6662	8426	7455	9262	8125	12284	8212	10096	8513	19621	16610	17431
AMUC_RS02605	2840	2708	2471	4382	4041	3784	5435	4489	2859	3172	4198	3213	2589	3105	5180	3448	3844	1603	2008	1975	2089
AMUC_RS02610	2072	1947	1990	1383	1241	1162	2471	2457	2313	3060	2724	2504	1731	1805	2639	1800	2102	1624	3497	3301	3504
AMUC_RS02615	13666	11504	12340	7592	7964	6006	14033	13422	15689	16125	18569	19169	13048	11131	15419	11241	14097	14453	32015	30046	30772
AMUC_RS02620	13854	12499	13435	3512	3712	2671	8447	8801	10240	2819	4510	4074	8100	6478	9525	6114	7837	6687	9009	8461	8489
AMUC_RS02625	9957	9537	10726	4795	5218	3535	8074	9015	9961	5326	6854	6868	9633	8216	11644	7259	9376	8626	48559	46199	41521
AMUC_RS02630	1218	950	656	4031	4035	3627	3688	2701	386	3435	2948	2068	1023	1831	3269	2566	2723	654	306	324	352
AMUC_RS02635	11	7	7	4	6	4	8	11	7	0	5	5	4	5	6	1	4	0	34	33	31
AMUC_RS02640	2975	2689	2020	9001	8513	7819	8662	6787	1873	7532	6560	5047	2978	4321	7302	5948	6063	2055	8450	7510	7567
AMUC_RS02645	3019	2531	2601	2341	2387	1715	3098	3130	3380	5103	5153	4723	2879	2353	3451	2291	3248	3091	14093	14125	12641
AMUC_RS02650	1487	1285	1338	1113	1149	1055	2232	2147	2048	2027	2277	2200	1527	1456	2105	1474	1700	1339	3738	3592	3588
AMUC_RS02655	565	560	439	1167	1100	1031	1231	1079	523	1208	988	831	637	771	1135	924	904	498	744	644	768
AMUC_RS02660	1523	1504	1753	663	610	486	2026	2491	2833	1891	2000	1751	2155	1800	2556	1454	1765	1622	934	797	1208
AMUC_RS02665	4783	5056	5705	967	1075	829	7748	8892	11839	5481	6234	6533	8565	7650	10852	5642	6698	6448	2577	2531	3493
AMUC_RS02670	3201	3009	3236	2149	2217	1664	4731	4534	4669	2526	3665	3647	3878	3627	5026	2787	3321	2807	5786	6527	5854
AMUC_RS02675	5459	5013	5778	2088	2181	1693	4318	4369	4554	2636	3996	3892	4004	3669	5231	3643	4537	3825	6219	5985	5791
AMUC_RS02680	7645	6447	6810	3769	3492	3073	8605	7533	7158	5132	5671	5112	6425	6073	8570	4697	5672	4302	6294	6321	6144
AMUC_RS02685	5615	4765	4906	2891	2680	2367	6591	5588	5620	4023	4139	3654	5298	4791	6845	3744	4327	3356	4617	4225	4881
AMUC_RS02690	1403	1261	975	4417	4248	3568	4874	3526	828	3857	3199	2377	1407	2246	3791	2970	2765	844	1002	916	1107
AMUC_RS02695	101	77	45	357	301	240	326	238	35	91	218	158	74	129	209	240	168	64	115	79	92
AMUC_RS02700	1259	1098	825	4453	4048	3775	4204	2876	593	3595	2799	2293	1413	2103	3463	2739	2726	850	1589	1353	1600
AMUC_RS02705	1257	1144	1058	2031	1828	1756	2730	2140	1321	1809	2132	1767	1292	1582	2343	1812	1885	1068	840	855	1133
AMUC_RS02710	1725	1711	1635	2534	2394	2221	3903	3288	2003	3192	3041	2604	2133	2376	3514	2489	2688	1663	1170	1061	1550
AMUC_RS02715	352	261	231	939	1077	800	1285	864	138	760	621	393	249	468	798	613	565	136	236	196	265
AMUC_RS02720	3383	2816	2861	7253	7535	5961	4890	4111	3017	10192	11432	11840	3003	3075	4696	4641	5488	4080	18866	17455	16974
AMUC_RS02725	1767	1719	1394	4210	3877	3854	4558	3463	1350	3804	3952	3349	1799	2327	3977	3224	3295	1364	911	760	1013
AMUC_RS02730	320	352	310	627	623	496	677	533	298	1749	647	606	271	376	670	505	617	281	395	297	384
AMUC_RS02735	228	248	229	341	346	297	487	436	325	563	455	382	301	357	521	382	352	189	185	190	241
AMUC_RS02740	932	830	773	1585	1561	1420	2079	1619	1009	1678	1609	1406	954	1145	1906	1378	1410	683	993	989	968
AMUC_RS02745	425	396	335	1186	1051	919	1112	885	317	1165	948	723	515	608	1013	751	870	324	543	646	541
AMUC_RS02750	2008	1799	2008	2009	1960	1577	2949	2636	2200	3829	3065	2834	2095	2033	2794	2206	2406	1789	6372	5747	6465
AMUC_RS02755	845	717	485	2973	2787	2502	2804	1979	272	2983	2097	1592	801	1224	2360	1917	1925	461	111	119	147
AMUC_RS02765	1547	1513	1527	1067	1094	901	2515	2387	2348	2655	2334	2085	1724	1826	2617	1500	1724	1288	1740	1692	2423
AMUC_RS02770	1017	844	1009	434	426	314	1358	1398	1407	1591	1242	1106	1071	883	1382	814	1020	874	2303	1949	2467
AMUC_RS02775	6805	6330	6736	3552	3528	2505	9793	9103	10162	6873	8636	7934	7253	6714	9544	6412	7666	6303	15993	13841	17384
AMUC_RS02780	3533	3139	3473	2174	2256	1642	4878	4609	4573	2955	4800	4314	3562	3494	4926	3634	4371	3453	6625	5593	6807
AMUC_RS02785	8327	7387	7937	4168	4178	3167	11836	10824	11622	9194	12319	11326	9126	8412	11822	8543	9995	8847	19094	17616	19975
AMUC_RS02790	1671	1467	1550	490	513	383	1753	1717	2258	1960	2272	2093	1760	1478	2121	1530	2063	1743	4829	4033	4506
AMUC_RS02795	3445	3049	3342	1059	1061	743	4037	4078	4604	2833	4678	4511	3729	3283	4509	3256	3926	3558	10587	10309	10692
AMUC_RS02800	4048	4012	4579	1169	1174	897	4619	4763	6622	8448	6256	6434	4807	4321	5929	4084	5102	5109	10296	9655	10841
AMUC_RS02805	4276	4575	4764	5746	5804	3950	5715	5597	5049	10394	13134	13184	4409	4784	6930	8050	9652	7740	15448	13262	13472
AMUC_RS02810	33958	29714	32966	16576	16183	13488	31300	30204	35886	35842	36952	35972	31649	26828	37279	27035	32645	32790	61006	58775	57444
AMUC_RS02815	11755	11575	11751	9900	9890	6597	16870	15253	14821	12624	15046	14385	12509	11617	16839	11249	13388	10422	33936	30924	31139
AMUC_RS02825	910	757	503	3105	3115	1533	3159	2220	265	2773	2329	1519	759	1353	2453	2054	2094	483	167	166	189
AMUC_RS02830	109	56	37	189	295	110	280	170	25	467	189	126	89	94	218	146	203	31	3	6	3
AMUC_RS02835	1522	1187	933	4026	4092	2046	4802	3388	760	2850	3123	2222	1412	2006	3285	2896	2828	964	1005	868	1010
AMUC_RS02840	430	479	372	1089	983	541	1412	940	271	909	1000	778	495	652	1190	836	844	338	531	442	591
AMUC_RS02845	1204	1122	1118	2206	2233	1238	3199	2492	1381	2057	2380	2017	1179	1560	2349	1679	1730	769	2735	2288	2704
AMUC_RS02850	2286	1855	1888	3508	3490	2026	4544	3487	2190	3568	3092	2376	1913	2136	3531	2501	2726	1048	7453	6310	6591
AMUC_RS02855	40362	32255	38797	12520	13924	10137	20889	22186	27331	11674	14615	14713	27092	22358	29841	17940	22963	23945	34266	30138	26863
AMUC_RS02860	23434	17747	20263	3719	3975	2719	12230	12163	15075	7746	7921	7665	14251	11707	15027	9108	12108	12015	14139	12790	12345
AMUC_RS02865	17137	14481	15861	5301	5609	4006	16882	15765	19088	15953	17597	17673	15767	13333	17235	12622	15812	16755	18486	17216	17563
AMUC_RS02870	1306	1294	1287	1469	1438	1038	2296	2115	1440	2062	1787	1466	1457	1567	2382	1550	1830	1001	1351	1188	1363
AMUC_RS02875	8510	8129	8902	2421	2416	1981	11041	11874	14499	7026	7925	7518	11665	10384	14580	6213	7395	6739	13150	11974	14251
AMUC_RS02880	3184	2987	3404	1417	1402	928	2320	2161	1906	1376	1254	1188	2139	2100	2914	1816	2138	1682	2191	1816	1743
AMUC_RS02885	12579	10708	11773	5670	5654	3829	10736	10132	11130	10572	11483	10940	9694	8594	11498	8182	9732	8975	13238	12569	12198
AMUC_RS02890	2767	2773	2795	3542	3267	2254	4956	4186	3249	5092	4953	4414	3156	3551	5048	3737	4233	2757	4988	4557	4845
AMUC_RS02895	562	561	529	979	956	570	1168	968	475	1354	1051	900	524	689	1104	906	1046	582	807	822	819
AMUC_RS02900	88	72	49	207	211	156	254	163	59	369	216	160	114	119	225	179	222	64	18	20	20
AMUC_RS02905	18266	15635	17601	7708	7650	5725	21460	20528	22879	21037	22894	22384	19026	17027	23290	17508	21630	19726	17573	15162	16487
AMUC_RS02910	9272	8502	8761	6657	6536	5006	12500	11232	10384	13329	14782	14208	8910	8656	11707	9160	10503	8897	31166	28319	32224
AMUC_RS02915	3203	3004	3481	1480	1424	1167	4036	4266	4737	4166	3684	3596	3411	3158	4325	2483	3152	2682	2209	2107	2834
AMUC_RS02920	991	879	877	1347	1264	1017	2128	1655	1176	1700	1562	1341	1030	1147	1852	1309	1469	722	331	251	427
AMUC_RS02925	9193	7821	8408	4980	4935	4100	14793	13155	14344	8996	12632	11525	10984	9857	13766	8440	10029	8764	5544	4814	6779
AMUC_RS02930	2574	2406	2379	2171	2052	1767	4867	4121	3619	3781	3604	2908	2997	2909	4040	2473	3021	2108	1757	1498	2034
AMUC_RS02935	2761	2419	2595	1643	1609	1399	4295	4110	4077	2689	3074	2829	3004	2722	4207	2239	2707	2045	3340	3026	3795
AMUC_RS02940	12410	11430	12529	8155	8187	6739	13404	13041	14793	13976	15864	15241	13534	11492	16446	13438	16440	16400	32906	29557	29822
AMUC_RS02945	2215	2130	2121	2294	2276	1918	2484	2284	1751	2701	3318	2926	2250	2000	2828	2416	2761	2139	5042	4296	4631
AMUC_RS02950	8591	7561	7516	11792	11943	10311	11677	9159	5358	9996	11418	10095	8231	8278	12740	9147	9931	6581	17178	14987	16207
AMUC_RS02955	10835	9868	11589	5474	5557	4348	11720	12854	14754	15639	16192	15861	11033	9483	12741	8900	11327	10887	19509	18224	19651
AMUC_RS02960	7505	6237	6900	3985	3792	3479	9955	9269	9919	8775	9076	8347	7399	6792	9598	5507	6257	5229	8095	7310	8364
AMUC_RS02965	1696	1531	1390	2535	2689	2319	3917	2973	1913	2060	2465	2107	1615	1852	2856	2168	2084	1059	1379	1318	1549
AMUC_RS02970	10802	8862	10145	3317	3061	2840	13904	14028	18688	14757	14688	15061	13825	11277	16363	10028	12074	12739	19351	15579	17702
AMUC_RS02975	40377	31382	37970	15875	16040	13083	44873	45358	54205	49609	58126	56210	46392	38694	54843	38305	46846	48336	59099	54133	55717
AMUC_RS02980	434	304	197	1334	1278	1154	1223	809	128	1584	987	657	376	541	994	800	932	228	26	22	25
AMUC_RS02985	9025	8721	9762	1239	1258	1012	11140	12382	14675	6631	10650	10279	11848	10582	14229	9081	10910	11212	11466	11513	13724
AMUC_RS02990	5026	4858	5533	1492	1542	1205	6407	6699	8350	6687	7049	6872	6446	5713	8249	5373	7250	6476	7038	6489	7291
AMUC_RS02995	12271	13008	14404	4576	4486	3404	15877	18111	24204	18290	20685	21349	18160	16389	22903	15270	19165	18651	27810	24602	28558
AMUC_RS03000	3214	3271	3446	3880	3917	3103	4790	4390	3909	4172	7056	6894	3736	3626	5354	4651	5627	4730	9492	8274	8717
AMUC_RS03010	1954	1446	1606	1160	1345	1034	2248	2357	1762	5224	3614	3212	1715	1581	2592	2101	3618	2206	455	444	614
AMUC_RS03015	183	131	68	605	551	561	621	465	35	10	382	241	136	242	408	326	351	70	30	15	11
AMUC_RS03020	5485	4802	5123	3579	3651	3170	5241	5369	5196	5072	5460	4995	4448	3476	5442	4421	5274	4407	5932	5022	5502
AMUC_RS03025	4507	4237	4198	2037	1973	1703	5373	5145	5416	3264	4511	4385	4456	3917	5681	3529	4272	3736	3938	3498	4099
AMUC_RS03030	690	552	441	1951	1838	1662	1746	1296	425	1971	1516	1155	645	830	1512	1289	1328	448	179	143	207
AMUC_RS03035	1184	1154	945	1025	945	813	1954	1653	1356	1213	1297	1041	1184	1175	1677	1030	1310	800	621	593	807
AMUC_RS03040	3447	3648	3398	3164	3039	2635	5280	4677	4150	3983	4892	4376	3555	3779	5848	3972	4379	3032	3353	3391	3949
AMUC_RS03045	3632	3455	3956	1956	2124	1234	3044	3680	4058	4185	5637	5442	4207	3464	5117	4188	5969	5910	7284	7126	7469
AMUC_RS03050	2280	3863	4244	1208	1241	973	3025	4571	6155	3477	3521	4034	3658	4037	5871	2838	3376	2752	1742	1528	2408
AMUC_RS03055	96	124	69	387	411	332	368	305	33	93	303	225	109	189	351	337	331	69	3	7	2
AMUC_RS03060	49	33	25	200	212	132	179	120	17	118	141	101	53	67	106	95	110	39	17	16	18
AMUC_RS03065	5869	5157	5565	3952	3678	3364	8426	7926	7995	7162	7346	6545	6095	5770	8235	4943	5706	4340	4679	4560	5825
AMUC_RS03070	689	648	386	2622	2394	2106	2355	1778	256	1826	1707	1317	680	1099	1914	1681	1557	411	170	152	209
AMUC_RS03080	9300	7993	8909	2942	3114	2446	10329	11047	12674	10186	10685	10072	10329	9255	12519	7196	9253	8942	14308	13298	15469
AMUC_RS03085	5497	5076	5619	3932	3815	2916	7181	7281	8197	5905	8904	8586	7024	6056	8160	5936	7428	7065	26892	24679	24740
AMUC_RS03090	1167	1330	1448	1595	1400	1234	2272	2196	1786	3046	2132	1993	1452	1645	2443	1531	1792	1204	2411	2153	2582
AMUC_RS03105	524	467	335	2051	1898	1854	1975	1522	213	1163	1431	1088	536	902	1612	1425	1232	380	648	526	579
AMUC_RS03115	2990	3159	3348	1539	1529	1171	3332	3250	3406	2818	3639	3556	2775	2594	4062	2963	3385	2931	4012	3679	3908
AMUC_RS03120	648	628	460	1636	1457	1428	1700	1210	485	1254	1562	1268	702	890	1473	1166	1248	582	759	571	749
AMUC_RS03125	675	734	674	408	458	393	928	1072	1011	1330	1109	1058	921	931	1115	828	935	911	1079	1230	1356
AMUC_RS03130	837	792	744	1294	1195	1091	1717	1434	899	1007	1674	1487	873	962	1596	1237	1328	701	1024	857	1102
AMUC_RS03135	1273	1367	1357	1006	1074	773	1679	1662	1828	1715	2093	1953	1512	1335	1952	1492	1908	1802	3762	3572	3444
AMUC_RS03140	2407	2129	1977	3095	2850	2700	4411	3842	2511	3857	3462	2910	2207	2573	3783	2701	2790	1471	1439	1504	2290
AMUC_RS03145	94	87	69	303	279	309	263	225	48	515	229	168	88	140	228	188	180	48	39	38	51
AMUC_RS03150	9536	8097	9186	5872	6393	4577	8741	8278	9156	10405	13056	12830	8287	7229	9982	8471	10880	10120	27413	26055	25111
AMUC_RS03155	2906	3086	2827	3438	3088	3008	4821	4076	3209	4440	4496	3836	3032	3109	4565	3314	3673	2294	5297	4940	5453
AMUC_RS03160	23574	19848	22433	12741	12403	11057	28870	27430	27422	19870	22863	20802	24689	22694	32477	21314	25125	20906	48782	42524	45978
AMUC_RS03165	880	688	532	2339	2488	1944	2512	1835	387	2022	1966	1480	737	1120	1862	1743	1792	459	670	825	767
AMUC_RS03170	5070	4151	4409	3762	3708	3076	6528	6213	5646	5652	5751	4993	4372	3980	5968	4039	4610	3108	8062	7926	8959
AMUC_RS03175	5083	6120	7065	1385	1354	1022	3902	4373	5344	1937	2351	2601	4238	3995	5585	3294	3589	3723	6605	5985	6528
AMUC_RS03180	3123	2848	3217	2487	2257	1990	4273	4212	4084	4223	3498	3199	2988	2933	4163	3082	3375	2706	3426	2993	3471
AMUC_RS03185	1028	907	851	2396	2376	1860	2454	1982	700	2266	2021	1600	1048	1332	2081	1819	1781	770	4237	3469	3832
AMUC_RS03190	807	717	503	2245	2225	1892	2418	1845	363	768	1857	1354	733	1170	2008	1680	1627	455	813	693	731
AMUC_RS03195	15624.2	13943.8	14201.1	18409.8	18209.1	15068.9	29814.5	24044.9	18768.5	20486.6	19237.9	16317.2	15367	17386.7	25771.1	15899.6	16663.4	9462.28	88287	77700.9	82952.1
AMUC_RS03205	5697	5216	5224	6565	6133	4862	8338	7313	6558	7430	9949	9037	5373	5322	7644	6260	7152	5795	11721	11471	12539
AMUC_RS03210	649	592	598	647	613	482	1058	918	715	657	919	860	666	735	1015	712	765	524	1150	1051	1351
AMUC_RS03215	2913	2771	2696	3383	3635	2208	5534	4961	3471	3120	4591	3868	3238	3448	5178	3760	4033	2734	5197	4813	5678
AMUC_RS03220	3621	3603	3229	6198	6348	3531	8859	6596	3768	6345	6865	5866	3954	4606	7236	5535	5974	2885	5370	5076	5929
AMUC_RS03225	17350	15804	17674	10577	10943	7556	19205	19148	23656	18021	23903	23713	17239	14834	20160	12809	15895	15507	38952	35933	39419
AMUC_RS03230	718	656	571	1649	2001	952	2400	1814	593	1293	1724	1184	867	1223	1936	1603	1434	580	222	192	251
AMUC_RS03235	1681	1478	1332	1906	2140	1057	3881	2866	2051	3346	2874	2400	2093	2141	3265	2112	2289	1428	1580	1417	1774
AMUC_RS03240	6515	5893	6030	5514	5854	3954	10361	9599	8668	7072	10048	9157	7687	7287	10548	6978	8012	6193	16912	14795	16915
AMUC_RS03245	1891	1834	1928	2303	2438	1734	2675	2442	2160	2722	3719	3746	1760	1720	2466	2174	2431	2144	9731	8857	8942
AMUC_RS03250	665	515	488	1457	1591	1124	1893	1398	430	938	1358	984	585	856	1406	1104	1203	423	611	507	618
AMUC_RS03255	1536	1410	1363	2448	2680	2148	3331	2486	1170	3783	3085	2571	1373	1717	2594	2215	2328	1249	1765	1559	1801
AMUC_RS03260	991	934	936	1476	1359	1213	1627	1229	705	2042	1571	1205	730	924	1530	1487	1598	871	1059	1104	1067
AMUC_RS03265	3282	3656	3744	2904	2812	2221	4309	4492	4654	6134	6324	6317	3471	3533	5119	3848	4759	4037	9608	8350	9563
AMUC_RS03270	838	826	486	2717	2639	2444	2648	2124	413	1989	2132	1592	866	1307	2125	1934	1959	513	215	204	239
AMUC_RS03275	765	682	434	2986	2883	2552	2748	1826	234	2435	1982	1467	721	1112	2088	1762	1891	441	254	217	210
AMUC_RS03280	124	159	99	514	506	481	612	403	75	549	376	280	133	229	420	371	339	114	88	95	79
AMUC_RS03285	468	400	250	1461	1538	1235	1734	1133	131	1872	1042	694	377	656	1198	1065	922	221	205	213	212
AMUC_RS03290	199	146	95	603	574	538	611	508	49	439	445	323	165	248	502	400	392	89	69	50	72
AMUC_RS03295	153	122	79	515	509	435	466	335	39	1123	306	266	122	204	419	342	360	82	91	70	79
AMUC_RS03300	801	661	450	2549	2569	2043	2613	1816	345	2413	2183	1739	686	1144	1751	1580	1579	579	1207	1159	1137
AMUC_RS03305	1533	1851	1797	3286	3398	2297	1926	2184	2134	3529	5949	6092	2088	2048	2667	2715	3196	2891	12401	12509	11675
AMUC_RS03310	580	568	412	2234	2177	1754	2405	1701	212	2427	1492	1041	612	980	1665	1398	1387	368	167	138	204
AMUC_RS03315	1364	1467	1625	952	887	706	1829	1539	1489	1393	1103	1028	1210	1133	1790	1020	1237	764	1209	1095	1312
AMUC_RS03320	938	803	745	481	485	353	1134	873	840	701	689	585	724	681	1091	578	620	432	1048	1123	1117
AMUC_RS03325	10298	7294	8241	4767	5033	3662	8027	7446	8773	9539	7695	7392	8219	6412	9259	6294	7814	7187	11592	9872	10322
AMUC_RS03330	3217	3021	3130	1272	1419	931	4077	4291	4787	2811	3853	3608	3532	3149	4356	2550	3170	2652	3660	3402	4114
AMUC_RS03340	618	663	561	617	641	374	1195	914	717	847	1022	972	636	684	1003	722	823	581	993	804	979
AMUC_RS03345	4022	4285	4309	3731	3747	2419	6605	6214	5628	6525	6318	5978	4700	4408	6487	4723	5611	4436	6258	5575	6368
AMUC_RS03350	12812	10604	11560	8891	8625	6829	21026	19261	20516	20605	17447	16105	15066	14008	19712	10048	11411	8589	15796	14429	17836
AMUC_RS03355	1365	1339	1355	1984	1948	1604	2783	2363	1599	2123	2264	1860	1393	1533	2653	1694	1968	1051	5911	5861	5978
AMUC_RS03360	695	644	583	2081	2068	1654	2040	1533	408	2152	1704	1276	745	984	1683	1409	1451	461	834	724	877
AMUC_RS03365	1643	1611	1427	1972	1813	1699	2235	1877	1104	1249	1879	1543	1337	1496	2190	1812	1830	1181	2477	2239	2184
AMUC_RS03370	6336	5449	5523	5656	5199	4932	9730	8836	7360	8774	8313	7195	5995	6038	8874	5735	6279	4127	4475	4212	5264
AMUC_RS03375	477	480	419	956	915	907	1028	932	524	1081	996	863	511	716	1020	744	858	336	420	321	442
AMUC_RS03380	329	290	181	1162	1126	990	1212	820	119	918	852	635	275	513	834	760	727	211	178	132	184
AMUC_RS03385	786	686	462	2366	2332	2227	2729	1897	377	1097	1734	1426	679	1148	1876	1631	1614	480	417	387	448
AMUC_RS03390	881	885	725	2374	2288	1992	2454	1902	497	1170	1903	1493	740	1100	1841	1689	1594	665	860	750	859
AMUC_RS03395	9062	8131	9278	6317	6243	5088	10332	9860	10205	10241	12840	12140	8844	8177	11687	8885	10683	9671	19928	19081	18562
AMUC_RS03400	482	377	251	1509	1594	1245	1480	990	117	621	1096	750	370	605	1205	906	1140	239	15	6	10
AMUC_RS03405	1745	1625	1498	3302	3272	2887	3316	2822	1154	2315	2571	1957	2178	2571	4122	2445	2520	1134	2562	2464	3730
AMUC_RS03410	59	51	65	62	82	57	159	126	67	0	46	35	86	120	150	41	41	13	214	142	330
AMUC_RS03415	41	49	38	105	89	91	150	102	41	24	64	41	52	53	85	43	32	29	74	67	105
AMUC_RS03425	3400	3160	2804	3617	3363	2906	5281	4376	3361	2729	5009	4764	3266	3235	4689	3447	3858	2816	6778	6081	6631
AMUC_RS03430	4515	4045	4272	4653	4442	3609	6421	5808	5735	7693	7473	7161	4699	4430	6464	5087	6268	4939	9471	7976	8381
AMUC_RS03435	10940	10279	11224	3715	3847	3173	12994	13118	16609	13963	13896	13494	12102	10551	14033	9118	11308	11090	30345	26847	29985
AMUC_RS03440	177	106	65	391	449	302	395	291	65	180	334	253	126	180	333	249	369	96	4	10	11
AMUC_RS03460	269	297	212	1066	919	915	1074	854	147	1254	755	638	257	474	801	736	628	229	307	332	285
AMUC_RS03465	1392	1169	965	2862	2867.17	2359	3227.59	2127	333	2136	1774	1418	767.572	1269	2223	1690	1652	412	450	417	495
AMUC_RS03470	1174	1146	895	3077	3011	2553	3447	2621	743	2504	2420	1950	1139	1676	3008	2201	2235	725	746	684	736
AMUC_RS03475	1547	1289	1040	4333	4394	3610	4790	3472	1050	3472	3574	2587	1526	2289	3709	2899	3240	1069	550	523	599
AMUC_RS03480	883	887	798	1707	1521	1449	2119	1798	1075	2193	1689	1508	1154	1352	2049	1413	1455	763	692	644	741
AMUC_RS03485	672	595	472	1735	1562	1363	1813	1375	606	1134	1393	1114	765	995	1694	1234	1264	452	214	181	286
AMUC_RS03490	827	651	426	2853	2914	2295	3067	2146	296	2327	1988	1396	657	1235	2162	1946	1912	367	73	80	100
AMUC_RS03495	871	698	458	2826	2982	2208	2833	2099	327	2434	2127	1441	908	1206	2295	1959	2084	448	87	107	131
AMUC_RS03500	1017	851	746	2166	2174	1778	2310	1738	672	2354	2146	1840	952	1203	1924	1546	1690	844	2017	1712	1825
AMUC_RS03505	1005	884	649	2936	2982	2282	3168	2293	428	2160	2321	1745	795	1483	2428	2149	2035	553	1178	1071	1225
AMUC_RS03510	3049	2656	2595	2487	2558	1779	4962	4042	3487	3751	3875	3476	3111	2964	4376	2675	3137	2159	5524	4672	5783
AMUC_RS03515	2114	1795	1721	2354	2550	1520	4344	3500	2631	3048	2763	2118	2223	2364	3465	2350	2359	1307	1901	1670	1929
AMUC_RS03520	1230	1152	1154	1527	1541	1075	2122	2027	1236	2109	1657	1384	1230	1323	2134	1229	1352	723	5033	4588	5094
AMUC_RS03525	726	644	626	998	923	713	1297	1039	757	1163	1340	1213	787	831	1279	931	1036	621	1810	1692	1713
AMUC_RS03530	2216	1912	1924	2027	2216	1396	4073	3375	3060	2756	3719	3509	2865	2947	4085	3518	4033	3319	2192	1958	2395
AMUC_RS03535	9897	9085	9943	4213	4754	3144	10146	10628	12057	12374	12790	12854	9929	8531	11810	8277	10702	10421	19197	16783	19161
AMUC_RS03540	4146	3112	3241	3047	3245	1785	6548	5366	5709	7903	5538	5406	5095	4576	6444	3840	4399	3456	11001	9860	10553
AMUC_RS03545	732	535	633	213	284	168	854	784	838	492	721	637	634	629	836	480	600	495	1500	1248	1473
AMUC_RS03550	5653	5062	5255	4193	4438	2699	9652	8965	8473	7906	7938	7066	6947	6451	9404	6291	7111	5616	10619	9146	10689
AMUC_RS03555	5215	4512	4492	3832	4254	1970	9516	8287	7695	6400	6792	5692	6331	6020	8611	4844	5748	3883	8754	7459	9201
AMUC_RS03560	1692	1606	1559	1643	1832	914	3800	2842	2398	2569	2450	2089	2134	2101	3409	1989	2194	1297	3704	3116	3727
AMUC_RS03565	1841	1693	1610	1632	1671	994	3862	3312	2995	2780	2946	2498	2532	2617	3843	2251	2430	1599	3182	2620	3248
AMUC_RS03570	3019	2774	2703	2506	2641	1516	5596	4998	4491	3173	3809	3388	3576	3550	5035	3072	3472	2348	6595	5767	6852
AMUC_RS03575	1604	1287	1212	1632	1893	1028	3536	2654	1984	3234	2402	1911	1489	1796	2812	1827	2057	1089	2849	2330	2789
AMUC_RS03580	2068	2020	1827	2397	2492	1684	4698	3722	2911	3709	3239	2862	2815	2735	4021	2599	2886	1740	5367	4636	5416
AMUC_RS03585	2489	2181	2130	2635	2717	1885	5024	4191	3236	3669	3601	2915	3060	3274	4654	2721	2930	1706	5412	4728	5353
AMUC_RS03590	4791	4531	4384	3390	3418	2821	8526	7508	7351	4697	6344	5726	7101	6199	8624	4781	5314	4026	12851	11002	12582
AMUC_RS03595	2338	2060	1957	2541	2597	2264	4402	3873	3141	3238	3047	2556	2798	2679	4157	2463	2742	1561	5096	4443	4953
AMUC_RS03600	1978	1673	1554	3625	3483	2983	4285	3383	1868	3012	3427	2741	1970	2405	3769	2692	3105	1388	3022	2445	3047
AMUC_RS03605	6467	6095	6752	3684	3654	3293	7310	6981	7274	5851	6742	6404	5899	5428	8058	5667	6800	5449	6727	5927	6471
AMUC_RS03610	3815	3858	4410	3879	4004	3166	5376	5426	5534	9176	9984	9871	4222	4198	5908	4507	5680	4569	12332	11192	12278
AMUC_RS03615	1088	1164	1017	1731	1721	1462	2174	1912	1158	1420	2202	2017	1420	1473	2179	1619	1872	1013	1921	1995	2189
AMUC_RS03620	11332	10002	10812	9616	9549	8036	15772	14878	15945	24623	25855	25793	13961	11736	16042	14107	17589	17151	45654	40104	41435
AMUC_RS03625	1571	1601	1676	1681	1692	1379	2768	2511	2718	2911	2707	2674	1753	1855	2690	1984	2518	1774	3993	3259	3493
AMUC_RS03630	2293	2162	2269	2540	2537	2013	4476	3931	3586	4064	4445	4093	2762	2932	4191	3569	3935	3047	7627	6706	7048
AMUC_RS03635	3684	3148	3339	3403	3320	2864	6465	5786	5288	5909	6297	5541	4553	4328	6257	4768	5333	4080	6716	5103	6252
AMUC_RS03640	3498	3323	3196	3851	3686	3347	6776	5647	4789	6763	5825	5096	4112	4089	6284	4826	5596	3665	7447	5700	7156
AMUC_RS03645	2291	2189	2221	2482	2272	2058	4694	4198	3816	3217	3399	3018	3066	3076	4470	2667	2935	2035	4502	3795	5111
AMUC_RS03650	136	153	131	302	261	202	342	310	140	267	307	250	138	194	294	224	275	111	113	84	164
AMUC_RS03655	1901	1827	1961	2649	2575	2227	3129	2576	1388	3788	2881	2439	1592	1830	2787	2278	2418	1382	1515	1374	1496
AMUC_RS03660	285	295	173	984	963	782	775	629	106	549	844	553	307	441	786	673	727	175	12	10	18
AMUC_RS03665	6180	5287	6017	1821	1719	1628	7656	7456	9896	8267	7447	7159	7967	6862	8820	5101	6014	6419	3946	3243	4968
AMUC_RS03670	6339	4965	5617	2580	2514	2235	7721	7681	8432	7762	7316	6874	7084	6222	8375	5113	6299	6087	2969	2734	4330
AMUC_RS03675	1755	1614	1470	3632	3265	3067	3594	3072	1166	3300	2916	2218	1678	2062	3479	2657	2732	1030	977	1066	1078
AMUC_RS03680	5526	5111	5474	4650	4423	3486	6869	6695	7283	8969	8401	8492	5986	5334	7391	5633	6790	6413	16797	15088	15076
AMUC_RS03685	1064	877	974	803	788	658	1407	1330	1195	795	1171	969	1005	957	1337	893	1001	715	1978	1790	1869
AMUC_RS03690	3245	2932	2974	1906	1984	1650	3620	3978	3625	2625	3250	2766	2393	2296	3469	2445	3003	2109	6447	6147	5962
AMUC_RS03695	2225	2149	2304	1629	1505	1353	3668	3252	3490	2942	2782	2701	2371	2414	3380	1965	2128	1757	3517	3257	3615
AMUC_RS03700	1756	1638	1428	3016	2889	2569	4046	3291	2087	1865	2828	2230	1903	2155	3549	2378	2636	1208	1504	1285	1790
AMUC_RS03705	3435	3422	3381	3090	2795	2544	6111	5658	5249	4586	4304	3975	4072	3848	5670	3161	3495	2410	4936	4221	5731
AMUC_RS03715	3587	3370	3408	4501	4144	4198	6810	6035	4660	3942	4378	3617	3963	4216	6289	3935	4067	2304	4263	3546	4820
AMUC_RS03720	218	244	301	823	518	980	508	455	291	639	600	502	264	317	481	475	479	373	332	305	373
AMUC_RS03725	645	618	525	1188	1093	1007	1141	886	449	922	1102	845	542	661	1074	831	868	576	621	631	624
AMUC_RS03730	2213	2005	1743	4674	4616	4058	5481	4092	1229	4584	3615	2623	1744	2590	4426	3588	3297	1354	1081	952	1135
AMUC_RS03735	943825	684277	882652	276425	303631	241455	638850	680076	876784	476761	660768	615238	967643	791682	1038401	692287	862959	980272	65170	57498	55710
AMUC_RS03740	3681	2877	3536	2250	2080	1966	3161	3458	3013	3265	3159	2791	2721	2633	4090	2783	3075	2376	1843	1652	2011
AMUC_RS03745	2599	2581	2394	4810	4539	4283	5185	4326	2717	4252	5230	4506	2773	3207	4853	4117	4216	2771	7232	6417	6472
AMUC_RS03750	7901	7011	7770	4767	4522	3777	7408	6770	6036	6454	8555	8007	6087	5794	8557	7021	8234	6807	11826	11016	11643
AMUC_RS03755	166885	189227	216991	26847	28905	18532	91917	121779	157562	65496	80940	83681	162577	141187	205599	148931	191911	180862	103301	93806	96422
AMUC_RS03760	7705	6584	7121	3303	3162	2631	7705	8268	9870	6835	6337	5502	6567	5143	7924	5233	6557	5687	28762	25135	28625
AMUC_RS03765	1571	1338	1287	1921	1954	1635	2392	1908	1202	2517	2054	1797	1261	1405	2099	1736	1649	920	3389	2932	3298
AMUC_RS03770	2885	2309	2476	3304	3321	2896	4257	3665	2545	2578	3447	2790	2565	2602	4396	2859	3212	1713	5373	5010	5789
AMUC_RS03775	2096	2019	1867	3367	3113	2849	4346	3090	2065	3015	3106	2368	2056	2361	3527	2604	2860	1493	4603	4002	4663
AMUC_RS03780	1278	1207	897	2965	2810	2564	3421	2457	936	2116	2354	1815	1310	1675	2819	2072	2042	807	810	628	935
AMUC_RS03785	1098.82	1042.16	772.457	3001.52	2863.2	2626.35	3148.94	2306.59	663.512	2227.2	2300.73	1606.13	1020.27	1387.62	2445.01	2031.41	1971.97	668.259	385.455	350.566	471.483
AMUC_RS03790	3134.18	2852.84	2790.54	2874.48	2718.8	2400.65	3335.06	2586.41	1643.49	2808.8	3161.27	2596.87	2143.73	2313.38	3562.99	3177.59	3641.03	2519.74	1663.54	1447.43	1420.52
AMUC_RS03795	10575	9946	10963	2470	2334	1878	4822	4984	5969	3374	5822	5322	7124	6104	8436	7812	9914	9612	4525	4129	3579
AMUC_RS03800	65285	62564	71165	10183	10553	7871	35735	38926	49625	31953	28848	28729	53327	43126	60943	41561	49273	53460	33929	31230	29187
AMUC_RS03805	1902	1956	1774	3870	3676	3300	3686	2964	1726	4182	4249	3735	1730	2028	3133	2685	2911	1719	8946	7785	8409
AMUC_RS03810	785	792	701	1817	1628	1569	1986	1587	753	917	1740	1278	792	1005	1746	1337	1429	556	1290	1368	1523
AMUC_RS03815	138	139	87	309	314	274	405	270	82	208	257	215	120	150	260	205	214	80	148	112	113
AMUC_RS03820	4854	4569	5195	3234	3126	2768	6747	6499	6333	3590	5793	5223	5139	5126	6866	4734	5704	4371	6573	5905	6705
AMUC_RS03825	202	164	160	420	438	394	544	342	103	61	376	298	135	203	394	331	309	92	104	84	89
AMUC_RS03830	1897	1886	1860	2626	2418	2320	3432	2908	1922	2502	2575	2262	1533	1954	3099	2237	2290	1148	2451	2242	2787
AMUC_RS03835	4482	4044	4289	3817	3502	3389	7051	6299	5305	5042	4471	3960	4248	4200	6360	3671	3727	2391	3940	3688	4826
AMUC_RS03840	4587	4185	4068	5889	5180	5464	5706	5069	4709	3791	5955	5224	4136	3650	5654	3934	4343	3288	16578	15962	16949
AMUC_RS03845	1530	1627	1429	2221	2024	1935	2891	2186	1630	1628	2626	2280	1574	1853	2725	1959	2147	1472	3036	3008	3093
AMUC_RS03855	16497	13700	14968	7151	7471	5435	16644	16759	18061	18448	26689	26716	16028	13864	18318	14596	17899	18358	25484	24574	25797
AMUC_RS03860	2946	2934	3082	3198	2937	2461	3694	3120	2149	3469	3204	2555	2204	2494	3614	2817	3011	2084	1774	1536	1615
AMUC_RS03865	3778	3820	3740	6487	6253	4555	7552	5986	3289	6240	6405	5192	3228	4092	6815	5305	5668	2446	2665	2427	2496
AMUC_RS03870	408	372	211	1496	1399	1151	1465	998	143	1062	1026	743	400	684	1077	1006	929	216	329	327	337
AMUC_RS03875	1140	1077	879	3219	3198	2372	3231	2454	800	2067	2815	2084	1149	1482	2687	2164	2378	924	1852	1475	1711
AMUC_RS03880	11491	11110	11960	6218	6462	4912	11940	11865	14665	11931	12553	13167	11869	10274	14065	10646	12833	13105	40055	35812	35126
AMUC_RS03885	2979	2376	2490	2552	2517	1806	4005	3328	2560	3286	2884	2375	2226	2214	3306	2622	3062	1914	5905	5597	5723
AMUC_RS03890	6601	6142	6365	1982	1971	1477	4410	4142	4297	2553	3510	3356	3452	3247	4629	2920	3657	2857	4854	4622	4801
AMUC_RS03895	24688	24810	27469	4516	4721	3472	13815	14797	16871	6665	8391	7787	14812	13789	19315	10550	13247	11392	12101	10564	10598
AMUC_RS03900	2598	2479	2578	1535	1500	1283	3255	3091	2875	2931	2539	2243	2109	2100	2954	1997	2239	1713	2254	2005	2183
AMUC_RS03905	2293	2238	2141	2588	2417	2443	4019	3406	2563	3673	3310	2940	2129	2274	3588	2479	2699	1623	1560	1486	2137
AMUC_RS03910	4209	3971	4247	2971	2752	2641	6826	6451	6202	5107	5169	4536	4550	4292	6184	3395	3791	2800	2232	1918	2623
AMUC_RS03915	12639	11128	12081	7331	7544	6168	14470	12560	14907	12105	16759	15377	11905	9969	12890	10007	12607	11553	23792	26489	21015
AMUC_RS03920	2756	2628	2338	5792	5018	4768	6829	5555	3011	6358	5117	4342	3259	3906	6089	4623	4969	2560	1025	922	1152
AMUC_RS03925	6929	7253	8344	2252	2175	1969	9900	12336	14516	8743	10580	10755	10548	9177	12521	7419	8188	8622	4738	4805	6593
AMUC_RS03930	2881	2743	2797	3424	3210	2626	4174	3816	2872	3580	4039	3571	2852	2883	4493	3064	3401	2620	9521	9108	9779
AMUC_RS03935	778	729	557	2181	1959	1698	1991	1587	388	2160	1674	1295	669	932	1707	1326	1365	477	1064	912	984
AMUC_RS03945	70	61	57	225	204	165	283	189	28	302	151	112	64	104	218	141	160	39	66	32	60
AMUC_RS03950	4462	4426	4306	4613	4365	3646	6312	5355	4862	4597	6451	5985	4503	4485	6978	6055	6798	5705	8956	8626	8435
AMUC_RS03955	5425	4738	5166	2891	2683	2357	6857	6274	6317	4414	5640	5131	5103	4809	6345	4529	5293	4676	15135	13872	13820
AMUC_RS03960	8364	6340	8045	2727	2774	2021	6191	6529	6831	4447	3383	3321	6354	5606	7820	4197	4930	4258	27400	24674	23599
AMUC_RS03965	1391	1191	1149	2298	2218	1797	2506	1827	769	1151	1742	1251	860	1208	2166	1581	1653	501	2254	1927	1930
AMUC_RS03970	175	215	191	169	225	166	320	227	121	208	89	75	57	87	164	123	83	36	477	488	602
AMUC_RS03975	196.149	226.629	208.127	131.128	150.725	128.636	191.628	169.139	123.427	0	113.648	104.044	76.7402	111.665	180.938	99.5013	115.272	42.7176	730.818	615.773	654.725
AMUC_RS03980	9308.85	9080.37	8733.87	14466.9	14005.3	12041.4	15735.4	12049.9	5026.57	12618	10945.4	8114.96	6142.26	8348.34	12958.1	10305.5	10468.7	4652.28	19538.2	17451.2	18791.3
AMUC_RS03985	1960	2094	2161	1473	1546	1101	2406	2579	2268	2267	2592	2245	1745	1896	2708	1920	2477	1900	3149	2826	3081
AMUC_RS03990	4922	4254	4212	5193	4974	3926	8276	6806	6117	6465	7459	6959	6103	5778	7934	5820	6804	5222	8987	7914	8926
AMUC_RS03995	4525	3345	3659	3109	3048	2507	6314	5488	5531	3964	5071	4417	5183	4425	6406	4047	4646	3777	7147	6115	7731
AMUC_RS04000	842	674	672	1304	1210	1026	1621	1316	742	1864	1238	964	805	950	1472	1076	1147	562	608	471	684
AMUC_RS04005	514	408	405	1140	1114	953	1458	1116	481	1136	845	661	504	658	1124	815	819	323	311	236	410
AMUC_RS04010	902	990	709	3338	3001	2877	3171	2553	533	2617	2605	1831	1094	1673	2802	2501	2309	674	1411	1186	1270
AMUC_RS04015	1312	1288	1379	924	978	745	1531	1385	1486	1655	1635	1669	1179	1071	1671	1329	1415	1097	1660	1528	1601
AMUC_RS04020	12586	12239	14144	4595	4588	3770	13947	15113	17272	9576	13124	12834	13590	11802	16046	9578	11423	11344	25650	23052	24800
AMUC_RS04030	8922	9103	9682	2990	2949	2133	11095	11942	14807	10367	13257	12491	11982	10069	13316	8724	11062	11709	7234	7163	8485
AMUC_RS04035	1704	1388	1433	1593	1578	1351	2935	2630	2052	1775	1848	1559	1689	1778	2503	1701	1978	1307	821	776	1115
AMUC_RS04040	1158	1057	941	2336	2025	1800	2494	1991	795	2633	1972	1508	1022	1226	2184	1695	1738	648	515	398	612
AMUC_RS04045	1963	1733	1939	1293	1220	1122	2550	2383	2298	2981	1960	1723	1886	1871	2804	1790	2092	1408	1441	1362	1631
AMUC_RS04050	4886	4374	4778	2096	2131	1721	5137	5218	5341	4748	4809	4544	4934	4326	6203	4332	5207	4757	6280	6014	6613
AMUC_RS04055	4445	6411	7020	1370	1719	1007	3273	5819	6826	4371	4886	5401	5147	4622	7704	2963	5231	3489	44899	36397	46944
AMUC_RS04060	1579	1472	1364	3081	3002	2770	3695	2867	1538	2573	2930	2453	1665	2068	3225	2673	2849	1383	1102	921	1182
AMUC_RS04065	1580	1450	1414	2075	1768	1655	2899	2383	1794	2128	2238	1996	1712	1823	2841	1987	2061	1134	2134	1913	2467
AMUC_RS04075	1601	1528	1442	2248	2168	2019	3387	2590	1680	2009	2404	2097	1660	1946	3019	2042	2302	1273	2364	2383	2841
AMUC_RS04080	3280	3054	2986	5248	5105	4440	5857	5121	2970	5285	6033	5107	3099	3451	5798	4679	5280	2787	7076	6563	6915
AMUC_RS04090	2397	2031	2174	2056	1902	1749	3432	2927	2429	2052	2081	1833	1865	2059	3018	1808	1788	916	2067	1681	2105
AMUC_RS04095	1423	1315	1056	3920	3838	3448	4049	2995	879	4164	3411	2608	1301	1899	3169	2749	2733	895	2599	2284	2545
AMUC_RS04100	1041	893	599	3184	3229	2930	3406	2602	351	2330	2439	1662	869	1439	2496	2112	2226	499	219	196	227
AMUC_RS04105	1561	1337	951	5304	4980	4568	5462	3579	683	5217	3834	2611	1526	2333	3996	3555	3391	964	245	217	256
AMUC_RS04110	1619.08	1291	1420	2439	2317	1970	2859	2550	1327	1883	2434	1969	1350	1618	2583	1986	2081	951	2518	2194	2668
AMUC_RS04115	671.918	635	663	998	1039	729	1148	1007	707	1386	1053	889	702	806	1275	949	1028	600	3388	3069	3423
AMUC_RS04120	1952	2199	2248	3480	3808	2922	2778	2875	2524	2779	3206	3013	2377	2260	3331	3115	3944	3255	29189	23875	26437
AMUC_RS04125	1715	1445	1212	4676	4191	4139	5143	3832	1526	2987	3490	2575	1840	2610	4036	3017	2991	1033	478	526	549
AMUC_RS04135	7405	6900	7478	1748	1806	1448	5108	5088	5652	3428	3314	3364	5728	5081	7247	4652	5614	5254	6989	6260	6225
AMUC_RS04140	25213	25087	27759	8113	8467	6237	15646	17042	21039	11388	13940	13786	21333	18036	24301	18168	22596	23863	41744	36367	36134
AMUC_RS04145	2162	1970	1779	5406	4685	4659	5188	4062	1484	5430	4606	3414	2095	2727	4661	3865	3907	1432	3346	3187	3322
AMUC_RS04150	258	278	166	722	649	640	716	581	120	594	521	384	205	354	577	510	395	129	300	249	319
AMUC_RS04155	150	139	142	158	162	124	250	217	151	280	172	155	122	179	265	161	195	104	535	445	497
AMUC_RS04160	4196	3567	3478	6503	5987.46	5474	8158	6401	3939	6460	5632	4918	4096	4580	7319	5150	5355.52	2577	11154.7	9780	10688
AMUC_RS04165	21863	19327	21045	3610	3506	2880	16954	16055	18732	4686	5830	5163	15906	13969	18669	10407	12510	11430	5161	4960	4804
AMUC_RS04170	2817	2439	2472	2562	2397	2089	3344	2779	1830	1425	2036	1606	1834	2134	3146	2223	2356	1402	972	886	1087
AMUC_RS04175	2886	2626	2585	3343	3224	2788	4078	3608	2238	3305	4706	4020	2459	2672	4239	3927	4276	2749	1349	1494	1358
AMUC_RS04180	3559	3490	3650	1874	1801	1506	3355	3474	3594	4974	5794	5455	3747	3418	4785	4744	5968	5667	3484	4904	3503
AMUC_RS04185	2115	1940	2025	1954	1750	1674	2495	2106	1361	1671	1574	1211	1561	1698	2716	1842	1835	1096	493	438	447
AMUC_RS04190	28088	23024	26663	4878	4951	4368	14663	14480	16276	3973	5990	5641	16685	14428	20340	9051	10597	10257	1714	1486	1329
AMUC_RS04195	4188	3190	3667	2712	2458	2165	3718	3147	2097	2155	2209	1810	2286	2595	3846	2320	2474	1412	814	738	771
AMUC_RS04200	260	216	147	736	695	605	749	529	81	648	582	459	199	320	603	497	521	114	525	554	562
AMUC_RS04210	128	87	69	354	397	330	404	265	32	125	306	238	84	136	289	233	285	61	62	39	62
AMUC_RS04215	184	155	95	617	508	438	567	457	70	406	422	294	127	289	470	368	414	91	210	150	172
AMUC_RS04220	707	648	494	2136	1885	1812	2191	1528	236	1091	1347	1065	511	925	1511	1239	1243	421	1623	1322	1424
AMUC_RS04225	68	65	47	222	240	168	291	154	25	0	166	95	55	107	188	129	112	28	241	209	241
AMUC_RS04235	4889	4261	4848	3595	3290	2990	5603	5273	4726	6107	5647	5383	4263	4129	5987	4677	5207	4174	7115	5934	6501
AMUC_RS04240	2633	2320	2349	2689	2424	2209	3811	3178	2472	3073	3535	2993	2173	2161	3403	2476	2635	1798	4926	4250	4908
AMUC_RS04245	7997	7588	7650	4951	5319	3632	6755	6349	5469	6422	6195	5792	5707	5710	7979	6892	8410	6530	8094	7248	7172
AMUC_RS04250	2581	2333	2166	2964	2748	2404	3668	2936	1904	2652	2980	2615	2072	2353	3359	2490	2550	1648	5196	4900	4920
AMUC_RS04255	6221	7218	8084	1788	2016	1444	6866	8701	11788	6309	7179	7633	7606	6726	10518	4724	5890	5261	18144	15193	18676
AMUC_RS04260	3079	2807	2961	3543	3280	3088	5854	5498	4511	3714	4330	3791	3554	3870	5664	3378	3712	2462	2292	2141	2615
AMUC_RS04265	3223	3175	3075	2841	2553	2308	4905	4615	4080	4042	4605	4150	3416	3673	5162	4180	4632	3504	2174	2160	2375
AMUC_RS04270	4796	3834	4399	2442	2292	2068	5099	4913	4647	5269	5847	5346	4062	3883	5395	4903	5792	5164	3129	3419	3590
AMUC_RS04275	7588	8177	8740	5838	6277	4707	7640	8096	9667	11063	11272	11422	7140	6379	9105	9413	12346	10800	10771	9487	9237
AMUC_RS04280	12385	11802	13856	7306	7722	5152	14523	16641	19040	11902	15664	15463	15831	13335	18864	9871	11918	11286	76284	67236	74457
AMUC_RS04285	2003	1892	1775	2475	2476	2066	3727	3026	2019	2826	3173	2718	1898	2007	3199	2413	2510	1622	7314	6298	7237
AMUC_RS04290	1287	1265	1271	2593	2548	2203	2635	2334	1143	2892	2933	2559	1325	1658	2464	2234	2524	1145	4022	3462	3824
AMUC_RS04295	1083	891	934	1010	954	851	1767	1463	1187	544	1154	1033	980	1119	1668	950	921	537	779	700	939
AMUC_RS04305	5575	4508	4777	3283	3027	2729	7210	6622	6318	3638	5030	4584	5217	4777	6787	3704	4275	3256	5002	4850	6012
AMUC_RS04310	157	154	96	554	573	468	587	405	60	421	439	274	143	234	423	358	402	95	31	34	27
AMUC_RS04315	40014	33391	37672	18883	18398	16505	43078	40950	48666	34759	46726	44950	37885	32230	43846	31162	36973	36273	86143	76187	78813
AMUC_RS04320	437	417	275	1587	1410	1353	1541	1089	155	1544	1102	799	426	662	1177	1020	899	273	121	118	118
AMUC_RS04325	217	283	259	600	502	447	608	457	220	704	623	563	217	324	509	411	448	224	362	361	393
AMUC_RS04335	2605	2417	2344	2288	2264	1918	3658	3227	2796	3053	3565	3264	2583	2622	3766	2965	3414	2554	3071	2845	3248
AMUC_RS04340	243	136	77	635	728	591	645	520	57	607	476	312	161	286	532	438	518	89	7	2	2
AMUC_RS04345	2186	2113	1777	4384	4074	3687	5029	3859	1889	3338	3958	3194	2066	2718	4403	3552	3633	1837	1713	1630	1906
AMUC_RS04350	813	755	621	2042	1893	1750	2279	1616	574	1506	1580	1215	844	1012	1746	1372	1478	514	780	690	744
AMUC_RS04355	6245	5701	5352	8855	8171	7713	12276	9939	6923	9167	9550	7836	6815	7269	11016	9433	10160	6926	2426	2181	2692
AMUC_RS04360	3363	3049	3529	1081	943	778	3892	4368	4758	3853	4120	3924	4412	3788	5253	4001	4914	4907	1892	1874	2591
AMUC_RS04365	2451	2257	2142	3802	3482	3266	5029	4223	2623	4028	3962	3249	2329	2804	4520	3177	3277	1854	1533	1293	1715
AMUC_RS04370	7	6	6	15	16	7	8	8	8	46	10	2	3	8	6	19	20	14	1	6	7
AMUC_RS04375	2736	2573	2619	3703	3350	2851	5108	4345	3641	4444	4806	4485	2483	2756	4115	3268	3740	2551	4051	3921	4738
AMUC_RS04380	3149	3069	2594	4873	4297	3956	7097	6219	3935	4835	5330	4633	3510	3926	6229	3995	4015	2328	2585	2650	3341
AMUC_RS04385	1122	1014	1031	1986	1892	1638	2667	2019	1060	2436	1946	1750	1206	1459	2351	1896	1763	1104	1815	1664	1904
AMUC_RS04395	10009	9202	10752	4234	4566	3344	10347	11045	13172	10356	11992	11541	9676	8293	11713	6983	8801	8508	17472	15498	16326
AMUC_RS04400	7269	7514	8927	3195	3149	2519	10399	11480	13525	10770	10974	11223	10072	9372	12603	7282	8929	8513	16671	15343	18530
AMUC_RS04405	976	990	1131	1553	1685	1281	1959	1769	1042	1911	1659	1355	940	1149	1894	1401	1535	802	3215	2751	3230
AMUC_RS04410	712	673	460	2357	2196	2003	2339	1694	371	2546	1751	1344	786	1055	1922	1627	1471	517	782	766	779
AMUC_RS04415	646	557	370	1744	1823	1475	2211	1558	348	1325	1231	961	584	873	1512	1310	1147	495	589	611	744
AMUC_RS04425	2836	2590	2741	1635	1679	1345	3578	3357	3724	2281	2958	2706	2662	2321	3779	2326	3157	2312	2251	1886	2296
AMUC_RS04430	1809	1703	1655	2159	2059	1777	3201	2636	1814	2991	2860	2456	1813	1941	2758	2095	2438	1512	2960	2829	2967
AMUC_RS04435	4805	4362	4557	2727	2572	2393	6792	6086	6452	6040	6070	5412	5545	5043	7013	4654	5105	4740	4597	4503	5494
AMUC_RS04440	39225	36086	40090	16253	15586	13615	41734	41234	48896	33377	37063	35850	39873	35050	47811	27944	33881	32593	55510	52292	57540
AMUC_RS04445	1009	1068	1100	1102	1105	833	1815	1849	1342	1094	1195	1069	1030	1128	1673	1066	1158	670	2636	2287	2697
AMUC_RS04450	1811	1480	1642	2359	2509	2078	3252	2878	1738	1981	2433	1994	1599	1843	2731	1919	2015	1325	5084	4723	5040
AMUC_RS04455	3320	3074	2470	7854	7072	6894	8244	5991	1976	7132	6085	4590	3032	4116	6684	5806	5932	2332	3565	3289	3218
AMUC_RS04460	1253	1113	923	2346	2140	2104	2703	1864	803	1663	1993	1586	1121	1377	2167	1854	1893	858	1083	1050	1030
AMUC_RS04465	360	391	265	1195	1106	966	1195	862	183	639	920	722	320	612	914	855	851	281	205	161	172
AMUC_RS04470	1090	1073	634	4430	3991	3970	4159	2863	491	4428	3113	2420	1215	1885	3054	2935	2654	822	410	301	351
AMUC_RS04475	1556	1434	955	4876	4280	4390	4858	3431	763	4449	3844	2879	1678	2393	3786	3257	3126	1212	528	508	668
AMUC_RS04480	2985	2612	2969	1241	1294	1161	4632	4054	4636	4266	4939	4526	3458	3330	4235	2777	3262	3125	4484	4262	5272
AMUC_RS04485	10167	8730	10377	2776	2943	2157	11767	12591	14919	15200	14050	12873	10761	9435	13430	8899	11380	11114	13344	12820	14578
AMUC_RS04490	23658	19760	23130	7870	8502	5961	24053	25991	30823	20139	30106	28952	23452	20120	29209	20868	25226	25241	35643	37205	38234
AMUC_RS04495	183	131	75	588	570	549	721	458	52	550	355	293	130	251	416	383	359	83	50	51	56
AMUC_RS04500	71848	56097	65460	48084	50753	37872	48038	47235	59187	41660	52429	53002	60130	50673	65023	51647	65016	67535	299719	277635	239852
AMUC_RS04505	26583.3	26572	24774	5067.67	6591	4042.33	42578.3	56996.3	37639.7	38922.7	64020	50081	36672.3	38743	64322.3	41862.3	72357.7	37135	7804	7376	10898
AMUC_RS04535	1486	1272	1043	3985	3734	3613	3975	3069	738	3419	3118	2365	1338	1985	3368	2906	2758	1039	2942	2805	2866
AMUC_RS04540	183	140	67	565	666	533	652	416	34	617	433	289	150	253	477	367	404	102	20	20	23
AMUC_RS04545	1325	1334	1331	1326	1291	1024	2071	1944	1522	3050	2618	2474	1272	1441	1983	1911	2061	1711	1581	1677	1882
AMUC_RS04550	2053	1995	2029	1403	1328	1278	3279	3005	2864	3443	4012	3582	2482	2440	3156	2584	3076	2653	2457	2416	2973
AMUC_RS04555	1738	1573	1303	4444	3995	3414	4794	3360	1042	3684	3691	2708	1582	2172	3653	3032	3062	1018	799	673	905
AMUC_RS04560	6468	5603	6175	3973	3944	3152	9274	8460	8624	8122	7719	7274	6784	6301	8994	6162	7483	6135	6945	5951	7055
AMUC_RS04565	1374	1259	1076	2308	2188	1744	2822	2239	1127	1939	2347	1785	1316	1624	2586	2114	2114	1065	779	748	944
AMUC_RS04570	1354	1196	882	3922	3867	3055	4365	3127	682	3572	3228	2316	1286	1870	3135	2727	2999	824	793	612	819
AMUC_RS04575	1940	1420	1190	3614	3686	2834	3806	2839	1132	6066	6477	6314	1850	2414	3458	3646	3728	2619	2545	3870	2792
AMUC_RS04580	737	687	645	1285	1190	993	1474	1260	664	835	1462	1177	686	847	1366	1139	1186	577	672	611	782
AMUC_RS04585	1623	1449	795	5636	5435	4003	5692	3970	462	4510	4351	2981	1561	2556	4508	3833	3764	942	188	178	155
AMUC_RS04590	2481	2088	2013	3165	3021	2034	3714	2905	1997	2992	3176	2856	1989	2024	3166	2721	2872	1876	10252	9299	9533
AMUC_RS04595	2143	2067	1646	4633	4572	2930	5924	4381	1556	4117	4533	3473	2046	2885	4538	3773	3799	1402	2250	1992	2609
AMUC_RS04600	1764	1724	1622	1870	1812	1191	3477	3014	2448	2890	2767	2408	2062	2159	3310	2162	2337	1492	1861	1566	1914
AMUC_RS04605	1510	1370	1287	2710	2578	1664	3519	2862	1626	3065	2623	2173	1717	2016	3060	2317	2363	1135	917	863	965
AMUC_RS04610	932	705	580	2116	2060	1141	2329	1634	573	1193	1712	1178	805	1019	1736	1430	1563	551	416	355	451
AMUC_RS04615	3281	2933	3014	2183	2236	1429	4059	3937	3846	3682	4370	4237	3357	2884	4429	3032	3529	3123	10920	10355	10249
AMUC_RS04620	2340	2197	1873	4056	4014	2696	4888	3879	1917	4338	4390	3569	2217	2632	4277	3379	3626	1727	4039	3699	4298
AMUC_RS04625	525	457	384	1116	1152	702	1277	849	172	640	845	640	322	494	852	710	769	208	278	218	251
AMUC_RS04630	3144	3014	2869	5490	5251	3593	5678	4297	2264	4978	5630	4750	2722	3340	5218	4324	4321	2405	14695	13199	12969
AMUC_RS04635	2534	2147	1969	4042	3965	2866	5264	3722	1440	2537	4155	3442	2007	2506	3837	3163	3290	1482	5220	4574	5238
AMUC_RS04640	1234	1070	1084	922	964	738	1391	1172	907	1274	1557	1379	798	869	1330	969	1032	702	2910	2524	2808
AMUC_RS04645	2129	1844	1696	3506	3347	2788	3912	2850	1276	2940	3595	2848	1511	1921	3142	2393	2763	1263	6220	5355	5680
AMUC_RS04650	3223	2877	2587	4888	4713	4117	5385	3878	1221	4470	5206	4101	1673	2421	3838	3567	3736	1672	545	544	666
AMUC_RS04655	3395	5638	5908	4802	4938	3928	2034	1826	1691	16293	9886	11753	1097	1409	2185	3763	4699	3502	1582	1130	1334
AMUC_RS04660	1257	1006	1194	233	327	226	368	338	242	1685	1616	1368	189	147	295	544	847	605	121	103	132
AMUC_RS04665	5323	4466	4839	7068	6545	5815	6685	5428	2564	9075	11132	9925	2915	3814	5679	6706	6993	5033	1626	1611	1458
AMUC_RS04675	1751	1559	1175	4728	4640	3715	5183	3780	1026	3634	4236	3210	1754	2427	4172	3525	3721	1474	1311	1254	1746
AMUC_RS04680	114	49	32	268	306	205	261	236	24	697	227	150	74	109	172	177	218	37	10	15	9
AMUC_RS04685	5868	5563	5875	4510	4400	3325	7871	7126	7368	11556	19414	18479	8684	7780	9547	14336	17117	18344	10425	11222	10120
AMUC_RS04690	29255	27804	30530	6154	6341	4534	18491	23811	27313	10091	13331	12424	17114	12362	20726	12695	15887	14447	41567	38384	41933
AMUC_RS04695	21254	18982	20726	5665	5628	4272	19908	20822	25046	18824	18577	17974	20640	17492	22469	13509	17036	17386	37527	34504	38027
AMUC_RS04700	1443	1255	913	4260	3946	3316	4223	3132	664	3013	3096	2443	1448	2069	3594	2847	2827	905	978	853	1043
AMUC_RS04705	1183	1031	751	2913	2702	2127	3335	2199	726	2552	2554	1964	1122	1443	2574	2098	2099	736	928	867	993
AMUC_RS04710	3802	3327	3367	4224	4238	2923	5460	4803	3896	4176	5908	5490	3936	3681	5510	3784	4413	3305	14337	13298	13213
AMUC_RS04715	6976	7068	8202	2180	2272	1528	6093	6977	7658	3835	5887	5707	6771	6363	8607	5137	6017	5747	14303	12910	14093
AMUC_RS04720	14074	11753	13139	4185	4079	2898	14899	13872	16465	12886	13735	13333	15476	13344	17556	12599	15341	15503	19163	17006	20426
AMUC_RS04725	1199	1177	1323	913	878	650	2108	1781	1777	1460	1607	1431	1491	1497	2152	1522	1596	1170	1031	981	1128
AMUC_RS04730	5860	6089	7006	1861	2086	1364	8134	8742	10928	7656	7103	6969	7085	6427	9125	4082	4941	4377	5357	4899	6223
AMUC_RS04735	1050	893	641	2840	3099	2105	2859	2035	406	1818	2295	1663	1101	1459	2534	1900	2039	720	732	580	841
AMUC_RS04740	5352	4427	3911	7961	8095	4432	10204	7251	3246	9622	10830	9331	5145	6568	9123	8642	9760	6296	5837	6987	5698
AMUC_RS04745	7883	6693	6867	5581	5861	3166	10827	9310	8440	7852	10194	9661	8101	7553	10745	8345	9970	8269	19392	17556	17875
AMUC_RS04750	1591	1682	1505	1564	1515	708	2706	2244	1998	1823	2526	2442	1622	1718	2400	1762	1929	1362	3755	3055	3929
AMUC_RS04755	1163	984	836	2074	2304	947	2869	1980	843	2619	2202	1663	1091	1388	2346	1838	2072	814	1159	1170	1193
AMUC_RS04760	896	774	712	1322	1509	711	1704	1287	495	1488	1643	1229	750	927	1523	1340	1450	578	704	630	665
AMUC_RS04775	100850	106645	111245	13367	15883	10266	47929	55991	75664	56982	55188	58340	86968	75196	114977	83816	123231	104495	14122	11628	12054
AMUC_RS04780	9653	8274	9047	4858	5433	3648	6798	6305	7713	6030	6135	5759	7778	6792	8841	5921	7027	6913	4720	4066	4882
AMUC_RS04785	10957	7942	8527	3284	3937	2169	10105	8748	10862	8005	7862	7597	9880	8122	10908	6166	7356	6640	32043	26753	29824
AMUC_RS04790	5688	5139	5211	2122	2718	1496	7136	6384	6692	4956	5748	5634	5622	5191	7024	4595	5351	4529	16941	14516	15624
AMUC_RS04795	6828	5986	6116	3947	4406	2750	7918	7016	7799	8515	8612	8429	6633	5861	8297	5651	6755	6118	23981	21319	21718
AMUC_RS04800	212	142	99	258	447	126	537	461	105	262	485	443	122	232	385	312	422	105	232	173	214
AMUC_RS04810	1735	1825	1666	2086	2769	987	4289	3486	2321	3485	2646	2133	1618	2027	3208	2123	2064	912	1935	1694	1869
AMUC_RS04815	3650	3395	2995	4566	5715	2731	10189	7632	5009	5193	5548	4368	3532	4420	6828	4764	4546	1897	3622	3305	3562
AMUC_RS04820	563	460	335	1345	1677	879	2010	1491	232	1353	1414	893	475	888	1405	1249	1100	279	83	84	84
AMUC_RS04825	1918	1589	1051	3545	5367	2136	7665	4918	666	4691	4522	3164	1773	2921	4818	4002	3718	1075	204	235	268
AMUC_RS04830	1525	1652	1843	367	445	237	1535	1635	1902	712	948	880	1810	1516	2297	1184	1438	1366	1279	1260	1093
AMUC_RS04835	698	758	764	326	325	261	394	521	542	510	715	708	494	464	666	659	1022	766	540	390	465
AMUC_RS04840	10959	12033	13111	6619	6711	5197	9407	10558	13850	18298	14428	14852	10809	9427	12999	11741	14452	15156	13178	10699	11138
AMUC_RS04850	12535	10544	11124	4885	5549	3016	12429	10706	11874	10897	12257	11334	10677	9469	13249	10136	12409	11532	10871	10896	10628
AMUC_RS04860	10390	8766	9512	5664	5929	4430	14119	12285	12157	11040	12940	11985	10892	9990	14727	10931	12734	10873	6050	5643	6073
AMUC_RS04865	2372	2096	1925	3801	3527	2896	4139	3263	1449	3870	3520	2978	1933	2244	3791	3178	3129	1627	4083	3753	3849
AMUC_RS04870	2801	2314	2853	1022	1076	737	1942	2051	1799	1377	1663	1560	1734	1663	2289	1715	1935	1780	6358	6032	5834
AMUC_RS04875	300	265	223	1151	1026	937	1072	743	131	460	822	616	307	492	857	759	748	201	178	198	171
AMUC_RS04880	1974	1507	1679	2726	2727	2252	2730	2482	1524	2019	2998	2595	1718	1855	2806	2422	2819	1709	6037	5211	5433
AMUC_RS04885	7681	6521	6809	8102	7560	7064	13004	10877	9907	11981	11743	10582	9302	9044	12561	8746	9879	7448	5687	4950	5444
AMUC_RS04895	50746	44166	51476	14039	15532	10862	28618	31409	36460	17801	25501	24789	35837	30415	41689	30881	40442	39565	44723	40525	36148
AMUC_RS04900	789	745	721	1136	1122	918	1431	1216	790	503	1182	958	731	930	1355	1024	974	548	2205	2012	2303
AMUC_RS04905	1717	1713	1579	3934	3682	3263	4340	3344	1078	3793	3071	2362	1510	2164	3781	2893	2922	1236	4133	3568	3892
AMUC_RS04910	775	771	547	1948	1855	1590	1972	1373	391	1673	1428	1081	790	993	1690	1322	1276	472	2372	2114	2214
AMUC_RS04915	1060	968	746	3126	2821	2563	3004	2273	645	2316	2769	2383	1101	1525	2534	2114	2224	821	1316	1279	1288
AMUC_RS04920	1759	1710	1610	3397	3052	2895	4114	3352	2197	3299	3545	2967	2457	2808	3887	3514	3869	2576	883	808	967
AMUC_RS04925	814	626	550	1925	1862	1588	2237	1603	295	890	1271	903	608	892	1438	1283	1107	408	500	445	482
AMUC_RS04930	7171	7259	7585	3655	3607	2965	6062	5652	6155	5175	5610	5386	6111	6005	8285	6043	7210	6210	5684	5370	5373
AMUC_RS04935	11929	10701	11635	2881	3328	2175	8352	8128	9250	4527	4587	4397	9949	9093	11860	6667	8423	7865	8652	7274	7442
AMUC_RS04940	24749	21252	22380	8959	8484	7013	22563	21079	23667	19815	20928	20412	21665	18146	24552	18391	21618	21220	23216	19185	21290
AMUC_RS04945	1	7	7	6	15	3	12	8	0	6	11	6	6	2	9	8	15	3	8	3	7
AMUC_RS04950	79	80	57	243	223	155	272	193	57	334	197	131	81	122	238	198	215	46	41	53	53
AMUC_RS04955	4907	4264	4041	5096	4996	4136	8604	7033	5076	6496	6894	5753	4863	5100	7516	5149	5802	3532	6558	5641	7139
AMUC_RS04960	2375	2099	1814	3833	3711	3283	4353	3403	1702	3694	4178	3063	1878	2134	3451	2846	3564	1855	3103	2921	3012
AMUC_RS04965	1800	1794	1718	2349	2358	1985	3243	2608	1683	2896	2996	2598	1510	1661	2722	2278	2413	1432	4717	4401	5100
AMUC_RS04970	1498	1398	1141	4459	4527	3912	3337	2407	788	3425	2567	2179	1814	2091	3188	2269	2332	1144	3158	3016	3901
AMUC_RS04975	2085	1901	1338	6475	6145	5920	6729	4704	965	4996	4765	3355	2079	3002	4952	4270	4032	1216	1497	1449	1944
AMUC_RS04980	2345	2282	2239	3527	3235	3029	4287	3492	1989	2885	3424	2839	1934	2243	3554	2552	2665	1177	6547	6182	6517
AMUC_RS04985	1690	1612	1560	2426	2274	1833	1940	1722	1504	2535	3295	3311	1234	1294	1899	1593	1882	1435	7243	6355	6126
AMUC_RS04990	2056	2281	1910	4490	4338	3689	4901	3674	2440	6495	4762	4521	2598	2852	4251	3625	3869	2405	9728	9163	9624
AMUC_RS04995	3002	2551	3183	604	812	581	5196	5433	6055	3844	4675	3984	4199	3480	4760	2808	3276	3152	1276	1320	1893
AMUC_RS05000	2900	2360	2712	1420	1470	1138	4779	4879	5089	2851	4470	3743	3583	3318	4339	2606	3186	2659	989	923	1419
AMUC_RS05005	3132	2303	2813	1039	1069	871	5362	5013	5768	3785	4344	3965	4453	3613	4938	2411	3088	2807	1170	1087	1670
AMUC_RS05010	2303	2097	2523	715	755	593	3691	3702	4529	2163	3450	3089	3126	2663	3510	1996	2260	2262	1062	829	1316
AMUC_RS05015	784	657	782	334	353	250	1115	1044	1405	1263	1075	947	939	732	1053	599	760	668	481	379	480
AMUC_RS05020	4558	3630	4190	1291	1498	1032	5875	5655	7406	3672	4937	4598	4999	3893	5480	2770	3722	3436	2401	2031	2783
AMUC_RS05025	2896	2742	3138	896	1055	798	4646	4638	6170	2364	4858	4761	3979	3449	4854	2800	3543	3133	1790	1429	2255
AMUC_RS05030	3567	3157	3281	2385	2756	1752	6473	5822	5827	5798	5712	5210	4461	4392	6422	3799	4470	3313	3198	2772	3416
AMUC_RS05035	1236	1065	1185	822	897	501	2108	1915	1993	1557	1979	1687	1522	1515	2202	1242	1410	1125	954	793	1050
AMUC_RS05040	2238	1820	1804	1396	1456	796	3972	3328	3501	2869	3080	2838	3111	2762	4214	2257	2465	1865	1476	1161	1571
AMUC_RS05045	951	842	598	2496	2694	1454	2915	2056	493	3926	2452	1835	1114	1532	2488	2135	2217	751	219	204	204
AMUC_RS05055	15252	14180	14617	6416	6581	5092	17846	17310	19125	15375	16709	15505	15933	14021	19688	12782	15142	13893	31141	26734	29969
AMUC_RS05060	1566	1490	1313	3466	3250	2801	4002	3047	1473	3904	3149	2298	1694	2106	3523	2596	2776	1054	3244	2763	3397
AMUC_RS05065	2278	1823	1355	5755	5632	4966	6187	4392	1470	5156	4410	3239	2204	2604	4719	3694	3858	1251	4799	4570	5073
AMUC_RS05075	803	712	519	2199	2282	1911	2496	2016	545	1847	1493	1026	753	1074	1813	1338	1412	379	135	130	170
AMUC_RS05080	1282	1024	821	3079	3037	2748	3727	2714	1231	3185	2419	1817	1461	1768	3044	2200	2196	701	226	225	275
AMUC_RS05085	1803	1556	1453	2848	2687	2362	3825	3143	1861	1835	2576	1965	2155	2280	3693	2324	2333	1237	973	846	1169
AMUC_RS05090	276	209	226	342	335	259	382	283	122	272	321	211	162	251	387	298	247	125	31	29	34
AMUC_RS05100	49527	40311	46757	8249	8867	7208	28104	29683	38916	16136	17275	16976	39605	32144	42274	25625	32472	35017	31410	27908	28171
AMUC_RS05110	16648	12597	14400	4724	4995	3390	17196	15940	20717	15808	16984	16828	16556	13563	18671	11809	14336	14716	31161	27899	29656
AMUC_RS05115	7030	5142	6014	3217	3393	2051	6876	6585	7305	5495.86	7117	7186	6041	5097	7582	5473	6648	6071	11988	11029	11014
AMUC_RS05120	1754	1863	1382	2642	3110	1068	4510	3432	1572	3594	3297	2867	1955	2466	3773	2761	2908	1463	1597	1270	1874
AMUC_RS05125	2727	2542	2392	3866	3914	1435	5651	4515	2804	5535	4810	4115	2943	3361	5136	3787	3702	2130	3042	2843	3509
AMUC_RS05130	7232	6557	7730	2895	3099	1845	8950	9817	11496	4776	5895	5560	7036	6444	9061	3804	4320	3485	22668	20383	22835
AMUC_RS05140	11544	9688	10968	5132	5397	3489	7693	7638	8257	4717	6287	6258	7768	6864	9012	7024	8828	8725	23033	21083	19128
AMUC_RS05145	24470	20081	22405	7873	8602	5212	26137	24387	30636	22319	23189	22573	25117	21311	28990	18230	21701	21586	38207	33556	35501
AMUC_RS05150	12642	9612	11361	4618	4980	3022	11926	11496	13447	9432	11649	10978	11840	9544	14151	9300	11530	10617	18489	17495	17284
AMUC_RS05155	1201	982	861	2240	2491	1050	3433	2412	884	3026	2273	1595	1321	1622	2457	1868	1965	798	2289	2241	2350
AMUC_RS05160	803	733	658	937	998	297	1769	1324	899	1493	1218	973	904	993	1504	955	1095	564	2485	2198	2522
AMUC_RS05165	659	612	500	1185	1265	524	1846	1286	562	1163	1296	1033	712	886	1475	1089	1198	513	1027	848	963
AMUC_RS05170	10376	9133	9787	7994	8639	5438	10040	8963	10054	14088	16146	16172	9417	9174	12598	12998	15778	14622	44809	40454	39096
AMUC_RS05175	5201	4810	4672	4852	4645	2984	8998	7316	6039	7400	6998	6241	5746	5873	8606	6347	7217	5260	13565	12303	13468
AMUC_RS05180	2817	2519	2542	5299	5382	3695	5784	4512	2911	4275	5444	4806	2943	3368	5288	3900	4221	2343	12427	11834	11529
AMUC_RS05185	995	952	878	1843	1796	1331	2055	1666	1098	1619	2037	1795	1076	1261	2059	1582	1749	955	2647	2684	2401
AMUC_RS05190	3780	3618	3627	4764	4576	3549	7095	6192	4751	5277	6484	5508	4582	4632	7209	5054	5697	3662	14594	13240	14261
AMUC_RS05195	1455	1510	1309	3027	3013	2177	3317	2705	1276	3979	3248	2491	1591	1968	3359	2789	3066	1481	612	632	650
AMUC_RS05205	1633	1490	1368	3428	3076	2510	3446	2827	1023	2987	3057	2418	1374	1804	3201	2682	2633	924	3789	3635	4355
AMUC_RS05210	6942	5798	6444	6342	6547	4882	8134	7653	9313	11394	10830	11000	7432	6407	9210	6054	7021	6642	45685	41605	42027
AMUC_RS05220	2881	2860	2834	3573	3445	2728	5958	4879	3634	4065	4442	3706	3080	3358	5080	3101	3423	1839	2234	2007	2794
AMUC_RS05225	2222	1925	1894	2165	2176	1652	3538	2977	2440	3733	2841	2386	1932	2060	2985	2002	2177	1461	2686	2425	2878
AMUC_RS05230	3207	3144	2801	4812	4741	3688	5243	4305	3521	4862	6966	6495	3161	3178	4479	3605	4185	3165	17675	15500	16717
AMUC_RS05235	1060	966	739	2654	2474	1989	2806	2052	767	2397	2280	1753	1142	1425	2347	1932	2067	757	879	718	876
AMUC_RS05240	20251	38415	41176	8898	9292	6076	19872	32386	43341	28167	33269	40818	27217	27020	42187	27852	37290	30413	96360	70228	95670
AMUC_RS05245	1645	1268	1483	1410	1302	1203	1668	1557	1359	1556	2286	2117	1173	1147	1781	1354	1676	1388	1984	2023	1878
AMUC_RS05250	568	505	434	1280	1166	1093	1286	1039	296	742	986	770	439	675	1104	924	927	309	449	408	410
AMUC_RS05255	547	449	379	1350	1249	1123	1472	1067	268	962	1007	733	409	640	1136	856	884	248	294	256	325
AMUC_RS05260	427	441.429	414	857	917	771.722	1016.48	810.957	451.401	1373	872	751	376	582	897	726	708	417	1088.77	882	1115
AMUC_RS05265	257	267	188	523	589	470	879	576	132	502	296	244	136	315	454	411	305	120	479	452	580
AMUC_RS05270	303	316	283	367	461	337	795	644	276	425	272	165	219	346	495	295	252	102	786	760	935
AMUC_RS05275	447	506	506	545	614.8	410	819	735	591	103	743	702	498	475	758	505	487	365	2007	1715	2023
AMUC_RS05280	18581	16365.4	16452.7	8971.8	10680.5	6419.72	28214.7	21728.7	18887.2	10952.5	12873.1	11225.2	16622.4	16867.5	22882	13565.7	14916.1	10250.1	34727.8	32245.2	34414.3
AMUC_RS05285	4432	4213	4552	1689	1946	1302	5364	5122	6466	8060	6387	6527	4829	4348	5866	3796	4588	4239	10655	8695	11267
AMUC_RS05290	12242	9529	10838	5232	6140	3489	14147	12458	14486	11847	14922	14106	11450	10132	13480	8375	9948	8869	29381	26073	29993
AMUC_RS05295	3215	2908	3592	2740	2968	1678	4379	4276	4322	3752	5473	5103	3213	3140	4441	3152	3657	3014	6706	5858	7424
AMUC_RS05300	15	3	4	12	22	10	25	11	2	3	13	8	10	7	9	3	14	1	4	1	2
AMUC_RS05305	657	576	649	384	496	227	623	663	726	844	947	869	576	546	822	698	1036	834	2241	1948	2080
AMUC_RS05310	2168	2232	2304	1727	1754	896	3319	2952	2989	2689	3519	3481	2661	2534	3670	2963	3403	2885	7390	6295	6926
AMUC_RS05315	973	837	723	2244	2246	1264	2720	1964	733	2959	2256	1839	905	1216	2026	1963	2091	886	872	869	900
AMUC_RS05320	596	549.945	394	1762	1737	1085	2022	1478	341	2341	1340.55	1053	545	925	1553.01	1265	1188	454	1339	1120	1437
AMUC_RS05325	609	618.055	521	1611	1524	1047	1787	1336	363	2230	1122.45	935	510	940	1517.99	1193	1055	329	479	419	455
AMUC_RS05335	2375	2180	1829	4624	4362	2850	5445	4217	2365	4691	4787	4048	2475	2800	4301	3391	3449	1846	5437	5019	5166
AMUC_RS05340	5036	4520	5316	3047	3052	2085	5782	6111	6906	6231	6660	6445	5380	4657	6728	4002	4843	4519	20117	17513	18271
AMUC_RS05345	827	686	527	2090	1977	1434	1838	1256	360	1440	1513	1121	605	787	1401	1233	1361	486	3555	3285	3121
AMUC_RS05350	2376	2306	2133	4108	3719	3147	4830	4189	2188	3842	4218	3462	2125	2507	4336	3336	3370	1624	3833	3535	4255
AMUC_RS05355	981	830	794	1576	1497	1380	2271	1675	897	1323	1688	1357	928	1095	1681	1153	1347	665	389	382	512
AMUC_RS05360	23244	20732	23151	18464	20209	14674	21619	22177	28298	22164	30757	30395	19324	16694	23354	19332	26010	25239	151577	140901	136008
AMUC_RS05370	304	190	140	921	824	761	872	558	74	784	708	456	220	404	631	567	576	146	76	72	74
AMUC_RS05375	875	698	473	3222	3016	2873	3244	2399	245	2048	2007	1437	796	1351	2356	1985	1880	460	666	657	631
AMUC_RS05380	524	437	269	2118	1933	1739	2153	1434	137	1293	1291	918	484	780	1446	1206	1117	321	90	94	83
AMUC_RS05390	927	915	517	3442	2973	2810	3236	2180	338	2749	2353	1805	977	1470	2423	2124	2094	642	354	277	300
AMUC_RS05395	638	552	342	2293	2070	2066	2303	1658	187	1347	1553	1131	608	953	1677	1467	1303	407	169	195	145
AMUC_RS05400	641	716	443	2879	2575	2324	2570	1865	261	2625	2037	1587	712	1230	2136	1948	1683	450	534	495	408
AMUC_RS05405	1197	1182	1004	2326	2085	2156	2726	2224	1166	1659	2503	2080	1309	1560	2468	2110	2152	1176	3222	3182	3041
AMUC_RS05410	14006	13319	14427	9584	8875	7886	18324	17741	17914	17716	19374	18028	15333	14458	21117	14058	16347	13727	28262	25965	27522
AMUC_RS05420	296	221	161	1088	989	1018	1137	768	94	772	694	502	258	439	737	727	649	161	56	63	52
AMUC_RS05425	401	384	250	1276	1266	1141	1216	1028	122	391	954	681	387	551	1013	828	885	266	135	96	108
AMUC_RS05430	455	462	270	1441	1358	1318	1584	1015	159	1656	1061	800	478	682	1126	924	909	290	235	209	237
AMUC_RS05435	177	181	132	545	515	481	571	387	95	211	467	390	156	292	417	393	373	133	46	42	38
AMUC_RS05440	137	46	54	218	258	249	245	190	21	257	185	113	59	97	148	128	175	40	8	8	9
AMUC_RS05445	138	136	130	282	261	287	274	198	94	191	302	268	134	158	265	231	260	97	117	99	105
AMUC_RS05450	208	219	242	298	325	272	365	288	178	99	360	333	182	215	323	277	298	135	239	214	249
AMUC_RS05455	5983	7077	7287	11677	12196	8792	3522	3738	4572	5549	9134	10117	4183	3906	5345	7440	10184	8583	15675	10109	11519
AMUC_RS05460	563	518	496	1266	1231	1076	1328	1000	366	1098	1131	977	469	695	1165	851	908	349	1368	1066	1310
AMUC_RS05465	1273.67	1362.67	1393	2786.33	2884.01	2264.12	2276	1803.34	1345.32	1708	2986.49	2883.65	1133.48	1362	1992.33	2133.27	2232	1644.63	4053.03	3505.81	3876
AMUC_RS05470	2334.73	2538.69	2326.3	6723.3	7163.1	5694.97	3552.79	2597.7	903.745	3002.41	3110.36	2900.26	1216.01	1872.84	2516.3	2758.77	2882.28	2005.88	3765.82	3200.24	3093.12
AMUC_RS05475	3474	3479	3850	11514	12397	10038	3404	3625	3645	21271	28644	34297	3416	3273	4478	11449	14818	14361	17981	14698	14552
AMUC_RS05480	1325	1234	945	1859	1814	1427	2641	1998	1009	1545	1754	1330	1161	1264	2119	1551	1643	834	723	748	855
AMUC_RS05485	3166	2656	2696	2684	2727	2010	4290	3622	2602	3521	3307	2616	2549	2578	3849	2801	3138	2094	2689	2412	2723
AMUC_RS05490	4132	3714	4164	1956	2171	1512	3830	3639	3370	3493	3769	3336	2770	2748	3913	2747	3394	2548	3722	3118	3357
AMUC_RS05495	17892	16057	18215	4549	4677	3415	13042	13220	16153	11183	12359	12361	13846	11899	17070	13143	15865	16084	9212	8566	8411
AMUC_RS05500	6450	5480	6412	3328	3292	2437	6327	6221	7150	7861.14	7518	7155	6139	5347	7650	5446	6507	6452	9236	8789	9194
AMUC_RS05505	3584	3144	3003	4306	3813	3019	5856	4832	3437	5298	5226	4639	3358	3604	5461	4173	4359	2587	7904	7432	8477
AMUC_RS05510	3209	2969	3451	2606	2548	1918	4094	4080	4243	2626	3734	3565	2955	2896	4204	2488	2950	2193	6690	5617	6463
AMUC_RS05515	1143	1158	867	2287	2100	1770	2860	2172	1321	3006	2321	1852	1354	1687	2478	1821	1818	750	545	465	666
AMUC_RS05520	354	243	182	517	515	461	844	554	266	501	530	378	294	343	569	408	403	149	103	114	119
AMUC_RS05525	2753	2293	2360	3452	3447	2863	5072	4354	3203	4176	4212	3608	2876	3129	4653	3047	3392	2004	2889	2616	3251
AMUC_RS05535	3086	2723	2953	4140	3793	3464	5511	5060	3468	5700	4625	4053	3353	3598	5524	3548	3747	2075	2579	2240	3117
AMUC_RS05540	1759	1631	1783	2015	2094	1757	2493	2371	1663	1776	2458	2259	1643	1727	2666	2084	2591	1798	7033	5593	6338
AMUC_RS05545	493	344	295	873	927	768	1058	878	419	878	1010	731	439	534	867	776	855	338	67	55	81
AMUC_RS05550	4333	4074	4068	4533	4148	3838	7950	7214	6007	6515	7684	7040	5594	5590	8343	6854	7584	5874	1073	1095	1445
AMUC_RS05555	10306	12839	16084	2864	3033	2216	5688	7674	9390	5268	4704	4754	8091	7934	10948	7849	9565	9286	5898	4762	5177
AMUC_RS05560	33450.1	28260.4	30828.2	23972	25307.8	20314.2	45615.3	41978.4	50381.3	40954.8	55662	54824.2	37152	35033.3	45083.8	31227	37282.1	37132.7	157718	139349	143447
AMUC_RS05565	18560	15612	17288	9966	10192	8954	32574	29489	32868	23898	28550	26110	25619	23305	31583	18174	20862	18078	17754	14999	19885
AMUC_RS05570	18039	14838	16531	9943	9614	8107	30264	27885	29348	23319	28960	25468	24715	21900	30670	18884	21981	19303	7726	6761	9662
AMUC_RS05575	12822	12131	13719	1667	1786	1471	19647	20037	27172	14154	17976	18923	19421	16598	22315	10591	12534	12995	6563	6199	9256
AMUC_RS05580	4253	3736	4393	1132	1124	943	6084	6046	7878	5155	5853	5574	5786	4801	6474	3556	4368	4318	1351	1208	1791
AMUC_RS05585	5964	5020	6050	2354	2514	1982	8644	8614	10826	8541	8766	7985	7508	6839	9415	5204	6083	5534	1734	1367	2592
AMUC_RS05590	3319	2540	3061	906	898	748	4017	4200	4941	4047	4855	4521	3564	3148	4510	2978	3624	3179	733	610	1056
AMUC_RS05595	3751	3031	3441	2150	2202	1957	5062	4984	5163	3218	5279	4412	4041	3371	4820	3881	4514	3809	1370	1141	1750
AMUC_RS05600	1206	819	925	892	850	708	1473	1472	1270	1826	1844	1513	1145	1076	1637	1330	1545	1107	216	210	263
AMUC_RS05610	45886	39185	46742	11098	12734	10113	46924	50877	69293	57051	70546	70204	54437	46637	65437	45555	57253	57979	13216	12269	17759
AMUC_RS05620	3259	3350	3400	2496	2329	2076	4923	4493	4006	2238	3662	3343	3058	2920	4419	2927	3351	2438	3361	2966	3842
AMUC_RS05625	11383	10371	11953	3752	3750	3027	10339	10069	11410	8467	10815	10162	9003	8224	11481	7862	9493	8927	11240	9935	10734
AMUC_RS05630	14326	12798	14806	5039	5152	4242	11714	11952	13944	11420	15202	14948	11730	10389	14815	11584	14067	13538	13275	11221	11477
AMUC_RS05635	8330	6795	7848	4380	4136	3669	12287	11844	12666	7537	11279	10212	9458	8465	11890	7591	8833	7781	3481	3592	4085
AMUC_RS05640	9091	9115	9535	5910	5394	4925	14175	13613	14200	8134	10129	9528	10221	9928	14524	8316	9390	7224	9697	10698	11228
AMUC_RS05645	1464	1368	1399	1286	1328	1142	2435	2083	1503	1589	1477	1204	1218	1351	2057	1398	1566	910	1405	1381	1872
AMUC_RS05650	2171	2151	2293	1456	1234	1310	3279	3039	3140	2314	2364	2142	2439	2387	3586	1835	1994	1487	4482	3577	5043
AMUC_RS05655	4550	4784	5635	2238	1985	1799	6680	7723	8167	4754	6221	5864	7448	6620	9592	5789	6924	6472	3820	3628	4953
AMUC_RS05660	21345	18829	21218	8767	9881	6793	14829	16455	19332	38695	48907	47955	21472	17916	24857	40962	58213	54557	10876	9957	9634
AMUC_RS05665	13376	13162	15200	4646	4842	3484	9663	11153	13706	23161	30567	29606	12801	10984	15387	22153	29804	27125	7881	7178	7251
AMUC_RS05670	7368	6386	6329	7171	7154	6414	9818	7642	5031	10455	11652	10727	5957	6354	9269	9104	9885	7422	3885	3312	3800
AMUC_RS05675	2313	2025	2042	2671	2479	2353	3190	2592	1495	2893	2622	2107	1714	1952	3002	2452	2593	1708	1779	1689	1518
AMUC_RS05680	2188	2005	2134	2709	2542	2228	3076	2434	1454	2539	2574	2226	1844	2097	2953	2614	2747	1865	2883	2473	2367
AMUC_RS05685	564	623	680	649	666	588	988	922	957	1353	887	722	648	763	1099	762	877	579	590	449	573
AMUC_RS05690	1777	1582	1489	2336	2164	2011	3213	2727	1870	2104	2483	2119	1696	1891	2982	1982	2083	1070	2628	2210	2727
AMUC_RS05695	1625	1697	1487	3198	3213	2917	3866	2997	1504	3772	3006	2518	1519	1991	3307	2450	2475	1161	1881	1754	2075
AMUC_RS05700	13780	14387	15613	5268	5238	4267	14791	15880	19970	15945	18582	19070	17521	15085	19970	16717	19770	22180	10431	9485	10493
AMUC_RS05705	65	58	38	225	210	171	187	138	36	425	179	129	82	101	185	182	196	33	5	8	4
AMUC_RS05710	515	547	450	1109	1087	984	1179	986	553	1789	1017	820	622	671	1098	945	1000	428	893	676	921
AMUC_RS05715	1245	1191	1086	2679	2436	2298	2718	2272	1298	3584	3003	2483	1395	1611	2455	2066	2259	1348	6405	5596	5527
AMUC_RS05720	1456	1218	1170	2503	2292	2249	3295	2795	1685	4069	4022	3489	2101	2211	3117	2772	2899	2240	966	855	1641
AMUC_RS05725	2584	2443	2301	2646	2331	2320	4984	4447	4257	5771	7722	7287	3892	3751	5457	4540	5367	4576	2581	2045	3811
AMUC_RS05730	450	502	394	1370	1268	1089	1453	1130	325	1318	1130	896	449	701	1185	906	884	376	611	590	670
AMUC_RS05735	35	27	19	100	100	73	140	88	6	0	67	56	22	36	91	78	59	22	38	26	30
AMUC_RS05740	956	1045	987	1628	1559	1335	2289	1837	1107	1596	1887	1531	1101	1244	2001	1453	1594	938	559	574	786
AMUC_RS05745	1507	1409	1185	3035	2758	2406	3905	3241	1691	2964	2851	2562	1665	2061	3451	2326	2500	1119	385	387	538
AMUC_RS05750	811	751	699	1481	1495	1282	1866	1496	701	1546	1528	1366	868	996	1710	1343	1353	629	2000	1854	2080
AMUC_RS05755	6125	5680	6411	4025	3826	3505	9666	9892	9961	7062	6341	5690	7463	7100	10529	5398	6096	4161	3225	3013	3503
AMUC_RS05760	4516	4222	3946	5565	5122	4189	8218	6883	5063	8688	7464	6686	4827	5101	7760	5937	6805	4366	4971	4397	5019
AMUC_RS05765	1222	1068	929	2283	2178	1596	3212	2625	1342	2110	2289	1754	1397	1693	2561	1905	1929	833	556	489	709
AMUC_RS05785	1505	1495	1353	1943	1876	1297	3241	2709	1987	2256	2801	2541	1708	1846	2726	2090	2319	1563	2720	2474	2674
AMUC_RS05790	3247	2961	2677	5684	5749	3779	7129	5711	3224	6890	6576	5603	3313	3898	5858	5136	5501	3607	7701	6758	7416
AMUC_RS05795	577	510	436	1252	1246	907	1308	1046	448	1346	1117	909	521	641	1115	937	1003	485	1117	921	1031
AMUC_RS05800	907	805	659	2211	1923	1605	2236	1630	716	2237	2941	2668	908	1182	1995	1476	1520	719	953	1015	1050
AMUC_RS05805	487	494	520	2844	3238	2030	818	853	1113	13064	18641	21875	1725	2106	1829	1588	2131	2062	24187	26328	16439
AMUC_RS05810	216	174	126	475	531	393	476	319	123	520	986	900	167	326	442	453	415	272	437	688	395
AMUC_RS05815	1230	1195	668	4937	4452	4177	4684	3434	439	3632	3562	2572	1218	2087	3528	3190	2985	908	249	297	242
AMUC_RS05820	541	563	469	1825	1906	1549	1201	1087	301	3107	4950	4990	569	883	1208	1650	1623	1160	1347	1947	1419
AMUC_RS05825	203	215	195	634	588	474	601	435	126	1067	933	843	177	292	400	443	423	215	603	655	548
AMUC_RS05830	481	475	256	2079	2019	1864	2164	1488	185	2884	1885	1404	481	935	1451	1346	1253	379	241	406	249
AMUC_RS05835	2966	2825	3301	5230	5325	3709	3030	3064	3216	4289	5070	5074	3301	3063	4316	4249	5335	4661	36658	33719	32956
AMUC_RS05840	2082	2014	1298	5894	5531	5044	5307	4204	870	6998	7445	6453	2015	3293	4585	4832	4877	2624	2742	3684	3462
AMUC_RS05845	399	336	216	643	673	565	644	453	143	1351	1500	1309	268	482	635	703	711	461	440	631	543
AMUC_RS05850	675	439	363	765	882	462	599	494	217	2637	2153	1933	302	536	523	698	1013	667	923	1308	963
AMUC_RS05855	3658	3475	3373	5097	4798	4197	7072	6043	4180	4133	4896	4028	3654	3939	6174	4116	4340	2227	6096	5919	6747
AMUC_RS05860	2385	2178	2100	3231	3080	2634	4567	3454	2664	4302	4019	3772	2229	2338	3596	2514	2523	1675	6535	5999	6375
AMUC_RS05865	1236	1168	1206	1504	1477	1193	1723	1541	1442	2264	2348	2243	1134	1160	1734	1501	1735	1310	4081	3408	3778
AMUC_RS05870	4105	3547	3619	4227	4171	3365	5950	4844	3244	3618	5138	4201	3151	3591	5632	4667	5192	3377	3487	3305	3521
AMUC_RS05875	3280	2928	2567	6624	6583	5620	7425	5440	2084	7117	6106	4899	2905	3893	6468	5560	6006	2399	1477	1425	1520
AMUC_RS05880	6865	6156	6357	4510	4311	3733	8001	7707	8289	7190	10010	9529	6122	5639	8068	5804	6705	5844	14338	12728	13693
AMUC_RS05890	40080	30604	36334	14830	15268	11977	45113	44641	58698	26128	28951	27434	41788	33476	46015	19106	22738	20857	165405	144060	159293
AMUC_RS05895	6626	5223	6061	3314	3229	2668	9110	8402	9289	5697	6159	5662	6603	6244	8719	4359	4990	3984	17936	15515	17316
AMUC_RS05900	6352	4905	5695	3182	3171	2549	8235	7595	8338	4652	5137	4773	5885	4953	7422	3816	4506	3359	16084	13907	14488
AMUC_RS05905	15159	14112	16066	6281	6031	5055	19639	20268	24598	17830	16538	16443	17618	15478	21286	10755	13387	12103	65698	57108	58425
AMUC_RS05910	5521	4478	5318	4173	4303	3288	7688	7293	6912	4840	6001	5474	5777	5212	7747	4559	5345	4020	21001	19123	19794
AMUC_RS05915	3689	3157	3220	2925	2733	2266	5198	4659	4286	5224	5684	5166	4090	3735	5194	3980	4496	3769	6829	6216	7112
AMUC_RS05925	18007	16687	19476	2853	3034	2528	10391	10169	11349	4765	5826	5251	10912	9848	13284	6495	8311	7508	4786	3932	4138
AMUC_RS05930	22194	22311	23927	9459	9077	7152	22498	22590	25558	23611	27064	27132	21275	18703	26552	21461	26694	25309	25560	23809	24094
AMUC_RS05935	5226	4967	5587	2211	2231	1915	5732	5890	5970	5022	6160	5873	5095	4598	6880	4692	5509	4817	3018	3038	3446
AMUC_RS05940	670	1053	1105	129	165	138	780	1074	1253	469	1099	1298	873	908	1517	932	1564	1164	707	535	921
AMUC_RS05945	121	86	58	392	381	322	383	269	55	82	273	211	103	153	285	271	201	71	36	43	41
AMUC_RS05955	2731	2777	2802	2956	2742	2507	3688	3255	3125	4472	4432	4533	2479	2494	3378	2904	3102	2677	7261	6743	6382
AMUC_RS05960	4937	4313	4518	4400	4252	3543	7667	6642	5643	6095	7315	6767	5179	5184	7299	5657	6070	4632	3579	3396	4266
AMUC_RS05965	2128	2037	1358	8192	7606	6763	8229	5896	960	6863	6287	4529	2308	3632	6018	5270	5091	1587	807	727	736
AMUC_RS05970	842	693	492	3002	2921	2602	3069	2049	337	2942	2220	1529	886	1312	2222	1943	1992	507	407	350	401
AMUC_RS05975	1619	1276	1261	2520	2409	2135	2965	2236	1334	1855	2265	1937	1222	1480	2255	1931	1916	1016	8926	7816	7930
AMUC_RS05980	1622	1267	1166	2761	2538	2221	3525	2608	1419	3918	2526	1895	1538	1962	2924	2038	2217	1094	4121	3849	3941
AMUC_RS05985	3859	3884	3452	5053	4736	4227	7488	6212	4638	5291	6037	4919	4106	4520	6906	5774	6636	4197	1810	1573	1977
AMUC_RS05995	13947	12378	12747	13333	12924	10428	18915	16358	17018	17121	19721	18765	15867	14887	20410	13032	14895	13139	57156	57499	54616
AMUC_RS06000	3193	2831	2743	4425	4025	3737	5546	4379	2608	5253	3747	3041	2401	2797	4518	3423	3466	1705	3568	3182	4029
AMUC_RS06010	6895.78	6243.8	6748.03	4852.93	4990.5	3866.9	8753	8496.72	8842.72	7861.13	9299.69	8704.25	6751.15	6184.08	8642.99	5929.96	6852.47	5734.58	28619.3	24882.2	26842.4
AMUC_RS06015	5587.22	4998.2	5054.97	5052.07	5074.5	4136.1	8880	7842.28	7566.28	7491.87	8836.31	8308.75	6360.85	6043.92	8842.01	6120.04	7071.53	5637.42	18074.7	16130.8	17478.6
AMUC_RS06020	8271	5452	6228	5669	5379	4513	9793	8617	9483	10353	10210	9805	8681	7661	10780	6164	7119	6163	28595	26339	27132
AMUC_RS06025	11546	10221	10889	6630	6199	5239	11723	10262	10867	8635	9961	9804	9978	8843	13756	9550	11039	9335	14723	13202	13368
AMUC_RS06030	7273	5656	6555	1241	1337	1000	6057	6253	7162	4601	4030	3940	5926	4697	6898	3732	4645	4568	7438	6834	6424
AMUC_RS06035	982	896	823	1265	1275	1091	1464	1264	735	1732	1269	948	769	927	1594	1196	1354	525	495	485	545
AMUC_RS06045	1681	1622	1608	2876	2890	2672	3724	3170	1786	1936	2953	2311	1820	2120	3329	2685	2837	1652	533	492	670
AMUC_RS06050	2091	1942	1610	5481	4909	5015	5653	4367	1633	6126	4116	3032	2019	2885	4739	3763	3771	1447	908	796	1009
AMUC_RS06060	430	546	552	528	533	391	475	384	182	515	287	215	136	205	353	256	313	87	176	119	132
AMUC_RS06065	836	849	716	1755	1590	1438	1506	1059	231	2099	1187	846	484	712	1245	1049	1062	253	163	150	141
AMUC_RS06070	350	386	414	359	360	327	327	270	98	108	231	187	91	155	258	217	183	51	111	96	84
AMUC_RS06075	583	532	436	1422	1445	1154	1818	1295	338	837	1011	711	465	730	1242	972	860	265	645	610	640
AMUC_RS06080	889	805	571	2781	2876	2378	2844	2086	408	2139	1996	1448	814	1265	2259	1876	1783	446	352	337	346
AMUC_RS06085	546	448	441	710	658	586	827	514	168	779	484	379	228	368	623	483	472	150	267	203	201
AMUC_RS06090	8600	7012	9112	3314	3757	2992	4390	3702	3431	1515	2013	1625	1570	1818	2541	1514	1768	821	1992	1863	1794
AMUC_RS06095	5810	4466	5561	2389	2651	2111	2992	2264	2097	1234	1449	1260	1070	1113	1696	1153	1333	549	1383	1308	1305
AMUC_RS06100	4169	4349	4839	2463	2609	2137	2602	1960	1773	1685	1515	1431	1083	1095	1722	1083	1184	665	1465	1245	1328
AMUC_RS06110	63066	49691	61364	32781	39220	28510	33136	28968	29074	25171	27233	25541	18652	19207	25436	17513	20519	15507	50338	48395	50314.5
AMUC_RS06115	1951.47	2248.43	2204.23	3312.22	3102.49	2419	4186.19	3491.02	2380.21	4455	3961.7	3780.51	1983.22	2351	3985.21	3187.69	3057.24	1917	10550.7	9378.72	10751.3
AMUC_RS06120	321	356	339	202	218	208	471	570	366	568	380	310	314	287	416	257	273	228	1917	1716	2172
AMUC_RS06125	412.528	512.57	463.773	674.783	579.505	574	771.809	808.977	520.789	365	797.298	655.486	413.78	543	911.793	620.31	621.756	364	2950.27	2554.28	3134.2
AMUC_RS06130	212	277	302	201	218	202	234	190	153	0	128	118	86	79	154	115	78	55	1018	921	1171
AMUC_RS06135	512	626	568	950	958	735	1172	885	465	702	735	482	354	719	1158	728	696	260	2161	1954	2247
AMUC_RS06140	698	690	452	2731	2477	2055	2785	1873	262	2685	1828	1420	692	1270	2307	1759	1585	523	491	432	446
AMUC_RS06145	967	886	568	3609	3321	2928	3616	2443	351	2316	2327	1712	901	1589	2782	2178	2066	678	277	245	268
AMUC_RS06150	350	236	182	1230	1306	1011	1339	878	91	449	820	535	271	476	879	727	714	178	184	168	153
AMUC_RS06155	617	664	430	2060	1881	1679	2142	1485	337	1664	1486	1043	634	1001	1674	1295	1257	393	830	875	852
AMUC_RS06160	24	30	32	143	137	129	125	114	12	92	100	84	41	51	115	97	90	27	21	19	16
AMUC_RS06165	542	561	342	2270	1984	1769	2008	1429	175	1248	1452	1126	544	911	1695	1357	1352	389	140	130	157
AMUC_RS06170	100	88	48	302	336	267	338	262	32	64	208	160	65	154	260	217	149	38	43	27	32
AMUC_RS06175	753	851	783	1827	1607	1334	1622	1409	686	1854	1862	1657	727	968	1628	1395	1459	749	1912	1810	1873
AMUC_RS06180	432	413	411	912	778	710	1003	818	434	645	812	649	433	601	970	738	753	306	707	639	719
AMUC_RS06185	1582	1417	1104	4665	4328	3990	4834	3573	1241	2719	3500	2608	1675	2363	4028	3260	3098	1049	998	905	1120
AMUC_RS06190	924	838	633	2807	2515	2294	2925	2091	415	1320	1952	1494	889	1323	1960	1876	1727	660	1876	1788	1720
AMUC_RS06195	230	198	226	307	318	278	481	376	190	439	371	272	220	261	364	239	289	179	466	436	440
AMUC_RS06200	49	46	31	169	179	134	166	155	9	3	194	100	42	68	165	121	179	20	6	6	3
AMUC_RS06205	601	570	368	1742	1794	1454	1942	1427	260	2145	1594	1157	579	962	1539	1387	1371	431	176	187	177
AMUC_RS06210	1493	1326	1039	2843	3312	2091	3974	2730	1102	5130	3109	2627	1354	1807	2957	2604	2786	1153	4648	4373	4528
AMUC_RS06215	1779	1614	1097	4295	4457	2659	5782	3796	831	3922	3859	2896	1764	2381	4089	3500	3495	1118	1863	1712	1948
AMUC_RS06220	1619	1358	853	4624	4954	2854	5864	3779	570	5044	3727	2720	1508	2357	4028	3491	3353	872	378	397	502
AMUC_RS06225	893	664	471	2133	2289	1473.43	2602	1742	350	1600	1719	1316	710	1150	1948	1541	1595	437	471	368	572
AMUC_RS06230	1480	1141	820	4301	4422	3270.57	4278	3085	500	3707	3217	2154	1183	2054	3414	3022	2982	693	381	370	502
AMUC_RS06235	782	706	524	1954	1980	1473	2212	1585	350	1526	1380	1008	638	933	1696	1285	1262	360	611	561	850
AMUC_RS06240	1603	1253	928	4542	4539	3562	4603	3277	621	4322	3188	2492	1298	2082	3709	3116	3178	674	1653	1413	1780
AMUC_RS06245	1060	919	830	2408	2217	2075	2719	1953	599	2029	1825	1553	835	1115	1927	1570	1542	542	3900	3362	3711
AMUC_RS06250	939	860	523	3337	3325	3020	3207	2316	344	2948	2409	1869	929	1526	2628	2244	2217	555	268	245	318
AMUC_RS06255	172	118	90	414	462	454	548	329	39	441	392	241	137	195	367	308	347	83	5	11	5
AMUC_RS06260	1105	1039	966	2713	2542	2391	2733	2136	880	2276	2403	1883	1161	1557	2424	2050	2235	1045	2483	2184	2369
AMUC_RS06265	849	850	615	2554	2496	2252	2290	1894	476	1931	2139	1684	827	1284	2059	1817	1906	598	1318	1364	1325
AMUC_RS06270	1896	1725	1846	2185	1878	1657	2810	2528	2255	2209	2719	2376	1995	1912	2847	2302	2398	1899	8270	7636	7582
AMUC_RS06275	33898	28836	31810	9239	9910	7905	16102	16216	19874	11403	14559	13269	21575	18986	24796	19672	25007	25776	12244	11570	10284
AMUC_RS06280	2687	3227	3730	1507	1601	1264	2462	2383	1857	2034	1676	1455	1550	1928	3070	2188	2793	1946	791	699	630
AMUC_RS06285	1313	1575	1790	673	621	533	750	734	586	866	675	585	579	697	1147	847	941	550	264	233	266
AMUC_RS06290	22108	22265	24408	4787	5194	4159	14964	16756	21575	26541	29429	28493	16391	14280	19628	23151	29751	30690	7261	6097	7993
AMUC_RS06295	3497	2623	2617	2237	2084	1820	3566	2894	2293	4642	4540	4166	2320	2280	3392	4032	4601	3948	1040	1037	1301
AMUC_RS06300	1746	1383	1382	877	839	747	1566	1440	1358	2147	1910	1784	1158	1098	1508	1795	1952	1872	566	531	609
AMUC_RS06305	1095	879	767	2938	3064	2724	3185	2234	557	2138	2245	1712	975	1330	2436	2120	2074	607	930	844	907
AMUC_RS06310	4794	4026	4342	5961	5409	5154	6278	5311	2948	3969	5222	4400	3791	4508	6709	4889	5316	3044	2589	2206	2626
AMUC_RS06315	11268	9853	11736	4393	4724	3199	8197	8797	10792	9126	10871	10443	9748	8679	11172	8729	11216	10681	6908	5573	5635
AMUC_RS06320	126118	111165	129411	42773	45128	32374	100988	105984	130921	74156	87242	86266	133249	114425	151045	114311	138537	147198	36550	35020	31696
AMUC_RS06325	19903	16073	17996	4754	4693	3883	17655	17862	19210	16098	22641	21328	18666	15840	21817	17657	22380	22663	10091	10158	10966
AMUC_RS06330	1925	1846	1455	4420	4266	4106	4971	3465	1148	4352	3891	2942	1744	2305	3889	3472	3705	1552	898	877	921
AMUC_RS06335	2271	1919	1694	5360	5241	4778	5342	4046	1287	4625	4303	3296	2207	3034	4789	3901	3941	1592	928	815	1066
AMUC_RS06340	138716	179656	201228	36528	36488	24673	128320	169997	214742	132926	166557	197692	220330	216257	300616	228792	243752	255475	81780	77249	74909
AMUC_RS06345	4175	4943	5619	1639	1670	1385	5191	6494	6672	8081	7915	7400	5312	4983	6879	6562	8014	7459	1674	1523	2150
AMUC_RS06350	443	364	254	1129	1343	1094	1265	975	157	900	861	675	360	510	924	836	938	279	12	14	9
AMUC_RS06355	3773	3668	3984	4119	3854	3319	5172	4629	3913	4424	5600	5067	3537	3669	5637	4853	5582	4222	4463	4194	4246
AMUC_RS06360	1600	1782	1760	1564	1333	1214	2250	2056	1840	2381	2336	2141	1648	1663	2328	1630	1826	1253	1215	1037	1539
AMUC_RS06365	2251	1849	1879	1835	1883	1590	3218	2560	2094	2727	2508	2171	2075	1966	2820	2022	2153	1344	1826	1541	2160
AMUC_RS06370	4942	4101	4359	3258	3346	2490	5136	4735	4695	5337	5968	5576	3840	3563	4932	3729	4697	3956	5764	5778	5871
AMUC_RS06375	8425	7569	7929	6599	6450	4813	10868	10050	8786	10957	12813	12124	7779	7367	10832	8130	9332	7264	8182	8118	8210
AMUC_RS06380	1135	1025	841	2532	2444	1478	3063	2248	884	2380	2551	1888	1073	1515	2539	2076	2190	795	1429	1215	1473
AMUC_RS06385	1009	730	687	1568	1808	1003	2044	1550	821	2624	1850	1583	934	1148	1873	1523	1661	841	2164	2088	2050
AMUC_RS06390	1939	1728	1219	5059	5125	3674	5805	4347	1191	4230	4670	3374	2008	2733	4574	3860	4038	1326	1371	1301	1430
AMUC_RS06395	1093	902	820	1378	1379	1029	2247	1687	1100	1758	1552	1162	1033	1049	1599	1245	1341	661	843	684	881
AMUC_RS06400	1810	1522	1541	1304	1273	972	2706	2158	1941	2559	1862	1628	1588	1713	2385	1549	1762	1025	1390	1273	1612
AMUC_RS06405	7837	6746	7490	4041	4054	2989	8750	8379	8990	7697	8682	8381	7552	6768	9570	7159	8317	7433	11497	10162	10352
AMUC_RS06410	189	162	150	524	518	394	493	382	59	112	389	248	145	226	385	381	340	85	46	53	65
AMUC_RS06415	281	239	226	266	271	191	524	367	244	190	253	212	184	199	308	246	246	126	767	653	759
AMUC_RS06420	1556	1470	1439	2146	2210	1615	2961	2562	1471	2744	2333	1839	1259	1617	2513	1764	1944	820	3925	3287	3916
AMUC_RS06425	4638	4256	4415	4993	5179	3422	6146	5577	4664	8083	8787	8514	4316	4466	6024	5288	6769	5146	15914	13857	13905
AMUC_RS06430	6134	5942	6844	2735	3033	1922	10384	11239	12305	7286	8189	7536	8782	7937	10978	5961	7427	6555	2201	2112	3290
AMUC_RS06435	15793	12987	14370	4577	4674	2891	16947	15961	18355	15095	15573	14617	16558	14423	19981	11939	14713	14043	14968	14093	16311
AMUC_RS06440	17470	14091	16033	3526	3942	2504	12074	12007	14501	7864	8871	8855	14128	11858	15660	9232	11856	12191	14810	13838	13514
AMUC_RS06445	1746	1484	1604	643	612	321	1513	1191	1184	921	970	915	1166	1071	1610	872	1104	749	806	753	879
AMUC_RS06450	833	730	754	1042	1118	578	1349	1072	466	1067	956	827	546	707	1138	883	890	459	2302	2134	2250
AMUC_RS06455	27819	22111	26946	15937	16638	12021	22255	23593	31063	21937	32794	30052	21896	16674	26586	22947	27694	25319	62709	48968	54314
AMUC_RS06460	1911	1569	1916	1771	1938	1147	2824	2534	2193	1853	2410	2288	1957	1798	2768	2192	2572	2024	7501	6755	6675
AMUC_RS06465	2182	1735	1465	5449	5501	3480	6058	4441	1263	5578	4374	3079	1990	2826	4911	3960	4054	1319	1317	1267	1439
AMUC_RS06470	303082	270475	312837	24564	28826	20907	235148	255604	285564	122728	165131	158583	313813	283886	374599	234493	288335	303719	31691	30875	30130
AMUC_RS06475	19644	16951	17655	11335	11211	9015	16453	13584	11299	11990	13581	11737	13264	13153	18708	15041	17488	13855	5200	4533	5593
AMUC_RS06485	948	910	751	1643	1598	1365	2059	1489	726	1878	1562	1379	873	1070	1638	1315	1301	670	1482	1389	1479
AMUC_RS06490	5678	4506	5009	4424	4336	3659	6441	5583	5993	5285	6825	6649	4920	4597	6300	4694	5340	4819	9742	8310	8762
AMUC_RS06495	6265	6423	7128	5037	5064	3991	7214	7077	7971	8811	8981	8967	7155	6535	9448	7950	9262	8356	22590	18783	20441
AMUC_RS06500	16403	15597	17054	8310	7608	6062	12098	12227	14187	12828	15260	15392	11842	10950	13853	12809	15051	15161	29955	27984	28174
AMUC_RS06505	20413	17267	19857	26257	28638	18623	14320	12886	15441	12612	15567	15709	17974	15842	20194	20462	24295	26265	22888	20098	17459
AMUC_RS06510	26583.3	26572	24774	5067.67	6591	4042.33	42578.3	56996.3	37639.7	38922.7	64020	50081	36672.3	38743	64322.3	41862.3	72357.7	37135	7804	7376	10898
AMUC_RS06540	2997	2658	2029	8750	8196	7125	8820	6701	1552	7405	6518	5098	2727	4405	7760	6234	6177	2234	5630	5172	5277
AMUC_RS06545	2860	2707	2334	6063	5555	4827	6222	4755	2037	5086	4714	4010	2394	3265	5472	4116	4226	2025	8580	7653	7557
AMUC_RS06550	2412	2335	2328	3156	2915	2432	4415	3659	3127	3227	4376	4099	2758	2879	4280	3173	3472	2664	8902	7979	8366
AMUC_RS06555	4657	4528	5047	3194	3322	2404	5941	6308	6305	6230	6209	5803	4823	4712	6857	4948	5780	5014	9742	9000	9162
AMUC_RS06560	6383	5929	6668	4327	4203	3215	9468	9318	8929	5089	6151	5722	6646	6414	9695	5447	6159	4528	9116	8642	8949
AMUC_RS06565	1302	1265	1124	2563	2493	2050	3447	2487	1285	3246	2360	1826	1367	1754	2889	1814	2063	833	1200	970	1302
AMUC_RS06570	2313	2160	2490	687	596	502	3841	4093	4614	1236	2476	2510	2976	2672	3514	1585	1879	1649	3847	3333	3889
AMUC_RS06575	3878	3937	4640	3227	2973	2557	5895	6041	5431	4698	5085	4358	4518	4318	6415	3895	4285	3390	6466	6108	6720
AMUC_RS06580	8869	10323	12162	7251	7896	5287	10221	13633	14384	12176	16473	16202	10785	9702	13468	8297	10802	10137	65116	59757	62974
AMUC_RS06585	5802	6150	7482	2086	2175	1543	7548	9623	11142	6368	7474	7227	7816	7091	10291	4548	5570	5249	28762	27247	29236
AMUC_RS06595	1190	1013	1041	1871	1802	1700	2328	1985	1109	2561	1799	1469	1181	1296	2216	1559	1760	941	3682	3116	3613
AMUC_RS06610	1746	2046	2235	889	758	731	2472	2937	3430	2327	2831	3046	2283	2181	3087	1722	2067	1808	516	449	981
AMUC_RS06615	5650	4297	4924	1647	1805	1255	6737	6298	8249	4846	4540	4444	6039	5112	7345	3884	4829	4339	2006	2142	2967
AMUC_RS06620	5292	6243	6937	1007	1094	815	9118	11348	15388	7223	7414	7947	9900	9364	13094	6303	7430	7372	2161	1896	2853
AMUC_RS06625	621	553	496	1277	1131	978	1434	1189	489	1640	1214	993	605	784	1239	876	912	421	660	559	561
AMUC_RS06630	3650	3284	3388	4056	4081	3733	5943	5219	3819	4931	5764	5142	3651	3908	5520	4581	5181	3672	4466	3934	4140
AMUC_RS06635	3074	3209	3113	3667	3246	2905	4431	4039	3482	5195	5253	4872	3378	3315	5268	4200	4934	3693	3936	3611	4227
AMUC_RS06640	1105	948	1030	853	801	749	1531	1424	1167	1487	1331	1184	1115	1070	1621	1126	1246	904	1036	1038	1283
AMUC_RS06645	7611	7041	7363	6104	5588	5358	12022	10707	10115	7649	9527	8183	8226	8002	11964	7340	8545	6212	5723	5999	6271
AMUC_RS06650	2869	2683	2775	3957	3384	3407	5412	4931	3618	3275	4369	3717	3156	3517	5556	3814	4000	2434	1590	1349	2098
AMUC_RS06655	2093	1812	1735	1988	1850	1772	3496	3076	2572	1913	2562	2246	2145	2235	3272	2014	2343	1426	1548	1187	1800
AMUC_RS06660	1399	1295	1380	1731	1498	1381	2396	2078	1692	1223	1964	1667	1501	1619	2429	1541	1608	964	1140	1097	1408
AMUC_RS06670	3088	3162	3283	3721	3442	3201	4895	4392	4050	4875	5177	4975	3068	3221	4969	3927	4240	3254	9807	8255	9055
AMUC_RS06675	9641	7597	8500	3576	3466	3237	8899	8893	10670	4955	5147	4948	10963	8258	12913	5172	6186	5094	7911	6650	7876
AMUC_RS06680	1692	1466	1299	4383	4323	3885	4704	3385	1203	2594	3413	2440	1657	2382	3775	3085	3049	1096	806	721	805
AMUC_RS06685	1424	1325	1266	1962	1895	1876	2794	2185	1511	2430	2280	2039	1516	1553	2403	1670	1926	1114	4594	3833	4539
AMUC_RS06690	1110	999	1013	2051	1946	1782	2434	1964	957	1402	2056	1609	1167	1426	2295	1660	1681	714	1223	1150	1323
AMUC_RS06695	1935	1879	1668	2649	2491	2368	4265	3626	2795	4287	3454	2905	2619	2683	4114	2562	2866	1498	1134	888	1202
AMUC_RS06700	5554	4867	4779	5670	5449	4654	11555	9533	8205	8112	9052	7978	7168	7250	10342	6603	7305	5208	4184	3695	4166
AMUC_RS06705	1568	1415	1000	3868	3933	3107	4683	3164	760	8304	9959	9215	1376	2028	3264	2814	2713	1017	640	612	605
AMUC_RS06710	79	47	29	179	200	128	266	130	12	108	100	66	29	67	88	100	84	26	12	13	10
AMUC_RS06715	2597	2479	1513	8649	8323	6027	9415	6334	1183	12529	11924	10094	2564	4165	6749	6432	5820	1846	939	836	836
AMUC_RS06720	77	97	66	242	235	178	218	195	64	81	229	185	79	118	223	173	171	57	25	23	23
AMUC_RS06730	159	152	149	207	266	201	497	406	236	684	423	314	234	241	415	259	341	164	47	57	75
AMUC_RS06735	469	399	421	613	541	447	932	921	763	1054	1125	943	694	682	972	747	822	650	206	195	331
AMUC_RS06740	4434	5056	5596	1559	1512	1190	6428	8128	10360	7740	7864	8246	7367	6714	9951	5714	7809	6898	4276	3552	5760
AMUC_RS06745	6395	5645	5532	6982	6789	5934	10891	9291	7350	8614	8342	7044	6177	6284	9693	6345	6893	3949	7376	6741	8469
AMUC_RS06755	1247	1088	754	4138	3798	3556	3845	2875	605	2818	2916	2209	1336	1914	3406	2665	2656	823	937	789	955
AMUC_RS06760	1856	1730	1543	2595	2372	2226	3835	3207	2273	3480	2416	1891	1755	2031	3017	1972	2151	1015	1495	1336	1689
AMUC_RS06765	1804	1613	1743	1178	1032	974	2491	2368	2230	1114	1729	1579	1652	1528	2348	1382	1543	1028	1988	1789	2055
AMUC_RS06770	5046	4185	4564	2242	2172	1911	6373	5940	6160	3468	4446	4006	4533	4127	5637	3223	3720	3218	8891	8017	8768
AMUC_RS06775	2893	2506	2792	1774	1729	1569	3765	3525	3317	2617	3015	2745	2409	2458	3521	2461	2792	2071	5682	5131	5474
AMUC_RS06780	6999	6635	6951	5206	5258	4246	9003	8419	8132	8292	9726	9425	6340	6256	8519	6460	7647	6127	15148	13566	14174
AMUC_RS06785	4265	4232	4897	2377	2231	1762	4299	4500	5585	6066	5604	5719	3321	3133	4336	3203	3578	3582	13314	12182	13055
AMUC_RS06790	140	113	72	500	468	379	492	332	48	585	320	243	114	207	358	344	280	76	39	40	22
AMUC_RS06795	5649	6373	7015	2261	2020	1988	6137	6996	8569	7825	6973	7086	6470	6117	8130	5740	7218	7027	5873	5016	5926
AMUC_RS06800	4984	4269	4658	2555	2427	2257	7193	6269	6699	3406	4821	4609	5315	4870	6514	3955	4460	3896	4907	4398	5382
AMUC_RS06805	5431	4618	5382	3914	3545	2978	6933	5579	6893	4783	7131	6372	5572	5207	6829	4801	5401	4598	7784	7243	7660
AMUC_RS06810	1019	947	797	2629	2382	2227	2699	1990	698	2927	2186	1637	1010	1399	2331	1982	1978	753	794	722	769
AMUC_RS06815	1285	1301	1220	2943	2801	2460	3243	2531	1143	2440	2649	2224	1304	1676	2940	2338	2331	1038	608	576	672
AMUC_RS06820	6358	5967	5491	4102	4110	3202	6464	6786	7427	5998	9326	7868	5843	5417	7660	6289	7693	7199	13662	13150	12602
AMUC_RS06825	676	670	506.637	1385.69	1268.81	1084.42	1570.67	1252.52	516.264	1279.47	1209.79	1002.11	636.466	858.572	1383.03	1188.06	1156.48	460.714	1734.43	1389.41	1582.83
AMUC_RS06830	684	661	702.363	1027.31	1021.19	785.581	1201.33	1111.48	680.736	1283.53	1768.21	1647.89	701.534	748.428	1251.97	1003.94	1200.52	797.286	2232.57	1917.59	2160.17
AMUC_RS06835	465	353	300	1087	1078	913	1219	848	194	800	749	548	315	531	908	788	683	262	1119	1003	1159
AMUC_RS06840	1254	1093	679	4297	3953	3610	4016	2837	370	3314	3015	2269	1121	1800	3313	2858	2717	694	3584	3047	3198
AMUC_RS06845	507	497	443	896	900	792	1257	898	462	732	714	584	484	609	951	718	691	304	489	397	530
AMUC_RS06850	1233	1111	908	3270	2973	2837	3586	2625	889	2845	2505	1889	1124	1677	2703	2219	2171	714	1074	1054	1087
AMUC_RS06855	1740	1546	1503	2742	2539	2282	3417	2838	1685	2201	2587	2107	1615	1883	2901	2239	2354	1017	2440	2059	2253
AMUC_RS06860	2226	1854	1874	3608	3280	3040	4032	3171	1806	2925	3441	2964	1893	2274	3583	2715	2775	1474	5413	4840	4775
AMUC_RS06865	1808	1828	1972	1280	1136	989	2858	2933	2929	2309	2780	2708	2333	2122	3369	2070	2417	2026	1315	1248	1664
AMUC_RS06870	33221	29500	37532	4309	4518	3693	24041	27526	35217	8478	11178	10912	30467	26271	36185	12533	14931	14998	36068	32984	33850
AMUC_RS06875	38719.6	34534.9	38401	31092.5	30950.4	26819.2	57996.3	52101.1	49885.6	55893.8	65105.6	58449.9	40782.9	41764.3	59679	44687.7	52358.9	43811.6	93405.7	83766.9	89467.2
AMUC_RS06880	137.5	116.5	96.5	208.5	269	184	290.5	259	69.5	275	205	162	81.5	148.5	201	179	201	58.5	136	119.5	130.5
AMUC_RS06885	7784	6155	6625	8116	7923	6325	11602	9902	8806	14679	16375	15084	8790	8262	11768	9693	11261	9794	9118	9015	11120
AMUC_RS06890	10734	9055	9789	7754	7656	5654	14560	13459	13721	19053	21100	20651	12899	11657	15652	11997	14340	13756	19236	16686	20060
AMUC_RS06895	788	700	570	1080	1104	615	1698	1254	730	1896	1456	1173	936	973	1381	977	1147	614	793	606	849
AMUC_RS06900	1348	1221	1156	2974	2691	1630	3510	2738	1326	3175	2936	2421	1545	1865	2950	2462	2468	1179	1745	1669	1746
AMUC_RS06905	3093	2832	1956	9964	9603	6171	10012	6995	1484	8307	7362	5244	3830	5050	8368	6710	6561	2294	3376	3085	3562
AMUC_RS06910	1658	1503	1076	4837	4504	3500	5023	3387	911	3890	3685	2804	2006	2635	4108	3338	3381	1173	1938	1650	1906
AMUC_RS06915	1156	1042	714	3619	3288	2912	3618	2512	660	3368	2710	2019	1370	1774	3031	2393	2537	812	928	694	944
AMUC_RS06920	861	829	782	1574	1471	1193	1917	1516	969	986	1495	1348	983	1172	1676	1124	1131	446	946	844	1140
AMUC_RS06925	2931	2479	2527	3692	3505	3063	6705	6030	4720	2514	3561	2903	3896	3985	6297	2694	2555	1059	1008	833	1301
AMUC_RS06930	681	659	651	889	930	811	1721	1687	1405	931	832	677	1004	1056	1582	652	616	290	187	173	230
AMUC_RS06935	713	679	692	1189	1229	909	1836	1732	1274	590	1068	917	989	1090	1701	870	769	311	460	341	435
AMUC_RS06940	1184	1083	1069	1745	1703	1413	2994	2442	1859	1562	1496	1222	1483	1649	2596	1193	1182	468	444	355	487
AMUC_RS06945	2845	2508	2340	4047	3594	3346	6862	5601	4639	3184	3331	2722	3576	3661	5809	2571	2653	1043	1011	796	1017
AMUC_RS06950	1336	1227	1411	784	774	609	2421	2450	2494	1042	1103	1013	1755	1673	2362	738	826	513	367	302	454
AMUC_RS06955	849	666	784	734	719	610	1646	1624	1358	281	747	608	967	1033	1500	591	547	233	162	115	182
AMUC_RS06960	1784	1641	1930	2067	1986	1781	3938	3617	3135	1571	1949	1573	2067	2083	3361	1342	1384	666	399	339	519
AMUC_RS06970	569	462	285	2184	2027	1719	2121	1357	161	1819	1568	1037	517	865	1533	1283	1357	290	9	28	7
AMUC_RS06975	1320	1121	681	4709	4613	4218	4811	3272	431	3467	3235	2468	1363	2171	3647	3225	3113	824	181	156	183
AMUC_RS06980	1980	1597	987	6813	6343	5790	6500	4561	697	4587	5025	3560	2035	2985	5201	4462	4628	1318	117	92	110
AMUC_RS06985	857	698	452	2583	2488	2206	2596	1707	302	1928	1748	1348	705	1147	1990	1728	1626	542	83	85	143
AMUC_RS06990	716	644	426	1918	1867	1677	2029	1503	346	1412	1480	1149	692	942	1552	1426	1340	531	263	226	255
AMUC_RS06995	4918	3648	4185	1921	1801	1576	3338	2830	3053	3856	3272	3024	3050	2788	3787	2833	3324	2789	2778	2594	2591
AMUC_RS07000	36451	25761	29374	7224	7616	5946	23461	20821	29189	16842	19572	19012	26471	21161	28353	19716	24576	25164	28703	24855	26407
AMUC_RS07005	38461	24188	29294	5631	5785	4362	28315	24391	34725	19757	20364	19390	31535	23410	31989	19034	23987	27307	23894	23529	22793
AMUC_RS07010	175672	155718	177795	75506	88263	61259	127621	142455	181917	106096	132252	129679	178301	136081	197242	148396	214214	191630	175761	156408	153891
AMUC_RS07015	13319	12158	12352	9485	9068	7780	17172	15380	15310	14831	18122	16900	14422	13361	18494	13988	15714	13438	13967	12023	13931
AMUC_RS07020	768	658	460	2226	2237	1877	2175	1742	423	1458	1741	1214	704	982	1788	1549	1526	495	598	626	612
AMUC_RS07025	712	618	474	1717	1659	1586	1970	1414	622	715	1647	1315	795	1076	1697	1456	1432	634	729	657	759
AMUC_RS07030	399	458	335	1018	868	885	1093	896	460	933	1056	888	542	654	993	845	855	452	441	491	533
AMUC_RS07035	751	634	574	2011	1598	1518	2259	1785	1287	2260	2508	2321	957	1104	1651	1466	1526	904	1114	1076	1030
AMUC_RS07040	1968	1977	2084	1019	1036	945	2221	2063	2336	3191	2208	1990	1829	1833	2465	1725	2035	1656	5422	4490	4926
AMUC_RS07045	12988	12040	13227	2479	2903	2262	12736	13448	17366	14610	15048	15731	14338	11575	16013	9995	13418	13020	39721	34038	37962
AMUC_RS07050	5611	4340	4793	2282	2357	1863	6533	5939	6373	4944	5851	5368	5512	4921	6620	4228	5453	4453	5913	5341	5563
AMUC_RS07055	6117	5722	6162	3791	3755	2885	6850	6787	7445	10288	8197	8251	6159	5920	7854	5990	7047	6785	9845	8490	9119
AMUC_RS07060	10304	9159	10547	4772	5200	3941	9813	10246	10225	10100	11717	11208	9841	8898	13050	10425	13319	11941	5092	4358	4753
AMUC_RS07065	29991	23202	26958	11297	12628	10024	27906	28124	33684	40892	55852	52907	36426	29969	40491	40518	48911	51763	45698	46325	43345
AMUC_RS07070	2283	2016	1443	5208	6318	3232	7454	5081	1454	6827	5701	4246	2340	3424	5759	4858	5188	1720	467	480	625
AMUC_RS07075	3099	2943	2895	3352	4181	2022	6148	4545	3140	6724	5178	4457	2947	3516	5612	4550	5126	3414	5734	4951	5265
AMUC_RS07080	379	429	506	211	224	134	471	496	486	115	405	353	374	390	563	389	521	347	615	486	562
AMUC_RS07085	1720	1489	1419	768	1040	574	2297	1933	1808	1554	1666	1439	1572	1524	2025	1204	1467	1181	2811	2543	2924
AMUC_RS07090	750	615	602	623	828	484	1303	973	654	1358	1055	953	588	679	953	814	944	494	768	780	833
AMUC_RS07095	17003	14895	15887	6728	7545	5173	16817	15606	19228	16834	16985	17000	15500	12829	17132	10996	13998	13836	36292	35709	35832
AMUC_RS07100	23075	20504	22048	37721	40885	32148	11679	12123	14723	17455	15152	16174	14449	12285	16417	15364	19481	19630	19623	17813	15795
AMUC_RS07105	1690	1486	1360	2822	2937	2134	3334	2684	1575	3084	3463	2983	1700	1875	2969	2555	2674	1728	3995	3541	4078
AMUC_RS07110	1527	1463	1027	4987	4925	3965	4839	3540	754	4245	4013	2988	1596	2429	4144	3506	3456	1078	1884	1547	1871
AMUC_RS07115	11090	10401	11966	3181	3392	2562	14596	16243	21000	12610	14587	14494	14480	12438	17557	8443	10251	10130	19502	16145	20456
AMUC_RS07120	150	129	78	500	512	432	522	376	33	383	407	251	115	230	463	343	381	67	35	33	24
AMUC_RS07125	458	451	284	1790	1621	1461	1878	1241	148	916	1102	843	428	800	1325	1160	1020	320	229	214	217
AMUC_RS07130	286	307	170	1112	985	951	1132	775	107	820	890	595	332	491	917	804	767	207	122	90	121
AMUC_RS07135	78	74	62	236	211	237	222	182	22	173	169	124	84	140	234	161	165	58	156	195	200
AMUC_RS07140	256	232	150	667	570	531	811	520	136	385	495	376	248	334	627	508	502	213	575	497	500
AMUC_RS07145	61	45	30	191	211	141	221	128	11	46	112	99	45	80	187	137	119	30	10	15	18
AMUC_RS07150	180	165	87	613	539	469	685	426	59	541	413	300	171	267	502	424	402	82	106	104	129
AMUC_RS07155	225	216	133	658	647	538	769	553	105	335	446	309	191	367	595	478	399	137	543	500	575
AMUC_RS07160	4994	5180	5657	2212	2750	2056	2601	2036	1255	981	1414	1096	1166	1387	2181	1273	1327	639	2384	2205	2454
AMUC_RS07165	572	630	646	669	669	502	873	670	471	639	823	954	371	516	793	683	669	436	3284	2692	2635
AMUC_RS07170	403	283	231	1212	1170	1034	1380	954	145	734	978	614	400	586	1120	819	861	260	80	81	118
AMUC_RS07175	196	172	113	759	679	497	677	461	60	273	501	447	173	313	625	527	523	111	110	98	131
AMUC_RS07180	72	78	42	254	259	192	305	222	19	96	165	116	59	133	204	181	147	48	82	66	90
AMUC_RS07185	943	718	504	3143	3124	2548	3541	2183	233	1994	2135	1430	739	1385	2556	2036	1842	478	215	210	216
AMUC_RS07190	452	365	255	1867	1776	1512	1819	1224	109	992	1169	906	471	804	1409	1199	1065	240	44	62	60
AMUC_RS07195	232	212	122	775	777	631	846	581	68	837	550	417	187	355	620	515	467	153	90	77	76
AMUC_RS07200	768	617	394	2929	2915	2516	2902	2018	181	1801	1817	1397	682	1185	2105	1822	1746	331	54	44	52
AMUC_RS07205	220	195	131	1049	893	948	1003	646	77	449	523	347	186	306	663	460	558	138	67	43	55
AMUC_RS07210	267	229	201	1342	1097	1170	814	646	152	827	807	570	300	410	724	654	615	214	72	74	104
AMUC_RS07215	210	190	142	816	742	703	745	570	62	657	578	428	187	341	623	583	599	97	21	9	17
AMUC_RS07220	847	755	479	3651	3372	3196	3527	2356	253	2000	2519	1724	797	1384	2611	2262	2230	488	35	49	34
AMUC_RS07230	407	378	249	1709	1695	1545	1627	1214	109	737	1059	723	345	689	1155	1031	1024	223	86	90	78
AMUC_RS07235	135	115	84	536	427	529	447	353	52	91	336	209	132	223	362	283	298	124	178	196	165
AMUC_RS07240	170	134	144	347	289	357	317	212	84	158	212	195	90	137	217	224	211	120	163	151	202
AMUC_RS07245	2692	2465.9	2532	2901.82	2016	2721	3404	3133	3023	2554	3604	3520	2656	2585	3331	2582	2994	2729.96	7232	7173	7038
AMUC_RS07255	1470	1145	1396	1393	963	1081	2126	1850	2031	1076	2075	2009	1596	1354	1923	1258	1431	1332	5208	5372	4390
AMUC_RS07260	11006	10787	13465	10058	10484	6690	12166	11983	15103	12351	19371	19813	11705	11437	14536	12077	17298	13300	62089	55058	53208
AMUC_RS07265	1286	1481	1537	847	994	785	1782	1840	1401	834	864	727	969	1118	1636	688	701	377	9384	9230	9792
AMUC_RS07270	1425	1538	1679	1287	1288	1106	2043	2227	1623	2819	3339	3234	1352	1389	2175	1951	2220	1705	2386	1969	2437
AMUC_RS07275	299	334	245	878	848	728	975	712	167	954	1148	1036	291	464	799	668	622	311	267	231	295
AMUC_RS07280	861	914	980	668	624	503	1834	1750	1842	1365	1765	1778	1476	1338	1869	1331	1441	1376	4101	4232	4065
AMUC_RS07285	85	65	69	159	192	124	258	210	124	245	164	155	80	131	194	148	172	70	287	293	315
AMUC_RS07290	100	114	65	427	382	312	483	334	44	4	233	175	102	204	343	294	277	105	41	31	35
AMUC_RS07295	101	82	53	296	334	250	323	238	25	745	213	171	72	161	274	221	216	64	26	33	35
AMUC_RS07300	127	132	137	224	219	194	297	263	82	73	174	185	107	179	258	218	192	116	223	193	218
AMUC_RS07305	201	202	115	607	652	516	726	501	71	670	421	324	203	331	514	479	456	168	98	79	81
AMUC_RS07310	17	16	8	65	58	47	47	68	9	0	59	31	12	31	67	42	40	14	2	3	2
AMUC_RS07315	114	75	35	334	392	293	416	275	15	545	227	170	71	155	265	197	212	43	2	3	1
AMUC_RS07320	179	98	69	501	475	369	482	369	31	220	323	175	126	180	350	299	292	68	6	4	4
AMUC_RS07335	1400	1379	1431	2732	2683	2170	2872	2616	1339	4525	4510	4029	1494	1821	2828	3000	3372	2306	1419	1205	1274
AMUC_RS07345	1937	1759	1606	3139	3323	2743	3918	2864	1319	3460	3439	2815	1609	2086	3341	3183	3453	1710	1113	1062	1247
AMUC_RS07350	2399	2184	1868	2943	3242	2418	4124	3153	1431	4242	3965	3281	1787	2282	3658	3477	3850	2263	1285	1092	1336
AMUC_RS07355	7202	5714	5847	3970	4951	3104	7652	6292	4788	8862	8432	7520	4470	4371	6796	6866	8139	6676	9637	8391	9048
AMUC_RS07360	6885	5462	6351	5693	6447	4467	5545	4864	4683	9445	10619	10105	4132	3814	5747	7946	9876	9003	19921	17675	17584
AMUC_RS07365	8041	6620	6498	7384	9461	4007	15833	13105	9920	11210	12794	10520	9339	9708	14453	9631	10390	6359	3875	3629	4776
AMUC_RS07370	2082	1681	1608	1766	2284	852	3944	3168	2643	2906	3189	2804	2315	2379	3636	2346	2576	1792	5658	4888	5450
AMUC_RS07375	1559	1365	1477	1507	1779	874	2247	2178	1529	1632	2302	1969	1261	1219	2042	1550	1845	1055	4089	3595	4124
AMUC_RS07380	1267	1092	807	2339	3132	1120	3810	2542	742	4741	3004	2321	1184	1765	2785	2441	2589	956	1874	1832	1800
AMUC_RS07385	2503	2260	1600	6807	7236	4302	8580	5971	1374	7586	6477	4696	2605	3686	6425	5610	5630	1756	1266	1146	1339
AMUC_RS07390	3296	3139	2959	7388	6956	5344	7109	5795	2818	7853	7196	6085	3167	4032	6616	5574	5976	2972	11652	10382	10406
AMUC_RS07395	692	514	413	1953	2033	1463	1876	1344	249	2201	1447	1074	534	831	1524	1290	1352	388	313	299	281
AMUC_RS07400	23	14	13	24	36	24	66	48	12	89	29	18	6	21	33	32	26	10	23	16	30
AMUC_RS07405	1026	846	587	3287	3158	2602	2936	2456	488	2427	2347	1814	955	1613	2828	2292	2329	532	598	597	651
AMUC_RS07410	1169	1133	897	3346	3179	2597	3350	2403	796	2380	2684	2041	1131	1684	2794	2303	2376	813	3025	2780	2832
AMUC_RS07415	2178	2052	1915	4426	4338	3457	4926	3859	1794	4864	4192	3530	1990	2675	4440	3522	3815	1613	1235	1183	1317
AMUC_RS07420	1851	1805	1547	3958	3525	2966	4559	3573	1931	4085	3429	2942	1916	2474	3962	3190	3215	1221	1183	1137	1192
AMUC_RS07425	2721	2673	3375	1653	1664	1259	2298	2800	3059	2285	2941	2886	2897	2566	4117	3409	4389	3916	5327	4486	4485
AMUC_RS07430	578	633	713	383	364	292	546	509	456	918	560	507	457	432	676	545	687	500	468	421	444
AMUC_RS07435	497	353	244	1500	1439	1146	1494	1019	168	634	1057	779	404	641	1102	942	1128	244	28	29	32
AMUC_RS07440	248	264	168	979	1004	857	1050	751	119	1324	698	509	231	400	779	675	587	184	68	71	59
AMUC_RS07445	34	30	27	52	46	42	70	52	34	0	41	46	34	31	64	41	77	30	13	5	10
AMUC_RS07450	3534	3012	3140	3772	3646	2923	6389	5771	5073	3537	4558	3960	4076	3995	6220	3698	4208	2463	1421	1280	1761
AMUC_RS07455	2749	2576	2507	4027	3906	3295	5845	5307	3558	3098	4881	3935	3240	3479	5527	3939	4268	2409	1148	1075	1600
AMUC_RS07460	13846	12292	13913	4229	4556	3585	12427	12204	14868	7534	8442	7904	14530	13305	18985	12440	14189	13572	7938	7365	7348
AMUC_RS07465	16362	13850	14343	6987	7188	5511	16836	14783	16245	11037	10183	8990	14103	13635	19477	11825	13899	10820	4417	4168	4504
AMUC_RS07470	626	422	458	262	329	248	613	500	444	230	434	337	422	404	673	431	541	315	165	167	219
AMUC_RS07475	3907	3298	3527	3301	2952	2555	5264	4607	3790	3832	3627	2816	3733	3769	5691	3789	4061	2578	1496	1402	1786
AMUC_RS07480	2704	2573	2637	3272	3219	2663	4953	4304	3079	3700	3410	2669	2537	2975	4765	3215	3472	1979	1606	1394	1688
AMUC_RS07485	1058	919	796	2734	2529	2287	2847	2116	608	1420	2116	1517	948	1374	2292	1862	1846	549	2075	1833	1959
AMUC_RS07490	86	107	97	150	154	155	204	166	108	302	114	102	50	69	129	103	79	32	447	369	476
AMUC_RS07495	38	29	16	111	134	131	131	129	5	68	66	57	30	66	97	79	84	16	21	22	15
AMUC_RS07510	207706	145006	181121	30139	34564	25929	104200	105335	130615	64582	87149	84252	140327	115659	147630	75992	97836	104255	175705	152097	147079
AMUC_RS07515	13206	9371	12478	2100	2292	1687	7626	8074	9528	4715	5468	5265	8493	8056	9698	7093	8250	8255	13329	11420	11508
AMUC_RS07520	132799	98151	120384	18648	19771	15544	82932	80087	107133	48591	58950	59169	104219	85908	111644	57960	72289	76657	135908	120695	117129
AMUC_RS07525	73477	71178	80294	22884	24533	17148	57342	71173	83340	49095	63793	60344	81011	68291	98060	76799	94242	99106	47228	45600	46757
AMUC_RS07530	4467	4108	4249	5043	4606	4021	6425	5428	3567	5823	5589	4734	4316	4432	6709	5720	6180	4429	2303	2466	2400
AMUC_RS07545	7024	7138	8054	2628	2463	2080	9109	10246	13983	7715	8649	9443	9312	8749	11453	4711	5526	5039	31888	25235	30479
AMUC_RS07550	14872	14306	18190	3454	3507	3095	20225	24203	29051	9675	13256	12788	19489	17860	24178	8226	9763	9112	41306	35875	41044
AMUC_RS07555	3611	3614	3554	3893	3792	3212	7452	7075	6475	5155	5479	4739	5014	5126	7915	3811	4190	2424	7098	7069	8301
AMUC_RS07560	1101	1080	1031	1545	1330	1164	2309	2096	1705	2099	1938	1575	1442	1609	2412	1492	1444	786	1155	970	1511
AMUC_RS07565	672	548	457	1768	1608	1445	1982	1133	236	986	1173	744	501	691	1142	921	1005	283	292	233	211
AMUC_RS07570	2865	2772	2694	2966	3101	2555	3921	3106	2639	3612	3874	3666	2345	2478	3783	3248	3494	2600	4137	4021	4217
AMUC_RS07575	64460	53099	62193	12006	13491	10206	62301	63450	77902	47989	67146	64838	59299	48452	66319	41367	52531	52752	40133	35035	42386
AMUC_RS07580	22283	17215	19757	4314	4497	3711	23915	22848	28333	23846	27458	25856	23753	19643	26130	16275	20375	20977	16785	15098	18075
AMUC_RS07585	69	53	40	207	268	209	239	156	31	121	186	139	61	99	164	155	159	48	25	15	9
AMUC_RS07590	1605	1718	1622	2491	2436	1966	3415	2437	1440	2738	2528	2048	1372	1689	2984	2423	2677	1593	1939	1871	1837
AMUC_RS07595	2502	2191	1845	7347	7359	6134	5443	4103	1294	4376	4341	3441	2587	3142	4926	3905	4057	1731	3288	3078	3896
AMUC_RS07600	57	25	24	122	118	102	133	120	7	6	90	72	24	53	90	68	84	23	7	1	3
AMUC_RS07610	7605.54	6800	6643	8723	8594	6193	13158	10892	8260	9077	11400	9338	8191	8350	12103	9572	10656	7305	5997	5078	6102
AMUC_RS07615	6886	6004	6802	3861	3758	2883	7719	7525	7540	7503	8973	8121	6122	5356	7757	6061	7504	6042	13743	12148	12756
AMUC_RS07620	2804	2380	2218	3597	4043	2381	5447	4195	2985	3861	4710	4132	2740	3020	4580	3595	4005	2297	8738	6908	7575
AMUC_RS07625	1519	1388	1168	2746	3018	2087	3751	2722	1538	2325	3020	2612	1585	1891	2811	2230	2451	1381	5730	5231	5159
AMUC_RS07630	4233	3857	3966	5235	5488	4034	5780	5491	4237	5628	6681	6208	4004	4197	6492	7420	8931	6664	9540	8483	8419
AMUC_RS07635	6379	5830	6530	4193	3946	3320	6716	6387	7114	6395	8808	8663	5849	5178	7249	6906	8556	7852	11101	9830	10216
AMUC_RS07640	1744	1622	1622	2882	2771	2355	3058	2484	1966	2730	3496	3170	1668	1988	2836	2667	3006	2109	11977	9888	9672
AMUC_RS07650	2791	3687	5096	922	899	689	2682	3844	4072	2648	2172	2282	2190	2112	3668	2124	1911	1652	748	709	1041
AMUC_RS07655	3160	3093	2820	4091	3878	3549	6192	5458	4127	4997	5062	4325	3994	4288	6306	4756	5347	3221	2749	2426	3041
AMUC_RS07670	780	645	749	1068	1112	960	1446	1168	586	793	945	762	615	796	1264	1018	969	524	588	538	632
AMUC_RS07675	747	690	526	2430	2287	2120	2113	1464	312	1723	1717	1357	744	1118	1848	1587	1816	513	427	365	378
AMUC_RS07680	5460	5703	6356	3593	3465	2954	9124	9434	9909	8949	9192	8934	7717	7488	10732	7545	8633	7461	4492	4247	5366
AMUC_RS07685	3179	3034	3213	4077	3940	3517	6100	5515	4637	6797	6593	6067	3662	3965	6179	4094	4569	3049	10640	9530	10350
AMUC_RS07690	30595	27998	31846	13072	12621	9563	35850	34959	45350	45282	52228	53333	36391	31904	41965	32891	39505	42665	54217	49220	51611
AMUC_RS07695	5196	5115	4967	7056	6666	5906	7106	5846	3681	6995	8228	7255	4237	4764	7293	6553	7485	5008	22928	20627	20743
AMUC_RS07700	6708	5926	6191	6899	6850	5846	8249	7057	5695	7813	8394	7631	5821	6155	8594	7226	8135	6004	23496	20432	21806
AMUC_RS07705	4448	4241	4480	4611	4526	3979	8987	8134	7016	4336	5761	5008	5519	5662	8613	4872	5244	3571	4024	3633	4498
AMUC_RS07710	118	112	58	336	337	254	298	206	37	560	264	179	102	136	297	269	286	48	15	7	10
AMUC_RS07715	4213	3822	4090	2155	2086	1763	4023	4236	4573	3783	4831	4730	4095	3616	5075	3671	4533	4488	7427	6612	7378
AMUC_RS07720	1535	1543	1622	1136	994	944	1784	1759	1683	736	1803	1796	1514	1472	2072	1604	1915	1487	1919	1541	1841
AMUC_RS07725	1894	1574	1620	2668	2707	2255	3404	2691	1664	2496	2625	2154	1654	1819	2924	2494	2791	1642	1226	1105	1331
AMUC_RS07730	28831	25017	27759	14505	14764	10930	29446	29155	35422	33533	39697	38693	32357	26820	36704	26551	32851	33686	57987	53193	53723
AMUC_RS07735	202	201	143	195	228	199	365	262	163	256	275	256	154	177	228	224	246	150	258	321	240
AMUC_RS07740	490	480	433	738	758	731	1176	849	501	149	891	637	432	582	938	743	685	384	571	541	650
AMUC_RS07745	538	498	394	1245	1138	1032	1324	998	366	1665	1030	792	499	676	1020	880	964	470	683	566	585
AMUC_RS07750	255	241	164	947	807	770	892	671	109	369	598	434	249	425	674	610	614	193	40	40	41
AMUC_RS07760	1657	1575	1558	3108	2841	2535	3640	2874	1939	4519	3720	3452	1769	2333	3479	2921	3011	1969	4531	3702	4028
AMUC_RS07765	3149	2916	2956	3608	3592	2807	5160	4737	3604	4062	5688	5112	3383	3574	5341	4122	4754	3578	12539	11149	11477
AMUC_RS07770	789	718	697	1011	1100	735	1561	1022	634	1226	1499	1457	617	765	1129	920	1106	689	1659	1374	1631
AMUC_RS07775	3540	3044	2919	3614	3904	2774	4811	4377	2877	5657	5971	5472	3025	3244	4531	3605	4203	2842	6695	6316	8260
AMUC_RS07780	944	986	733	2284	2260	1600	2483	1824	530	1854	1892	1397	864	1126	1957	1610	1690	553	1821	1669	1774
AMUC_RS07785	6752	5846	5597	6919	7041	3795	12055	9437	7222	6418	7589	6098	6276	6411	9824	6479	7141	3854	3710	3182	4209
AMUC_RS07790	2457	2368	2558	1651	1877	1026	2623	2541	2286	2064	1989	1748	1918	1820	2797	2020	2571	1817	2404	1860	2220
AMUC_RS07795	7446	7437	8312	2945	3174	2356	8214	8632	11166	7048	10150	10351	7980	6603	9311	6689	8272	7775	20573	17885	19262
AMUC_RS07800	1608	1620	1573	2527	2635	1372	3475	3053	1834	3061	3087	2583	1762	2182	3373	2495	2735	1432	2975	2948	3392
AMUC_RS07805	2057	1856	1639	2613	2795	1204	3647	3117	1712	2597	3163	2523	1723	2077	3401	2895	3529	1775	414	311	361
AMUC_RS07810	960	806	659	2389	2429	1153	2820	2027	569	2111	2389	1625	872	1281	2138	1980	2015	688	585	525	586
AMUC_RS07815	330	333	291	647	583	325	657	585	258	473	680	569	328	383	599	520	591	317	440	431	488
AMUC_RS07820	12284	10876	12035	2975	3109	1967	10278	10590	12806	14092	12909	12340	12185	10464	14938	11961	15072	14961	6499	5770	6323
AMUC_RS07825	31978	28173	30001	6608	6934	4863	27898	28181	34730	24702	30422	29679	31867	26671	35434	26611	33992	33566	24107	22256	23418
AMUC_RS07830	10403	9250	9790	2233	2352	1953	8076	8080	9980	7058	8907	8611	8724	7499	9477	6451	8181	8365	6182	5678	6360
AMUC_RS07840	2111	1971	1769	3763	3644	3379	4876	4085	2350	4243	3766	3016	2330	2751	4214	3090	3186	1373	1852	1772	2162
AMUC_RS07845	1262	1234	1286	1460	1455	1322	2418	1985	1522	1704	2025	1717	1239	1331	2018	1390	1571	985	3075	2807	2991
AMUC_RS07850	5924	5238	5360	4967	4965	4073	8598	7422	7080	5035	7191	6799	5717	5365	7707	5130	5619	4249	13966	12763	13666
AMUC_RS07855	10976	8220	9147	3679	3662	3056	9425	8413	10304	8246	8444	8225	8754	7375	10098	5497	6518	6029	22673	19363	21443
AMUC_RS07860	5004	3857	4296	3503	3390	2872	4155	4339	5506	5514	5718	6136	5079	3990	5502	3788	4739	4860	13076	8424	10811
AMUC_RS07865	496	447	333	1628	1565	1294	1577	1163	235	1396	1317	902	537	753	1277	1084	1187	326	442	317	416
AMUC_RS07870	800	786	671	1361	1361	1150	1795	1346	764	684	1315	1147	793	1028	1580	1160	1208	674	1858	1744	1911
AMUC_RS07875	1011	890	772	2335	2418	1963	2751	2135	740	1806	2134	1637	955	1415	2231	1705	1783	699	2580	2536	2658
AMUC_RS07880	2016	1739	1769	3006	2897	2318	4157	3400	2086	3431	3357	2791	2081	2371	3752	2650	2887	1628	1550	1639	1915
AMUC_RS07885	8950	8204	9316	2206	2462	1795	14885	15635	18679	10687	13280	13030	13088	11736	15893	8222	9739	9658	4316	4133	6694
AMUC_RS07890	8760	8019	8695	4646	4646	3414	10426	9622	11197	9478	10165	10262	10144	8753	13055	8523	9885	9534	33663	33194	34990
AMUC_RS07895	87	94	88	96	113	86	146	118	58	66	137	89	60	72	128	89	111	46	190	190	212
AMUC_RS07900	3249	2949	3176	1895	1876	1457	3349	3467	3936	3294	4413	4250	3362	2969	4153	3139	3997	3713	10634	9616	10010
AMUC_RS07905	2130	1822	2011	1603	1525	1317	2911	2747	2391	2632	2757	2572	2226	2005	3234	2119	2271	1735	4175	4035	4141
AMUC_RS07910	9288	9500	11173	3386	3353	2679	14820	15544	20475	15085	16013	16292	16225	14048	19893	12046	13944	14460	5418	4896	6468
AMUC_RS07915	3386	2990	3212	3002	2922	2680	4918	4193	3648	4224	3815	3517	2897	2967	4122	2946	3238	2422	5976	5127	5824
AMUC_RS07920	1917	1488	1601	1978	1953	1502	2299	2021	1430	1031	2198	1874	1507	1468	2307	1641	2155	1296	3402	3127	3008
AMUC_RS07925	1342	1736	1756	2855	2822	2314	1876	1927	1833	2199	3512	3800	1524	1613	2094	2028	2429	2127	6662	5536	5564
AMUC_RS07930	2031	1840	2040	2176	2031	1773	3576	3341	2793	2269	2955	2695	2102	2234	3423	2311	2514	1648	1087	929	1360
AMUC_RS07935	5943	5709	6050	5064	4883	4037	7962	7382	8452	8031	9713	9536	7385	6948	9816	6861	7907	6921	34400	32034	32645
AMUC_RS07945	1372	1283	1184	1741	1716	1630	2829	2605	2017	1183	2017	1736	1619	1774	2657	1629	1858	996	1951	1637	2131
AMUC_RS07950	2486	1886	2014	2008	1966	1723	4460	4150	3684	1900	2797	2484	2618	2618	3879	2171	2546	1498	3302	3266	3825
AMUC_RS07955	1901	1705	1570	3263	2980	2885	3718	3351	1935	1940	3248	2587	1723	1980	3423	2735	3026	1360	3731	3309	3760
AMUC_RS07960	1712	1650	1763	1975	2194	1521	2279	2125	1860	2944	2753	2511	1509	1610	2396	2028	2651	1881	5153	4582	4620
AMUC_RS07965	3427	3594	3253	3605	3362	3292	6407	5957	5287	5468	5606	5008	4197	4432	6313	4238	4673	3469	5184	4990	5841
AMUC_RS07970	1319	1394	1521	1049	1059	971	2145	2267	2165	2525	2028	1793	1586	1690	2280	1472	1680	1310	1855	1708	2004
AMUC_RS07975	1399	1253	1163	2655	2555	2259	3723	2977	1776	2452	2419	1968	1718	1924	3080	2032	2057	1002	1091	946	1174
AMUC_RS07980	1987	1847	1618	4991	4720	4385	5520	4349	1726	3563	4116	3094	2057	2724	4500	3729	3573	1269	1047	965	1106
AMUC_RS07985	1256	1225	1031	2962	2842	2824	3010	2338	996	3518	3048	2765	1256	1587	2612	2256	2534	1087	2219	1840	2260
AMUC_RS07990	583	550	479	1095	1070	1006	1256	980	515	1455	1019	789	497	648	1000	817	835	395	347	288	424
AMUC_RS07995	1660	1570	1689	638	669	552	2061	1935	1990	1490	1462	1220	1451	1316	1753	1101	1248	1066	1410	1355	1526
AMUC_RS08000	4208	3870	4053	2143	2023	1803	5372	4581	4750	4088	3652	3342	3586	3355	4916	2931	3506	2797	4671	4106	4410
AMUC_RS08005	7122	6356	7053	3580	3394	2677	6943	6762	7723	7350	7468	7280	6883	5698	8019	6351	7500	7368	14172	12973	12826
AMUC_RS08010	110	89	52	402	379	339	355	227	26	138	290	238	107	190	284	228	254	75	5	6	4
AMUC_RS08015	611	517	382	2343	2007	1987	2060	1464	214	756	1625	1114	593	995	1608	1482	1520	390	166	160	154
AMUC_RS08020	6128	6872	6972	3260	3204	3078	3213	2636	1830	2682	1941	1719	1624	1917	2642	1688	1719	906	4912	4414	4586
AMUC_RS08025	2640	2616	2630	2359	2424	2040	3986	3568	2880	2814	3035	2830	2568	2723	3854	2622	2903	2067	7726	6876	7542
AMUC_RS08030	3372	3180	3224	3765	3636	2954	5151	4494	3544	4223	4843	4092	4047	4057	6410	4844	5636	4111	2464	2210	2460
AMUC_RS08035	6300	6032	6430	3105	3095	2618	8978	8164	8736	5642	5715	5184	7678	6898	10090	6077	6982	6073	2598	2063	2757
AMUC_RS08040	8222	8617	9501	7302	7418	6180	13228	13737	12830	11614	13265	12262	9634	9649	14782	10584	12151	9107	4096	3760	4277
AMUC_RS08045	10039	8740	9355	18799	20449	17083	7584	8150	8403	16457	18574	17970	7924	6544	10910	15011	19499	16946	27228	25106	23587
AMUC_RS08055	2370	1998	1899	4528	4567	3913	5430	4193	2492	5521	4555	3815	2418	2837	4268	3357	3479	1715	9548	8252	8658
AMUC_RS08060	3709	3115	3454	3008	2966	2750	5694	5204	4956	4544	4796	4251	3805	3808	5461	3260	3636	2539	2091	1774	2303
AMUC_RS08065	3230	2927	3529	1268	1315	1127	6306	6519	6937	3430	4466	4273	4928	4290	5821	2550	3308	2855	1544	1448	2099
AMUC_RS08070	6055	5326	5999	3620	3495	2945	7360	7734	8797	7764	10215	9689	7819	6760	9634	6926	8650	8616	27206	25547	25437
AMUC_RS08075	162	151	114	233	200	188	252	232	108	0	239	237	109	152	224	200	227	140	338	322	364
AMUC_RS08080	1020	1091	1055	1656	1395	1384	2249	2083	1576	1180	1895	1800	1350	1414	2107	1419	1487	861	1189	1093	1445
AMUC_RS08085	2181	1965	1701	4679	4408	4268	5370	4319	2048	5055	4176	3434	2070	2741	4431	3440	3693	1362	1327	1084	1522
AMUC_RS08090	973	927	776	2810	2609	2381	2661	2043	834	2756	2566	2149	1115	1480	2371	1949	2012	854	1831	1694	2087
AMUC_RS08095	2176	1984	2079	2809	2784	2546	4129	3509	2595	2207	3553	3050	2420	2576	3982	3150	3306	2279	3010	2456	2988
AMUC_RS08100	770	730	599	1478	1311	1220	1792	1462	821	1810	1435	1117	826	966	1564	1156	1270	628	530	532	602
AMUC_RS08105	3312	3222	3030	6326	6114	5770	6477	5166	2147	5436	5645	4513	2742	3581	5967	5316	5401	2720	7172	6831	6640
AMUC_RS08110	2697	2685	2540	4738	4581	4178	5340	4248	2490	4770	5374	4712	2581	3138	4783	4528	5236	2947	2869	2506	2620
AMUC_RS08115	6217	6209	6356	6177	5743	5213	9210	8614	8198	8904	9079	8607	6552	6463	9749	6047	7122	5022	23335	20280	22392
AMUC_RS08120	1791	1800	1908	2316	2354	1831	2210	2050	1705	2533	2654	2536	1932	1936	2888	2294	2825	2190	3945	3417	3961
AMUC_RS08125	2461	2373	2274	4511	4134	3769	4658	3561	1983	4467	4050	3494	2239	2671	4361	3716	4618	2520	3914	3241	3648
AMUC_RS08130	2066	2117	1881	4756	4583	3910	6089	4778	1935	4364	3390	2674	2083	2883	4751	3312	3200	1266	4774	4248	4953
AMUC_RS08135	308	320	337	547	472	420	611	539	330	343	535	426	326	386	573	444	474	258	543	422	597
AMUC_RS08140	2281	2157	2530	1884	1766	1423	3367	3382	2898	3043	2516	2284	2040	2209	3294	1954	2202	1587	6152	5748	6465
AMUC_RS08145	3807	3480	3424	6572	6255	5483	8495	6933	4064	7127	6480	5353	3817	4835	7531	5329	5401	2954	9342	8206	9559
AMUC_RS08150	3612	3335	3683	1968	2013	1800	5405	5360	5835	4742	5338	4892	4554	4139	6352	3675	4444	3829	7116	6819	7889
AMUC_RS08155	4746	4770	5457	2369	2206	1956	6948	7672	8511	7034	5417	5267	5761	5444	7991	4306	5060	4255	7550	7146	7808
AMUC_RS08160	3222	2937	3023	2956	2688	2425	5436	5020	4993	4385	4098	3730	4009	3846	5692	3131	3486	2373	7324	6413	8256
AMUC_RS08165	2048	1923	1859	2359	2042	1929	3868	3410	3356	2434	2645	2411	2784	2743	4052	2111	2497	1315	2513	2297	3311
AMUC_RS08170	7664	6936	7037	7194	6889	5758	10584	9175	8656	10526	10424	9853	8058	7398	10722	8188	9203	7857	24102	23103	23324
AMUC_RS08175	681	514	341	2107	2378	1855	2378	1686	226	1722	1375	931	582	873	1552	1377	1283	289	5022	4736	4267
AMUC_RS08180	826	657	538	2811	2668	2304	2902	2115	401	2371	1936	1328	888	1308	2208	1979	1900	580	1703	1727	1702
AMUC_RS08185	490	326	195	1836	1719	1413	1856	1217	99	1298	1122	715	392	647	1216	1038	1097	217	57	81	72
AMUC_RS08190	1914	1802	1739	2963	2888	2376	3876	3113	1753	2412	2999	2401	1839	2280	3309	2642	2719	1563	3554	3075	3605
AMUC_RS08195	3178	2776	2687	2622	2761	1966	4943	4082	3300	3423	3915	3411	3014	2975	4422	2956	3453	2243	20585	17203	19754
AMUC_RS08200	853	681	666	528	552	402	1174	916	919	1181	828	810	745	720	903	712	839	637	5368	4753	5339
AMUC_RS08205	878	820	848	1228	1128	860	1704	1397	985	1724	1382	1136	974	1005	1490	1095	1251	646	4952	4135	4909
AMUC_RS08210	1785	1417	1352	2069	2137	1628	3107	2412	1555	1961	2403	1965	1526	1768	2742	1919	2009	1106	11528	9666	11484
AMUC_RS08215	1437	1409	1413	1398	1416	1148	2360	2026	1688	2909	1803	1593	1425	1521	2120	1464	1621	1003	9992	8645	10419
AMUC_RS08220	41	49	28	92	102	88	200	115	27	0	58	58	36	45	60	92	60	19	25	24	51
AMUC_RS08225	26483	23869	24538	25688	24916	20456	38844	32696	27723	23604	27771	23731	23804	24944	36343	21815	23085	13766	153338	130826	139706
AMUC_RS08230	36997	29207	31222	16869	17957	13108	18454	17706	20997	11699	11457	11241	21362	15419	21590	15303	19029	18726	39286	35972	31466
AMUC_RS08235	1976	1763	1945	2434	2256	1873	3736	3319	2498	2530	3436	3001	2331	2354	3741	2970	3460	2353	657	669	782
AMUC_RS08240	1355	1316	1388	786	860	542	1585	1835	1636	2084	1809	1582	1309	1300	2194	1601	2544	1651	576	582	801
AMUC_RS08245	2243	2149	1845	5690	5423	3998	6212	4762	1925	7159	5443	4502	2534	3171	5258	4354	4427	1864	4221	3915	4322
AMUC_RS08250	1202	1126	1038	2162	1879	1376	2925	2408	1589	2800	2757	2397	1581	1752	2650	1953	2048	1212	407	336	498
AMUC_RS08255	7157	6110	6784	5650	5502	4413	12435	11349	11006	10832	11006	10028	8427	7692	10825	7850	8866	7351	2392	2063	3159
AMUC_RS08260	874	798	635	2962	2823	2361	2908	2068	503	2349	2120	1613	938	1389	2328	1970	1951	575	148	183	200
AMUC_RS08265	889	787	579	2161	2030	1754	2137	1702	495	2060	1806	1435	820	1112	1884	1572	1719	708	2268	2112	2073
AMUC_RS08270	3095	2552	2370	5827	5549	4911	6537	5020	2546	6099	5562	4540	2876	3536	5642	4712	4773	2364	3023	2865	3005
AMUC_RS08275	1037	923	722	3200	2801	2887	2978	2206	567	3601	2360	1864	1044	1429	2471	2020	2002	573	2780	2600	2811
AMUC_RS08280	191	203	76	687	695	590	759	575	40	518	457	302	125	284	482	466	401	86	13	20	18
AMUC_RS08285	1611	1514	1407	2337	2307	2015	2891	2451	1344	2210	2341	1968	1380	1581	2677	2144	2287	1132	1175	1297	1304
AMUC_RS08290	382	361	261	1522	1493	1300	1213	951	154	1828	1054	841	405	655	1262	998	1064	254	90	68	79
AMUC_RS08295	1447	1780	1800	1468	1415	1113	2171	2387	2290	2446	2969	2821	1881	2224	3132	2930	3277	2803	2654	2487	3056
AMUC_RS08300	1038	1061	813	3050	2824	2765	3016	2309	686	2601	2486	1926	1006	1555	2550	2203	2119	808	270	226	297
AMUC_RS08310	268	241	134	966	904	762	802	589	106	728	711	590	273	392	728	671	773	136	43	42	59
AMUC_RS08315	851	981	1057	705	735	632	1338	1482	1401	1111	933	859	995	1014	1431	879	951	777	768	644	925
AMUC_RS08320	3565	3234	2996	6980	6410	5895	7570	6205	2709	5646	5807	4573	3287	4045	6958	5562	5972	2511	1374	1149	1253
AMUC_RS08325	22913	21169	23843	6748	6898	5460	34838	37760	39789	20534	34908	33111	35222	30536	37821	24302	28791	33415	12386	11833	14392
AMUC_RS08330	8714	11140	12239	2662	2599	2168	11044	13364	19212	15478	16763	18424	14031	13264	17729	12006	14246	14971	4652	4019	5810
AMUC_RS08335	3455	3466	3321	5147	4395	4515	6276	5870	4364	6963	5599	5218	3714	4322	6508	4845	5466	3263	2642	2536	3079
AMUC_RS08340	1435	1440	1053	4703	4294	4107	4404	3527	1070	3577	3598	2863	1652	2374	3840	3426	3279	1038	496	502	610
AMUC_RS08345	8136	7623	9328	2869	3067	2492	10204	11924	14301	8509	10081	9580	9458	8115	12455	5580	7256	6339	13461	12149	13948
AMUC_RS08350	4719	4385	3977	7787	7415	6441	10612	8400	5120	10323	8674	7046	5455	5780	8898	6622	6954	3889	10636	9215	11348
AMUC_RS08355	5307	4707	4363	8106	8021	6453	10229	8071	5206	7464	9897	8585	5374	5473	8643	6820	7668	4509	17870	15906	18115
AMUC_RS08360	145	124	73	393	460	309	326	291	33	469	393	236	132	195	376	318	417	80	7	12	7
AMUC_RS08365	710	673	526	1671	1606	1344	1899	1436	519	868	1322	981	680	957	1549	1224	1128	397	2505	2171	2445
AMUC_RS08370	677	633	676	428	516	355	1053	1077	719	181	389	281	609	686	898	429	430	272	5238	4356	5476
AMUC_RS08375	33739	28897	30926	25022	24690	20563	31871	28587	27966	31023	30706	28481	26751	24338	35012	28060	33770	28964	101032	84438	86743
AMUC_RS08380	3426	2924	3140	3519	3491	3138	5097	4352	2881	3382	4064	3468	2966	3120	4677	3874	4440	3100	2948	2645	2761
AMUC_RS08390	918	761	752	1552	1570	1490	1637	1278	567	1397	2021	1882	757	884	1355	1178	1337	640	2398	2373	2261
AMUC_RS08395	2841	2389	2702	2951	3151	2325	2328	2089	1757	2924	4176	4204	1586	1509	2126	2007	2496	1901	10483	9447	8138
AMUC_RS08400	28404	24701	27139	21762	24530	15926	24611	25883	31165	24021	28239	29216	26862	22406	28660	19241	24716	24428	132350	114393	113463
AMUC_RS08405	1268	1310	1146	2389	2423	1769	2389	1952	1564	2750	3044	2919	1263	1454	2134	1952	2138	1401	3288	2958	2962
AMUC_RS08410	1238	1108	910	2831	2534	2112	3152	2249	1000	2986	2903	2507	1293	1554	2478	2154	2306	1204	1511	1630	1756
AMUC_RS08415	4377	3700	3917	3126	3010	2533	6385	6033	5713	4320	5965	5404	5075	4925	6801	4337	4980	4118	6257	6036	6669
AMUC_RS08420	839	694	593	2133	2152	1718	1982	1469	497	1106	1890	1456	752	1039	1559	1390	1404	764	3444	2928	3093
AMUC_RS08425	643	558	482	1789	1796	1450	1804	1315	442	1600	1420	1125	661	832	1470	1361	1374	456	805	740	801
AMUC_RS08430	1609	1461	1656	1763	1573	1377	2461	2272	2034	1032	2575	2460	1544	1612	2412	1987	2383	1616	1491	1239	1452
AMUC_RS08435	5422	4955	5578	1957	2184	1311	6802	6759	7667	6000	6009	6095	5794	5418	7386	4672	5831	5344	5040	4786	5120
AMUC_RS08440	637	589	444	1628	1432	1126	1665	1164	586	927	1490	1220	612	768	1290	1066	1111	483	2143	1841	2101
AMUC_RS08445	1321	1210	1048	3124	3039	2470	2758	2148	1077	3345	2860	2589	1341	1510	2474	2294	2527	1507	3370	3021	3055
AMUC_RS08450	1280	1287	1432	630	627	521	1706	1883	1848	1297	1409	1255	1460	1338	1923	1010	1240	994	1039	1012	1226
AMUC_RS08455	1280	1169	1110	1876	1744	1576	2751	2241	1748	2284	2125	1806	1575	1683	2452	1699	1838	1050	2927	2516	3029
AMUC_RS08460	2997	2811	2877	4319	4110	3413	4567	4159	3699	3853	5939	5684	3036	3081	4544	3613	4374	3404	14187	12618	12130
AMUC_RS08470	8171	7392	8091	3375	3484	2902	10796	10691	12665	9290	8775	8849	9037	7998	11286	5985	7211	6584	23670	19383	22842
AMUC_RS08475	9050	8091	8976	3967	3701	3311	11505	11074	13511	7843	8580	8142	9383	8403	11562	5867	6897	6162	26361	23852	26598
AMUC_RS08480	9639	8529	9343	8424	8291	6804	12496	11501	12202	11338	13366	12539	10051	9164	12618	8787	10384	8682	43952	39415	40860
AMUC_RS08485	2080	1877	1930	2250	1885	2025	2608	2317	1751	2604	2615	2271	1556	1533	2278	1914	2135	1457	7325	6358	6308
AMUC_RS08490	8959	8143	8979	3097	3121	2187	9369	8886	10991	7917	9748	8533	9060	7745	11163	6960	8547	8139	7916	7885	7423
AMUC_RS08495	11867	10018	11264	5494	5715	4595	14328	13939	14826	14582	16635	16151	12536	10987	15113	10561	12226	11492	7793	7084	8522
AMUC_RS08500	3115	3096	2878	3969	3815	3723	5606	4672	3189	4160	4253	3576	3018	3243	4877	3303	3450	1878	3636	3257	4263
AMUC_RS08505	7252	6309	6550	4373	4363	3552	7272	6549	6470	5904	6903	6555	5334	4899	6589	4631	5238	4521	19188	17346	18135
AMUC_RS08510	68164	65867	69044	34007	39083	24921	53858	47300	67556	66563	67014	69159	63636	57591	74880	59929	74966	75878	55114	53170	43420
AMUC_RS08515	3202	2955	2842	3702	3508	2778	5533	4619	3276	6645	4747	4074	3074	3227	4932	3916	4325	2692	3880	3360	3780
AMUC_RS08520	2568	2334	2280	1466	1435	1166	3502	3014	3248	2581	2720	2531	2735	2431	3383	2357	2826	2605	2728	2104	2898
AMUC_RS08525	3982	3205	3386	1704	1807	1339	3762	3335	3356	2462	2723	2416	2667	2460	3470	2396	2957	2279	2583	2248	2662
AMUC_RS08530	10162	8455	9469	3047	3156	2445	8143	7777	9001	6981	6987	6632	7069	6426	8524	5855	7102	6819	7301	6850	7329
AMUC_RS08535	4203	4518	4305	3506	3381	2906	7337	7104	7418	6571	7943	7635	5369	5108	6981	4899	5469	4745	5051	4060	5956
AMUC_RS08540	1344	1295	1048	3336	3096	2967	3586	2829	1200	3507	3338	2707	1584	2039	3236	2751	2821	1149	574	587	732
AMUC_RS08545	6325	5867	6489	4919	4805	4285	9622	9896	9511	7903	10346	9681	7083	6840	10203	6844	7884	6015	3767	3791	4502
AMUC_RS08550	2956	2673	2987	1579	1470	1322	3436	3458	3702	3901	3739	3643	3362	3047	4550	3237	3899	3505	2200	2240	2382
AMUC_RS08555	1648	1626	1767	1597	1482	1426	2498	2302	1967	1952	2350	2074	1804	1790	2770	2017	2357	1572	894	809	875
AMUC_RS08560	2253	2169	2060	3785	3649	3242	4239	3578	1978	3477	3527	2793	2274	2447	3793	3136	3290	1799	1997	1751	2260
AMUC_RS08565	4290	4091	3996	3977	3587	3436	8347	7576	7299	4040	5857	5245	5503	5330	8124	4305	4598	2999	5465	4363	5606
AMUC_RS08570	2983	2893	2757	4554	4517	4082	6877	5889	4451	3608	5408	4532	4106	4137	6661	4224	4594	2202	2139	1556	2042
AMUC_RS08575	4614	4075	4198	4248	4073	3842	8732	7584	6730	6103	6251	5268	5242	5335	7929	4810	5235	3259	4540	3590	4606
AMUC_RS08580	416	351	320	386	391	350	686	641	454	16	519	483	392	451	700	453	479	266	178	177	244
AMUC_RS08590	1914	1732	1902	1234	1129	1057	3076	2781	2838	1419	2380	2265	2199	2229	3264	1888	1938	1560	1707	1367	1613
AMUC_RS08595	2715	2730	2612	2601	2500	2322	5001	4596	4383	4561	4306	3954	3565	3654	5262	3154	3518	2277	1992	1636	2109
AMUC_RS08600	8234	6778	7356	4864	4751	4478	12196	11124	11719	9925	10352	9510	9535	8608	12111	7059	8207	6340	7056	5836	7578
AMUC_RS08605	6700	5781	6428	3698	3551	3225	10118	9858	10819	6777	9394	8956	8817	7572	11036	6122	7245	5896	4721	3774	5097
AMUC_RS08610	1935	1643	1876	1920	1814	1733	3298	3024	3187	3126	3081	3006	2346	2418	3678	2251	2423	1614	1014	805	1038
AMUC_RS08615	4314	3768	4081	5653	5445	4750	7925	7075	5927	8899	7339	6719	5038	5012	8078	5680	6504	4093	3116	2805	3279
AMUC_RS08620	1459	1215	997	4392	4303	3829	4294	3148	777	1552	3412	2378	1243	2053	3586	3112	3030	789	322	289	295
AMUC_RS08625	4914	4866	4884	5392	4894	4200	7619	6812	5189	4369	6021	5250	4641	4901	7606	5994	6743	4376	1379	1078	1528
AMUC_RS08630	5970	6451	6724	5112	4876	4140	8702	8323	8259	11554	9715	9239	6763	6820	9877	7714	9481	7205	9347	8115	8994
AMUC_RS08635	2074	1927	2170	1223	1194	1002	2799	2845	2829	1799	2150	1980	1934	1915	2698	1708	1924	1721	2491	2139	2472
AMUC_RS08640	75	66	50	212	209	183	225	158	36	248	215	149	79	92	228	157	177	26	75	50	89
AMUC_RS08645	1075	1068	943	1950	2008	1546	2170	1909	1212	1729	2003	1819	1120	1235	1923	1433	1406	747	6847	6232	6046
AMUC_RS08650	2347	2218	1656	8267	7520	6870	7561	5504	856	6408	5786	4194	2066	3665	6319	5624	5405	1223	1824	1697	1731
AMUC_RS08655	6052	5767	6097	4338	4030	3565	8424	8112	8290	6305	6285	5852	5939	5776	8569	4745	5359	3882	15575	15337	16605
AMUC_RS08660	138	101	71	506	596	428	548	389	29	201	310	206	141	196	362	310	301	73	1	5	1
AMUC_RS08665	2178	1916	2283	2422	2369	2033	3349	3332	2919	2460	3210	2975	2216	2265	3530	2399	3020	2034	6410	5714	5999
AMUC_RS08670	3452	3113	3362	2398	2487	2144	4966	4606	4441	4765	3903	3520	3313	3271	4422	2903	3264	2410	5455	4681	5440
AMUC_RS08675	4607	4306	4752	4048	3894	3629	6336	5804	6006	7591	7330	6988	4543	4367	5979	4790	5390	4578	9576	8247	8627
AMUC_RS08685	10398	9393	10356	5381	4908	4883	15490	15166	16794	16956	17502	17003	13782	12247	16647	11241	12983	12458	7500	7147	9375
AMUC_RS08690	1434	1451	1580	1047	873	835	1830	1819	1664	1440	1996	1769	1302	1269	2083	1577	1673	1302	938	721	922
AMUC_RS08695	430	467	469	389	354	306	685	637	497	538	563	477	340	399	610	429	422	295	311	271	272
AMUC_RS08700	487	455	448	1308	1270	950	1221	1045	348	949	1039	832	469	644	1172	943	986	375	763	660	774
AMUC_RS08705	4813	4077	4408	3842	3664	3360	7079	6716	6691	7110	7916	7110	5488	5353	7359	5039	5642	4910	4521	3896	4721
AMUC_RS08710	8349	8077	9017	5245	4873	4400	9731	9452	9212	8315	8599	7990	7111	6711	10160	6542	7360	5620	12828	11443	12228
AMUC_RS08715	310	239	134	852	935	801	836	637	87	277	619	470	200	359	627	601	668	155	40	26	31
AMUC_RS08720	1534	1437	1274	2711	2769	2246	3440	2935	1658	2835	2836	2306	1553	2006	3185	2365	2580	1235	2216	1982	2363
AMUC_RS08725	3262	2706	2138	8482	8010	7217	9334	6857	2149	9422	7373	5558	3190	4442	7361	6285	6702	2172	1404	1346	1816
AMUC_RS08730	2430	2275	2263	4985	4774	4047	6144	5044	2948	4980	4729	4070	2871	3523	5358	3980	4200	2135	4691	4003	4759
AMUC_RS08735	6649	6154	6278	8156	7650	6463	7993	6417	5774	8701	10304	9360	5924	6078	9054	10272	11097	9354	11052	11102	10418
AMUC_RS08740	2391	2309	2180	3165	2987	2687	4501	3762	2870	5466	3991	3682	2742	2887	4376	3332	3490	2238	3301	3076	3703
AMUC_RS08745	6240	5955	6366	5317	5429	4770	10044	8838	8482	8829	8479	7846	7125	7070	10348	6441	7463	5168	9249	8052	9896
AMUC_RS08750	8483	8363	9085	5964	5645	5023	14981	15232	16901	15675	13838	13233	13201	11601	16613	8563	10038	8178	23751	23294	26581
AMUC_RS08755	3641	3924	4115	2983	2794	2589	7380	7261	7633	5460	6335	5839	6123	5728	8142	4105	5085	3823	9636	8097	11586
AMUC_RS08760	894	937	926	770	803	708	1666	1761	1717	1428	1416	1397	1411	1407	2112	979	1153	829	2130	1848	2504
AMUC_RS08765	1228	982	984	1102	1008	953	2081	1834	2017	1367	1710	1546	2043	1777	2570	1175	1206	847	1684	1429	2097
AMUC_RS08770	16166	16181	17598	5199	5194	3748	19370	19768	24738	16734	20880	21491	20377	18354	24358	13978	16528	17120	38594	34365	40081
AMUC_RS08775	1075	929	897	2178	2012	1903	2313	1860	812	1429	1813	1401	997	1213	2064	1548	1514	591	2074	1968	2125
AMUC_RS08785	869	703	583	1870	1766	1620	2166	1607	622	1267	1564	1270	824	1056	1709	1381	1403	607	941	927	1004
AMUC_RS08790	3384	3211	3394	3977	3710	3332	5222	4614	3458	3978	4488	3861	3214	3333	5297	3763	4260	2621	10056	9270	9987
AMUC_RS08795	231	217	257	143	169	156	365	365	367	492	323	301	268	258	359	211	288	193	222	223	254
AMUC_RS08800	6048	6889	7049	1435	1428	1055	7745	9389	12162	6524	6828	7472	8047	7387	11105	4656	6110	5249	2060	1948	3521
AMUC_RS08805	2118	2277	2367	3615	3380	2783	2607	2639	2529	4485	5338	5240	2214	2102	3021	3283	3937	3510	3487	3375	3784
AMUC_RS08810	12688	11493	12868	6241	5966	5407	19338	19242	21567	13326	17072	16339	15022	13482	18050	11601	13885	12843	11735	11071	13023
AMUC_RS08815	689	590	499	2055	1978	1825	2030	1469	336	1555	1435	1085	519	908	1533	1317	1341	417	515	506	510
AMUC_RS08820	1406	1159	888	4294	4111	3696	4301	2999	759	3711	3278	2425	1234	1923	3396	2864	2973	907	604	622	729
AMUC_RS08825	683	728	639	1198	985	961	1585	1492	1074	963	1304	1063	940	1037	1613	1026	963	565	293	258	368
AMUC_RS08830	5724	4688	4982	7223	7169	6400	11412	9944	7754	7814	9102	7663	6803	6977	10433	7065	7523	4599	3524	3023	4033
AMUC_RS08835	1885	1614	1278	6335	5953	5554	5543	3993	858	4986	4456	3293	1977	2757	4863	4086	3871	1299	1615	1496	1876
AMUC_RS08840	4698	4052	4637	3682	3716	3002	6301	5992	6273	4430	5239	4717	4524	4102	6004	3489	4005	2920	15524	14089	14411
AMUC_RS08845	1431	1291	1108	3389	3019	2852	3764	2752	1366	3185	2763	2046	1638	2057	3239	2396	2500	1055	737	628	880
AMUC_RS08850	2839	2777	2500	5795	5695	5110	7533	6418	4073	7414	5899	4868	4010	4406	7251	5003	5215	2567	1115	1085	1275
AMUC_RS08855	1519	1416	1169	4149	3667	3387	4127	3373	1481	3314	4082	2943	1972	2474	4276	3408	3825	1771	238	217	241
AMUC_RS08860	2751	2899	3258	3041	2832	2331	3797	4097	4598	3316	4016	4051	3216	2925	4601	2594	2926	2649	7475	7460	9022
AMUC_RS08865	6755	8896	9244	3048	2990	2665	7572	9893	10128	5826	7562	7645	6527	5840	8972	4390	5062	4834	12635	11839	17008
AMUC_RS08870	481	552	550	728	798	535	1203	1032	768	701	944	911	620	717	1092	786	809	565	1594	1506	1709
AMUC_RS08875	450	487	507	502	464	447	701	589	291	630	391	286	259	372	632	416	343	136	1866	1521	2048
AMUC_RS08880	536	522	398	1399	1383	1119	1691	1230	380	826	1148	818	461	706	1364	1059	1043	421	658	636	656
AMUC_RS08885	1081	893	521	4486	3964	3773	4270	2793	283	3800	2850	2029	989	1691	3052	2733	2648	600	99	60	83
AMUC_RS08890	2024	1843	1333	8091	7322	7054	7474	5236	818	7256	5652	4219	2124	3401	5764	5322	4843	1442	849	703	662
AMUC_RS08895	1996	1566	1105	7231	6830	6197	6761	4470	751	6855	5335	3583	2067	3002	5262	4698	4823	1248	572	535	650
AMUC_RS08900	2021	1823	1541	4569	4321	4019	4179	3181	1420	3136	4042	3485	1812	2373	3736	3425	3852	1975	5927	5179	5100
AMUC_RS08905	1267	1108	793	4588	4195	3829	4129	2901	501	2246	3248	2235	1359	1934	3281	2948	2884	751	1285	1316	1405
AMUC_RS08910	651	585	439	2036	1988	1677	1886	1381	258	1085	1325	1031	617	900	1491	1270	1231	363	2297	2121	2212
AMUC_RS08915	25	20	15	111	77	91	106	76	6	211	77	34	13	40	65	73	36	8	18	20	23
AMUC_RS08920	6	10	8	12	15	9	16	10	4	0	12	15	5	5	9	11	6	4	52	25	41
AMUC_RS08925	2173	2092	2110	2370	2362	2019	3063	2776	2254	3152	3316	3217	2084	2074	2972	2098	2454	1506	14700	13182	14378
AMUC_RS08930	920	848	565	3135	2995	2749	3057	2206	413	2822	2094	1663	959	1498	2497	2086	1977	661	495	481	636
AMUC_RS08935	697	715	627	1788	1629	1561	2053	1593	630	518	1401	1147	732	1120	1589	1298	1195	568	2772	2463	2902
AMUC_RS08945	1095	950	622	3882	3874	3198	4091	2560	333	3433	2747	1878	1049	1618	2741	2512	2537	636	399	370	373
AMUC_RS08950	683	595	429	2309	2366	1926	2371	1758	260	2057	1703	1166	633	1020	1804	1557	1466	395	475	437	518
AMUC_RS08955	2890	2457	1502	10079	10055	8430	9670	6873	980	9336	7408	5346	2549	4280	7588	6602	7064	1545	301	228	305
AMUC_RS08960	284	298	231	827	810	604	920	637	222	938	693	516	326	475	757	655	592	219	275	214	309
AMUC_RS08965	677	676	442	1999	2222	1574	2193	1616	322	2080	1787	1284	700	1080	1863	1590	1683	454	279	249	296
AMUC_RS08970	472	382	336	711	817	583	1370	845	422	944	838	749	471	586	875	678	733	331	1166	866	1052
AMUC_RS08975	1039	967	775	1854	1998	1369	2610	1838	788	2326	2199	1644	1061	1296	2081	1634	1760	706	1213	990	1125
AMUC_RS08980	988	983	747	1780	1963	1289	2715	1938	761	1495	2100	1704	1008	1323	1910	1560	1747	807	2295	1929	2421
AMUC_RS08985	2464	2389	1994	3511	3808	2866	5531	4150	2331	3736	4894	4148	2677	2963	4737	3773	3907	2171	6675	5644	6610
AMUC_RS08990	105	107	61	412	457	307	390	303	43	372	252	194	84	177	321	246	250	60	26	20	21
AMUC_RS08995	16185	14943	18062	5400	5277	4528	7736	8124	7562	15632	16873	16018	5120	5008	7421	7944	9387	8057	3080	2518	3305
AMUC_RS09000	2290	2079	1519	6824	6422	6061	6904	4905	1249	6531	5700	4349	2015	2897	5095	4872	4820	1494	915	811	880
AMUC_RS09005	4849	4191	4126	7187	6656	6302	9022	7655	5078	6094	6890	5725	5741	6092	9246	5524	5677	2842	4830	4324	5436
AMUC_RS09010	3552	3476	3775	2797	2810	1919	3723	3896	4478	4050	3806	3647	3606	3228	4741	2639	3431	2772	17267	14226	15953
AMUC_RS09015	1836	1494	1439	3184	2830	2367	3967	2974	1875	4039	3409	2787	2023	2242	3423	2584	2699	1480	6289	5514	6218
AMUC_RS09020	18656	15794	17591	9347	9851	7207	18395	17497	21367	23619	24586	24362	19463	16786	22889	17901	21845	21387	39636	36053	36288
AMUC_RS09025	1952	1251	1618	545	576	436	1987	1903	2057	1942	1532	1515	1662	1484	2051	1198	1517	1448	2322	2169	2154
AMUC_RS09030	419	449	405	359	312	240	609	624	480	980	496	480	386	427	676	474	469	323	578	536	575
AMUC_RS09035	4415	4149	4694	1833	1748	1346	5151	5333	5566	2151	2613	2225	4347	3984	5486	2490	2781	2006	11506	9289	11122
AMUC_RS09040	11875	9054	9829	5771	5602	4118	12965	11387	12122	6881	7264	6402	10567	9514	13146	6788	7822	5643	39411	32163	37077
AMUC_RS09045	5129	4777	5624	2279	2463	1795	5317	5448	5844	3353	3340	3039	4268	4207	6032	3230	3887	2945	16536	14343	13861
AMUC_RS09050	4859	4889	5445	5354	5457	4189	6328	5846	5036	5546	6000	5722	3984	4549	6364	5021	5700	3863	22997	19148	19457
AMUC_RS09055	499	447	466	1097	1092	910	1278	1017	418	1029	984	663	482	706	1071	825	925	321	214	234	249
AMUC_RS09060	1255	1324	1211	978	1066	934	1702	1481	1395	1392	1287	1127	1041	1124	1636	1177	1427	899	1374	1260	1496
AMUC_RS09065	3313	3296	2948	5378	5184	4901	6031	5242	3202	4927	5533	4736	3152	3504	5533	4533	5134	2912	5963	5119	5453
AMUC_RS09070	984	820	813	2476	2145	1988	2622	2112	1045	2021	2148	1646	1157	1502	2312	1837	1807	763	569	515	636
AMUC_RS09075	2857	2602	2676	3312	3039	2860	4981	4508	3905	4274	4262	3907	3249	3528	5171	3451	3794	2691	5550	4849	5563
AMUC_RS09080	3034	2760	2987	1452	1382	966	3935	3826	4511	4482	4762	4570	3557	3010	4292	3212	3774	3819	4874	4924	5311
AMUC_RS09085	8727	8514	10077	2497	2717	1848	8466	10642	11887	7013	5849	5882	8578	7643	10991	6393	7727	7359	22304	19942	22625
AMUC_RS09090	17548	16713	18183	7306	7456	5835	20267	20746	23945	17148	18979	18449	19888	17498	25028	16595	19955	17833	30227	26152	30807
AMUC_RS09095	7166	7240	8074	3759	3735	2722	9483	9470	11688	8227	10441	10354	8973	7836	11124	7025	8405	8104	15498	14922	15286
AMUC_RS09105	551	557	499	1569	1475	1336	1865	1337	466	1525	1223	998	654	899	1474	1135	1157	427	422	427	528
AMUC_RS09110	473	432	407	2010	2025	1698	1343	1076	287	643	1223	911	401	789	1143	1238	1343	561	996	654	772
AMUC_RS09115	700	611	495	2227	2081	1683	2074	1467	250	2045	1885	1499	632	1064	1816	1476	1526	488	580	438	487
AMUC_RS09120	396	402	339	934	844	774	706	515	135	556	579	400	235	443	741	536	487	125	227	221	212
AMUC_RS09125	280	331	310	618	727	436	592	363	104	629	366	320	156	250	355	344	366	182	441	358	338
AMUC_RS09135	1968	1863	1378	6119	5975	4867	6335	4457	1264	5159	4611	3720	2018	2937	5218	3969	4122	1355	2543	2442	2498
AMUC_RS09150	11727	10346	12201	5027	5125	4234	12928	13368	16453	16928	20831	20475	11687	10513	14283	9896	12820	12101	12086	10125	11844
AMUC_RS09155	10589	7673	9056	4409	4374	3533	11035	10425	12117	13493	15939	14375	8913	7484	10705	7138	8740	7670	5484	5105	5592
AMUC_RS09160	3935	3348	3447	3792	3525	2987	6838	5839	5415	6816	6579	6002	4751	4590	6773	4517	5222	3884	3538	3437	4772
AMUC_RS09165	955	893	684	3085	2749	2599	3189	2380	749	4309	2509	1822	1061	1494	2600	2087	1984	710	201	201	313
AMUC_RS09170	2544	2192	1872	5592	5327	4844	6283	4948	2349	4187	4837	3687	2588	3355	5402	4101	4271	1499	1160	1017	1314
AMUC_RS09175	2108	2140	2254	2257	2130	1902	3617	3645	3075	2438	2883	2484	2393	2639	3918	2729	3009	2122	2299	2053	2171
AMUC_RS09180	83	95	101	200	224	165	215	198	50	85	186	144	69	115	194	136	157	51	357	302	400
AMUC_RS09185	270	265	282	636	592	540	630	521	143	153	376	328	221	333	537	437	416	129	3136	2614	3002
AMUC_RS09190	1195	1086	843	3036	2709	2555	3709	2717	1261	2547	2544	2046	1396	1718	2812	2162	2132	895	635	537	848
AMUC_RS09195	4398	4199	4155	6047	5772	5025	7490	6766	5216	8245	7719	7110	4563	4659	7026	5331	5851	3652	6991	6416	7257
AMUC_RS09200	336.211	241.657	148.192	998.236	1084.73	850.296	1222.57	758.674	99.2536	704.509	735.936	483.259	231.5	492.933	831.739	652.57	677.134	191.289	14.0065	14.0152	14.0056
AMUC_RS09205	16086.2	12774.6	14304.5	19342.5	22004.9	18320.2	30557.6	22044.6	15994	28095.7	27034.8	23295.8	16900.1	18248.3	27551.9	20102.4	23114.2	15392.7	56539.5	47918.9	50616.9
AMUC_RS09210	4765.67	4261.63	3075.94	15043	15237.2	12882.2	16555.8	11281.3	2525.43	11488.7	11219.8	8374.55	4837.61	7174.53	12085.4	10456.7	10603.3	3422.43	8710.05	7481.69	7716.8
AMUC_RS09215	137.5	116.5	96.5	208.5	269	184	290.5	259	69.5	275	205	162	81.5	148.5	201	179	201	58.5	136	119.5	130.5
AMUC_RS09220	6639	5780	6635	4961	5199	3579	6524	6189	6311	4219	7544	7185	5900	5105	7414	5529	6541	6259	11378	10563	10225
AMUC_RS09225	2373	2099	2153	2112	2148	1747	4106	3800	3027	1755	3407	3095	2679	2493	3780	2527	2857	2031	4179	3868	4507
AMUC_RS09230	4910	4304	4191	5039	4820	3666	8075	6807	5067	4722	5072	3961	4237	4718	7186	4381	4675	2125	2716	2680	3006
AMUC_RS09235	9107	7742	8384	3999	4082	2596	9058	8282	9523	6598	7286	7085	8075	6902	9762	5051	6433	5817	14831	13901	13884
AMUC_RS09240	3332	2869	3398	1232	1294	850	2582	2702	2675	1559	1326	1119	2137	1988	2700	1351	1766	1233	2773	2661	2547
AMUC_RS09245	3951	3344	3693	1947	2025	1322	5446	4787	5393	3020	3889	3420	3701	3272	4675	2861	3278	2688	8677	7407	8323
AMUC_RS09250	5274	4741	4912	4282	4205	2545	6744	6075	5250	6075	6033	5508	3944	4033	6201	4753	5629	3564	9787	8497	9429
AMUC_RS09255	114	63	39	310	394	160	378	289	22	694	260	163	93	138	239	212	229	63	1	1	0
AMUC_RS09260	14219	11057	12554	4101	4664	2412	17552	16021	18861	12435	14388	13051	15435	12813	17979	9774	11826	10764	13856	13059	15485
AMUC_RS09265	13894	12327	14253	2286	2714	1702	14408	15606	18173	5629	10027	9322	14238	12191	15840	8082	10444	10282	23443	23364	25833
AMUC_RS09275	1517	1249	1099	1707	2499	1059	3547	2475	1152	3203	2527	2015	1315	1715	2694	2042	2118	988	820	869	890
AMUC_RS09280	2892	2784	2787	3112	3901	1872	5391	4428	3293	7081	6358	5758	3234	3340	4777	3719	4422	3176	6550	6092	7190
AMUC_RS09285	2003	2157	2054	1489	1608	1042	2704	2632	2545	3031	2903	2833	2114	2071	2827	2274	2518	2022	8558	7541	8482
AMUC_RS09290	628	570	521	458	620	405	1053	886	733	964	945	849	686	677	1002	696	882	465	671	627	811
AMUC_RS09295	1003	896	960	523	619	468	1384	1153	1191	934	1358	1388	955	843	1222	877	1050	963	1787	1441	1706
AMUC_RS09300	5406	4639	4835	2738	3114	2154	7387	6605	6940	5585	6549	6105	5936	5313	7557	4957	5660	4926	7914	6511	7954
AMUC_RS09305	574	508	549	1511	1501	1196	1181	814	522	1539	1361	1346	584	622	981	866	1002	651	9175	7588	7389
AMUC_RS09310	2999	3006	3203	4423	4026	3241	5013	4127	4054	3808	5677	5638	3206	3228	4821	3843	4278	3081	15409	13254	13164
AMUC_RS09315	970	889	799	1488	1406	1287	2101	1663	1149	1425	1578	1394	1051	1250	1860	1326	1380	710	2288	2180	2306
AMUC_RS09320	1449	1404	1288	2813	2641	2205	3194	2652	1543	1870	2913	2531	1553	1794	2845	2103	2262	1135	3404	3327	3701
AMUC_RS09325	1611	1571	1334	3433	3251	3116	4179	3234	1509	3149	3032	2391	1675	2050	3493	2643	2636	1069	2027	2012	2327
AMUC_RS09335	1355	1197	926	3853	3534	3392	3887	3160	1086	3349	2954	2503	1385	2034	3445	2674	2643	953	1753	1497	1743
AMUC_RS09340	118	80	53	425	410	361	458	339	27	231	266	221	78	162	311	329	277	53	7	16	7
AMUC_RS09350	10089	9050	9579	11742	11773	9850	11245	9704	9427	10684	14236	13778	8895	8688	12458	11350	13618	11453	53510	52205	47956
AMUC_RS09355	1423	1405	1557	755	720	614	2029	2077	2090	1454	1495	1395	1703	1585	2382	1172	1360	1129	917	810	984
AMUC_RS09360	1339	1135	1398	279	337	310	1243	1406	1560	1662	1131	1114	1292	1162	1621	916	1234	1185	907	776	874
AMUC_RS09365	5849	4670	5340	2757	2771	2502	6539	6286	6250	6134	5943	5341	6109	5628	7787	5113	6085	5162	2731	2488	3227
AMUC_RS09370	4853	4226	4108	6746	6563	5841	7835	6843	4573	6378	7183	6078	4788	5081	7438	5480	5911	3519	8531	7311	8907
AMUC_RS09375	7331	6235	6420	4654	4758	3843	10858	9606	9144	8219	8529	7965	7508	6896	9698	5618	6590	5128	19619	17270	21215
AMUC_RS09380	691	678	738	560	620	398	954	966	760	930	1047	954	665	736	1101	869	955	696	2926	2591	3102
AMUC_RS09385	921	790	683	2393	2321	1676	2701	1796	558	1733	1949	1555	915	1215	1950	1702	1640	769	6651	6095	6360
AMUC_RS09390	10543	8976	9959	5462	5405	4050	9965	10106	10535	9861	11913	11438	8882	7883	10771	8211	10208	9650	24850	22709	22033
AMUC_RS09395	1654	1620	1543	1571	1512	1038	2385	1841	1583	1596	2074	1820	1363	1474	2174	1709	1859	1138	3457	3228	3330
AMUC_RS09400	1499	1331	1354	1199	1209	748	2025	1818	1347	2338	1743	1426	1126	1316	1825	1338	1590	1018	2189	1955	2000
AMUC_RS09405	7642	6938	7343	3732	3975	2869	8440	7652	7067	5840	5965	5606	5767	5701	7897	4855	5365	4341	7531	6745	7701
AMUC_RS09410	10962	9795	11466	1931	1975	1374	6966	7521	8741	2856	4302	4098	7770	6719	9504	4940	6160	5555	6847	6358	6198
AMUC_RS09415	12138	9878	11601	4275	4443	3284	8169	8580	9364	6206	6297	5970	9532	8088	11327	6419	8295	7573	8877	8131	8107
AMUC_RS09420	1106	1023	1077	1350	1253	1091	1758	1500	1010	1867	1712	1485	963	1069	1686	1406	1423	866	737	632	848
AMUC_RS09425	5341	5069	5599	5044	5051	4340	8491	8327	7221	7302	7618	6818	5958	6356	9414	6870	8093	5822	4895	4023	4835
AMUC_RS09430	5536	4725	5054	4293	4141	3548	7276	6447	6812	7163	9020	8509	5950	5560	8043	6057	7182	5777	7223	6315	6990
AMUC_RS09440	13759	13012	13863	19650	18396	16423	17656	16156	15772	23760	29136	27376	13990	12977	18021	17825	21252	17937	96165	83571	84880
AMUC_RS09445	2449	2565	2931	1111	1059	942	3245	3555	4433	2512	3592	3458	3329	3153	4095	3229	3947	3446	2084	1930	2365
AMUC_RS09450	5445	4846	5222	2599	2462	2173	8188	7717	9104	4763	6143	5768	7127	6604	9355	4810	5782	5183	3045	2721	3510
AMUC_RS09455	703	819	690	1814	1538	1488	1810	1500	737	1052	1615	1432	880	1119	1753	1316	1365	601	392	386	487
AMUC_RS09460	490	452	308	1400	1291	1221	1515	1147	452	1288	1057	821	615	769	1359	994	989	352	358	310	368
AMUC_RS09465	7651	7371	7945	3542	3377	2897	10235	10244	11455	8561	9175	8369	9138	8328	12570	7805	9234	7918	4492	4393	5165
AMUC_RS09470	6247	5994	6601	4228	3938	3088	5092	5067	5108	5020	5900	5896	5407	5216	7366	6369	6980	6522	12985	11508	10671
AMUC_RS09475	10559	9982	11044	5913	5381	4687	12793	12987	13440	9144	6773	5921	10500	9664	14388	7339	8418	5695	11052	8474	10278
AMUC_RS09485	5738	4910	5645	1700	1737	990	5359	5564	6664	3052	2901	2810	5228	4602	6302	3257	3995	3604	8270	6354	6760
AMUC_RS09490	3478	3043	3448	1355	1389	709	3213	3251	3351	1547	2030	1735	2638	2421	3664	2548	2903	2142	5986	4519	4560
AMUC_RS09495	9984	9009	10372	3395	3521	1909	8607	8315	9338	4317	5329	4966	6959	6542	8604	5397	6929	5508	20685	17776	17116
AMUC_RS09500	45489	37632	43079	12635	13621	8743	30228	31458	38664	17867	18247	17912	32744	27298	33526	20818	28441	27687	126803	109564	98822
AMUC_RS09505	3571	3168	3124	4015	4090	2204	6983	5626	4458	5746	4996	4078	3600	3775	5638	3799	4260	2346	3582	2933	3810
AMUC_RS09510	742	643	727	699	777	442	1200	1089	868	993	932	866	582	693	1062	782	909	563	520	472	502
AMUC_RS09515	1666	1769	1909	911	960	592	2270	2423	2561	1777	2644	2539	1811	1760	2432	1838	2248	2056	2569	2251	2400
AMUC_RS09520	1528	1393	1293	2041	2136	1436	2440	2038	1461	3354	3929	3776	1336	1565	2106	2355	2691	2129	2071	1721	1694
AMUC_RS09525	133	161	71	510	524	415	491	406	24	303	376	295	127	202	411	351	363	72	13	8	7
AMUC_RS09530	1049	1102	1123	1598	1723	1182	1832	1672	1234	2001	2337	2075	1123	1233	2090	1847	2117	1299	3709	3404	3645
AMUC_RS09535	1647	1476	1199	4209	4160	3284	4474	3446	1313	4080	3787	3005	1735	2420	4007	3371	3487	1403	1767	1774	1851
AMUC_RS09540	5018	4421	4343	5349	4880	3965	8686	7355	6530	8025	8166	7266	5648	5677	8138	5800	6507	4500	16301	14990	16130
AMUC_RS09545	1951	1806	1869	2469	2413	1988	3924	3490	2795	3661	3651	3283	2301	2420	3784	2692	2893	1873	4103	3456	4092
AMUC_RS09550	1679	1588	1471	2488	2366	1983	3712	3089	2261	1387	2835	2273	1948	2092	3174	2233	2286	1181	1355	1318	1796
AMUC_RS09555	2953	3196	3052	3009	2989	2354	5316	4471	3923	4902	4605	4434	3233	3224	4764	3124	3796	2561	4872	4394	5246
AMUC_RS09565	1065	914	780	2904	2644	2555	2668	2086	551	2167	2538	1985	980	1484	2404	1983	2103	861	977	883	1049
AMUC_RS09570	207	268	211	296	315	333	471	427	302	397	437	397	237	287	448	373	411	239	386	313	378
AMUC_RS09575	1957	1841	1779	3718	3494	3154	3452	2955	1803	3966	3341	2655	1854	2076	3340	3035	3508	2009	3192	2632	2853
AMUC_RS09580	427	390	343	1372	1230	1154	1182	899	219	1207	1155	937	600	634	1175	1143	1140	625	73	70	80
AMUC_RS09585	154	108	77	552	561	496	715	454	52	0	354	240	100	190	375	306	312	94	16	20	27
AMUC_RS09590	5778	4963	5916	4287	4558	3590	4602	4290	4427	8064	11518	11220	4927	4529	6733	9015	10432	10018	1902	1674	1616
AMUC_RS09595	5378	5690	6302	4500	4561	3830	5196	4661	4532	7660	10807	10329	4644	4643	6768	8653	10245	9511	1844	1596	1713
AMUC_RS09600	3709	3960	4449	4442	4377	3875	4610	4006	3219	9024	7716	7200	3336	3639	5526	7260	7794	6712	1224	1058	1040
AMUC_RS09605	4912	4603	5323	2864	2833	2470	4386	4101	4184	6967	8372	7714	4151	4107	5568	6858	7895	7877	1555	1292	1370
AMUC_RS09610	4051	3658	4177	2662	2642	2286	4265	3786	3095	7354	6850	6250	3267	3533	5295	5648	7078	6091	1221	1228	1119
AMUC_RS09615	11275	9969	11047	5257	5095	4544	9221	8522	9154	15158	17092	16438	9847	9043	12479	13616	16125	16276	4220	3729	3826
AMUC_RS09620	3822	3330	3436	3506	3512	3186	4671	3847	2909	5196	6198	5644	3277	3365	4988	5571	6303	5118	2120	1782	2001
AMUC_RS09625	3532	2774	3218	1647	1675	1379	2911	2656	2580	4770	4929	4427	2915	2465	3611	3796	4659	4635	1555	1343	1427
AMUC_RS09630	1041	940	1099	776	739	570	1015	1090	932	1598	1679	1594	867	892	1322	1319	1505	1345	758	622	674
AMUC_RS09635	3379	2925	3367	1550	1387	1183	3177	3058	2782	2879	4197	4082	2890	2797	3955	3891	4239	4074	1436	1118	1248
AMUC_RS09640	3984	3232	3785	2264	2150	1876	4068	3834	3336	4038	5475	4746	3343	3168	4858	4464	4996	4353	2307	1990	2285
AMUC_RS09645	3043	2629	2861	2034	1874	1581	3713	3215	2784	4072	4231	3909	2627	2639	3964	3405	3707	3183	1955	1772	1997
AMUC_RS09650	2483	2448	2643	1113	1067	896	2875	2813	2812	2461	3591	3238	2347	2129	3163	2738	3138	2974	1379	1251	1600
AMUC_RS09655	1654	1734	1855	1344	1259	979	1936	1966	1811	1867	2489	2480	1601	1561	2474	2023	2441	1959	2789	2205	2639
AMUC_RS09660	2035	1813	2057	1210	1209	996	2195	2017	1693	1669	2387	2234	1572	1543	2209	1564	1759	1501	1257	1349	1474
AMUC_RS09665	18432	14527	17414	6002	6146	5104	9907	9420	9345	6331	6587	5934	10243	9294	13102	7667	8761	7714	5271	4844	4453
AMUC_RS09670	110	102	55	401	381	354	310	261	45	527	272	186	96	144	307	244	224	72	1	0	1
AMUC_RS09675	1492	1450	1250	3628	3291	3064	4081	3254	1496	3996	3082	2502	1927	2401	3712	2946	3077	1622	223	190	254
AMUC_RS09680	352	321	247	1481	1302	1263	1315	907	156	963	1164	739	385	611	1010	946	1031	284	66	63	68
AMUC_RS09685	1260	1210	954	4171	3697	3570	3999	2983	761	4980	3026	2207	1430	2030	3493	2880	2924	893	1045	936	1109
AMUC_RS09690	11447	9868	10784	8323	7983	5943	11368	10367	11518	8383	10052	9712	10561	8827	12877	8238	9932	8843	33714	29629	30953
AMUC_RS09695	867	689	485	2541	2622	2126	2652	1856	447	2381	1997	1407	836	1150	1998	1777	1849	521	760	827	898
AMUC_RS09700	1594	1474	1412	2126	2113	1675	3494	2886	2018	2386	2600	2127	1832	1934	3015	2122	2211	1243	2033	2029	2510
AMUC_RS09705	2712	2510	2007	7871	7704	6050	8222	5969	1616	7093	6715	4969	2597	3746	6181	5529	5552	1738	2450	1992	2213
AMUC_RS09710	2913	2738	3234	1875	1967	1185	3770	3862	4733	2830	3846	4112	3574	3145	4022	2494	3208	2993	11438	9470	9547
AMUC_RS09715	70	83	88	726	710	666	113	106	61	42	109	103	53	109	127	222	221	138	178	122	136
AMUC_RS09720	1392	1331	1152	3361	2987	2597	3202	2570	1186	3727	3192	2533	1583	1791	2972	2500	2434	1206	1947	1688	1865
AMUC_RS09725	6574	5677	6240	3642	3579	2640	7503	7561	8833	8755	8653	8316	6530	6055	8220	5069	6348	5747	17962	15836	18657
AMUC_RS09730	4260.82	4599.31	4828.7	7736.3	8471.69	6908	3932.71	2991.3	1597.25	3582.59	3495.6	3334.74	1696.24	2023.16	2955.7	2988.23	3141.97	2332.12	5006.38	4241.95	4355.88
AMUC_RS09735	2247	2324.05	2418	3155.03	3211.94	2386.78	3106	2939.66	2463.68	3488	4710.3	4505.19	2342.17	2347	3395.67	3652.13	4132.08	3466.82	7901.51	6706.63	7430.66
AMUC_RS09740	347	294	246	707	730	662	895	651	224	454	642	488	274	438	663	452	495	208	670	616	721
AMUC_RS09745	938	876	723	2182	2095	1922	2457	1850	685	2078	1692	1433	846	1246	1937	1590	1698	602	1146	1053	1197
AMUC_RS09750	3225	3044	3266	1989	1846	1620	2536	2495	2094	1499	2205	2011	2019	2101	3168	2101	2550	1588	1653	1584	1364
AMUC_RS09755	17797	15443	18254	6168	6979	4995	10274	10889	11331	5830	7888	7497	10407	8836	12704	8040	10207	9261	16716	14557	13429
AMUC_RS09760	20940	21525	22336	14337	14869	12040	20611	19064	18187	19135	20047	19097	17406	17235	25417	20939	25004	20037	26099	23423	21610
AMUC_RS09765	695	673	776	434	464	434	740	695	565	1658	857	754	527	576	873	612	689	464	796	811	848
AMUC_RS09770	2803	2625	2836	2534	2547	2325	4413	4104	3867	3092	3602	3135	3120	2903	4615	2727	2980	1913	11748	9136	11450
AMUC_RS09775	3410	2556	2616	2754	2427	2310	4187	4000	3825	2833	3224	2993	3557	3170	4628	2518	2572	1852	12531	10325	12527
AMUC_RS09780	866	648	793	387	454	341	925	929	955	710	826	708	830	716	1000	548	661	570	3037	2477	2821
AMUC_RS09785	11849	9786	11203	4134	4112	3628	13081	13410	16913	9493	9888	9326	12440	10047	14282	6447	8019	7359	36943	31773	35399
AMUC_RS09790	1816	1744	1640	4316	4013	3556	4400	3610	1807	3306	3625	2613	1918	2356	3974	2903	2937	1062	10624	10031	9590
AMUC_RS09795	4603	4175	4669	3149	3182	2441	4441	4314	5004	4185	5036	4817	4381	3995	5888	4416	5434	4935	18612	16461	16249
AMUC_RS09800	5159	4275	4410	4925	4709	4372	7545	6076	4780	4952	5484	4792	4789	4862	7442	4977	5351	3476	10072	9578	10524
AMUC_RS09805	1490	1366	1396	2007	1792	1698	2460	2070	1484	3457	2920	2958	1495	1570	2448	2157	2375	1730	2506	2181	2345
AMUC_RS09810	101	97	53	356	384	284	425	233	37	387	216	173	83	144	280	234	227	57	200	162	160
AMUC_RS09820	1899	2144	2284	2190	2308	1569	1798	1998	1958	2449	3216	3160	1871	1897	2312	2508	3153	2824	9289	7893	7755
AMUC_RS09825	1491	1498	1179	4166	3950	3591	4132	2921	865	5231	3501	2516	1402	2088	3344	3051	3153	1236	789	661	763
AMUC_RS09830	4961	4224	4453	5762	5243	5024	7741	6935	5431	9537	7862	7126	4911	5057	7461	5535	6183	4251	16078	14200	14821
AMUC_RS09840	1443	1304	1339	1849	1923	1651	2250	2002	1268	2147	2790	2684	1082	1326	2177	2908	3782	2442	1136	1233	1220
AMUC_RS09845	1760	2098	2238	1016	1003	914	2616	2800	3275	2334	2586	2769	2251	2298	2944	4438	5356	5147	3610	2863	3752
AMUC_RS09850	9	4	10	5	7	7	10	8	5	6	12	11	8	10	18	16	27	8	7	5	6
AMUC_RS09855	47697	37809	44222	20001	21005	16204	34563	35629	48568	28905	36597	38900	47255	37505	51128	35853	45196	45775	123705	108617	105573
AMUC_RS09860	86	61	64	141	155	95	186	107	28	186	123	99	57	87	140	127	171	43	75	75	81
AMUC_RS09865	1492	1248	743	5779	5467	4970	5424	3790	527	2194	3728	2616	1365	2313	3988	3637	3369	809	527	467	586
AMUC_RS09870	1530	1381	1224	3622	3449	3197	3947	3079	1417	3079	3376	2831	1572	2152	3357	2651	2825	1279	2999	2826	2948
AMUC_RS09875	4811	4224	4268	6281	6201	5796	8139	6568	3432	4831	4879	3723	3213	4333	6429	4867	4943	2063	1466	1510	1489
AMUC_RS09880	561	466	263	2049	1944	1807	1886	1408	175	1021	1498	1002	499	839	1459	1339	1315	334	38	40	57
AMUC_RS09890	2582	2294	2414	3209	3090	2714	4840	4222	3176	2513	3695	3074	2761	2927	4721	3249	3772	2219	2843	2811	3006
AMUC_RS09895	1197	995	939	2221	2056	1969	2787	2231	1183	1843	2209	1829	1347	1607	2594	1758	1863	826	1143	972	1321
AMUC_RS09900	1320	1037	870	2770	2578	2298	3147	2505	1279	2644	2552	1973	1527	1719	2795	1965	2236	910	1517	1230	1670
AMUC_RS09905	2348	2029	1726	5150	4952	4657	6509	4764	2246	4187	4613	3735	2715	3321	5427	3894	4009	1749	1404	1202	1725
AMUC_RS09915	1301	1357	1188	2779	2570	2535	3218	2718	1546	2397	2896	2360	1642	2101	3236	2387	2344	1159	1231	1298	1551
AMUC_RS09920	1542	1627	1734	2158	1907	1594	2569	2480	2063	2979	2508	2258	1844	1873	2823	1955	2282	1626	2814	3062	3590
AMUC_RS09925	1992	2027	2031	2001	1841	1673	2868	2851	2219	2386	3100	2875	2241	2193	3315	2642	3010	2345	2491	2191	2586
AMUC_RS09930	1222	1255	1226	960	1102	803	2455	2201	1494	1265	1463	1226	1170	1264	1978	1192	1185	846	1318	1140	1664
AMUC_RS09935	2010	1907	2030	1415	1357	1205	2887	2581	2554	1761	2530	2292	2001	1963	2792	1934	2102	1627	4483	4050	4402
AMUC_RS09940	8760	7496	8027	6087	6008	5241	10963	10401	9894	7819	10236	9319	8065	7492	10723	7645	8374	7264	13782	12853	13287
AMUC_RS09945	701	664	701	1035	1082	947	1423	1192	811	1010	1243	1014	773	842	1346	1011	969	549	1525	1277	1441
AMUC_RS09950	4373	3708	3879	5037	4523	4310	6964	6186	5723	7664	7263	6837	5008	4545	6635	4581	5276	4033	19124	16110	17397
AMUC_RS09955	5284	4918	5624	3540	3296	2998	5428	5357	5592	6066	7381	6806	4072	3815	5449	4770	5832	4780	8866	8012	7835
AMUC_RS09960	4804	4039	4359	3865	3582	3367	6627	6049	5341	6505	6959	6386	5014	4919	6977	5712	6438	5173	2484	2346	2747
AMUC_RS09965	1339	1382	1370	1074	946	906	2360	2191	2187	2148	1753	1657	1549	1577	2319	1583	1970	1416	665	583	767
AMUC_RS09970	685	661	602	704	739	664	1257	1013	826	1409	899	739	632	751	1116	795	889	478	274	305	373
AMUC_RS09975	6177	6068	6597	1827	1807	1562	5687	6173	6935	5750	6224	5940	5941	5359	7699	5988	6980	7019	5755	4982	5153
AMUC_RS09980	16577	15778	17899	3774	3627	3241	15203	16594	18980	8154	8789	8537	14223	12909	17680	7869	9510	8574	43911	36475	38728
AMUC_RS09985	36433	32595	39512	10705	11108	7783	27936	31171	38333	21261	23144	22999	31090	26393	37502	17459	22480	21685	87886	75931	78053
AMUC_RS09990	4629	4537	4326	7923	7010	7063	9601	8189	6045	6237	9148	7858	5532	5950	8938	6627	6845	4306	10148	9717	11907
AMUC_RS09995	2129	1811	1550	4743	4593	4160	5225	3958	1740	5017	4472	3479	1950	2466	4241	3585	3686	1597	2493	1908	2278
AMUC_RS10000	2664	2510	2415	4139	4451	3513	5169	4248	2182	4476	4893	3837	2231	2929	4728	4002	4614	2176	2202	2074	2244
AMUC_RS10005	939	889	893	973	1087	705	1717	1296	903	1856	1448	1229	894	939	1598	1078	1246	652	746	663	816
AMUC_RS10015	3185	3203	3002	3092	3380	2385	5491	4779	3927	4650	4647	4051	3204	3468	5178	3846	4041	2358	1893	1543	2013
AMUC_RS10025	502	396	221	1862	1927	1526	2026	1353	165	1759	1306	821	498	764	1319	1298	1135	284	27	25	28
AMUC_RS10030	886	813	549	2600	2666	2232	2845	2209	490	1121	2023	1521	909	1390	2160	1896	1788	548	162	169	229
AMUC_RS10035	3023	2766	2944	1819	1831	1780	5127	4966	5293	3615	4037	3812	4470	4191	5845	3706	4353	3725	1439	1305	1504
AMUC_RS10040	1635	1578	1550	1872	1763	1693	2889	2386	1875	3516	2505	2290	1792	1743	2584	2089	2225	1503	990	841	1124
AMUC_RS10045	459	381	396	603	709	518	813	637	375	478	856	781	424	452	573	591	783	488	265	227	273
AMUC_RS10050	426	393	205	1504	1544	1279	1337	1040	138	1043	1069	757	356	619	985	994	1027	278	93	58	83
AMUC_RS10055	1190	1159	1055	3045	2815	2562	3336	2681	1255	3032	2781	2209	1383	1782	2950	2385	2486	1043	506	452	591
AMUC_RS10060	486	431	394	1062	972	850	1226	957	536	947	1110	892	517	704	1151	814	893	412	280	256	345
AMUC_RS10065	870	780	729	956	951	804	1474	1273	1018	882	1308	1174	945	903	1325	977	1072	681	1537	1356	1454
AMUC_RS10070	790	634	538	1456	1533	1358	1861	1285	563	669	1312	1042	688	869	1460	1183	1395	476	452	426	537
AMUC_RS10075	2646	2637	2158	6262	6100	5449	7065	5458	2267	5865	5495	4280	2693	3588	5883	4798	5000	2104	800	732	903
AMUC_RS10080	10490	9658	10299	4447	4400	3585	12542	12467	14053	13285	12305	11468	11186	9972	14020	8999	10663	9354	6228	5839	7228
AMUC_RS10090	1845	1704	1647	2377	2271	1914	3705	2979	2337	2786	3523	3027	1949	2165	3372	3573	3831	2854	889	805	881
AMUC_RS10095	3829	3219	3434	4740	4797	3431	5271	4887	4097	8916	9194	9196	3499	3480	5519	8983	11391	9486	2470	2193	2087
AMUC_RS10100	10201	9210	10078	3121	3349	2297	9404	9490	11013	7085	9033	8729	9601	8175	11260	7366	9152	9564	14178	13869	14290
AMUC_RS10105	1750	1892	1875	539	581	405	1650	1658	2011	1487	1287	1306	1578	1429	2148	1191	1535	1272	1206	1214	1351
AMUC_RS10110	3800	3512	3388	4536	4286	3153	6692	5587	4602	6288	5918	5131	4470	4193	6463	4691	5204	3457	10851	9936	10751
AMUC_RS10115	146.344	111.55	120.455	189.037	206.308	139.702	288.713	182.44	100.049	268.802	250.368	225.321	110.919	115.93	186.897	143.262	222.345	123.075	165.06	151.515	168.964
AMUC_RS10120	2841	2363	2400	3963	3711	2945	5973	5268	4159	5136	4695	4003	3748	3982	5949	3901	4115	2389	2515	2370	3073
AMUC_RS10125	27101	29286	31828	5422	6134	4281	30879	38088	43554	22312	28817	30690	33957	31115	38395	20112	30556	27839	105555	94260	106996
AMUC_RS10130	8900	8247	8824	5517	5289	4327	10446	9860	11376	14175	15417	14861	9553	8553	11141	8573	10220	9836	26579	24656	26280
AMUC_RS10135	1236	1209	1029	2679	2524	2205	3194	2619	1253	1901	2559	2077	1440	1717	2789	2038	2089	891	1395	1349	1490
AMUC_RS10140	638	521	466	1640	1741	1373	1959	1348	323	2138	2041	1748	609	900	1393	1225	1268	550	1108	1409	1105
AMUC_RS10145	435	404	410	808	805	707	910	700	274	533	700	527	348	482	794	587	576	220	634	522	509
AMUC_RS10150	2377	2159	2177	4495	4775	3920	3199	2501	1594	4918	4178	4036	1515	1845	2839	3439	4058	2469	6508	5491	4997
AMUC_RS10155	2538	1913	2165	1493	1377	1297	2928	2579	2500	1983	2670	2305	1935	1853	2742	1638	1823	1225	819	842	1077
AMUC_RS10160	4575	4017	4261	2167	2149	1959	5785	5309	6271	5048	5022	4874	4608	4062	5555	2808	3295	2945	3485	2843	3932
AMUC_RS10165	14056	12963	13439	5299	5294	4098	11612	10880	12507	10345	11399	11284	12397	10131	13968	10041	12074	12516	22114	20784	21154
AMUC_RS10170	1252	1252	1174	2431	2169	1913	2512	2069	1479	2493	2635	2397	1305	1399	2203	1726	1752	1067	5020	4989	5405
AMUC_RS10175	737	637	408	2338	2083	1937	2618	1798	440	2499	1683	1219	701	1081	1876	1505	1404	403	800	829	938
AMUC_RS10180	423	348	246	1442	1525	1340	1852	1224	154	1426	1034	711	370	701	1216	1006	1002	234	239	202	267
AMUC_RS10185	375.123	322.612	247.954	939.621	979.046	788.341	1140.35	904.058	204.397	887.927	782.547	540.031	274.51	522.003	985.025	774.491	655.934	180.902	446.357	404.535	523.678
AMUC_RS10190	531.877	477.388	303.046	1642.38	1618.95	1197.66	1869.65	1282.94	154.603	1212.07	1257.45	839.969	453.49	679.997	1475.97	1087.51	1116.07	274.098	300.643	335.465	315.322
AMUC_RS10195	2707	2279	2564	4060	3857	2877	4646	4158	3690	3259	3801	3686	3119	3031	4663	2481	2508	1854	19387	18763	18123
AMUC_RS10200	12717	12915	14858	5048	4952	4323	15097	16078	19571	10507	14654	14594	15292	13553	19453	10297	12450	11952	18256	15819	17002
AMUC_RS10205	2805	2806	2734	3841	3198	3081	6685	5584	4423	2727	3524	3158	3391	3684	5722	3253	3332	1868	1874	1632	2328
AMUC_RS10215	2424	2222	2171	4280	3950	3353	5227	4661	2660	3709	3890	3318	2582	2932	4786	3313	3395	1883	1770	1875	2280
AMUC_RS10220	369	388	258	1528	1188	1126	1347	984	277	380	1016	880	434	646	1174	967	911	280	154	158	182
AMUC_RS10225	923	906	806	1834	1641	1515	2058	1688	972	797	1919	1645	1174	1170	1899	1649	1781	900	1630	1358	1590
AMUC_RS10230	11	1	4	6	7	6	7	9	8	0	16	8	1	7	19	15	10	8	11	6	11
AMUC_RS10235	4760	3985	4681	3414	3361	2887	6829	6656	6372	6140	6280	5725	5778	5723	7774	5326	6061	5038	4749	4229	5466
AMUC_RS10240	1352	1350	1203	2720	2582	2423	3243	2685	1323	1991	2435	1903	1591	1858	2954	2394	2373	1284	796	717	895
AMUC_RS10245	1173	1345	1321	1166	1027	981	1953	1957	2084	1022	1841	1778	1622	1700	2350	1431	1596	1240	1909	1511	1793
AMUC_RS10250	1842	1903	1546	4660	4356	3843	5066	3876	1728	5069	4611	3778	2137	2809	4342	3654	3808	1589	5694	5009	5576
AMUC_RS10255	15046	15277	17807	1916	2372	1628	13238	16936	20481	8940	11734	12085	16395	14492	22727	10747	17146	13331	27749	22287	31156
AMUC_RS10260	1211	1364	1346	1625	1690	1341	1611	1459	1404	1392	2332	2271	1115	1173	1648	1527	1753	1361	5019	4244	4461
AMUC_RS10265	4535	4225	4377	4348	3947	3722	6905	6083	5450	5875	5060	4244	5560	5134	7846	4552	5127	3459	8912	8129	9561
AMUC_RS10270	1111	1014	808	2685	2433	2348	2758	2097	869	2109	2345	1763	1194	1518	2507	1957	1989	724	1416	1204	1535
AMUC_RS10275	105	82	46	388	419	355	361	264	36	852	243	186	89	161	269	276	253	49	48	28	51
AMUC_RS10280	897	839	534	3843	3523	3284	3408	2528	337	3497	2695	1891	995	1631	2748	2481	2399	683	227	233	211
AMUC_RS10285	526	447	285	2162	1870	1840	1798	1244	188	2397	1437	1018	518	847	1492	1364	1239	338	77	75	106
AMUC_RS10290	418	385	351	1152	1080	983	1145	943	241	1132	922	718	390	652	913	804	814	297	839	727	821
AMUC_RS10295	146	114	105	539	533	437	532	415	79	466	362	275	132	234	410	349	317	119	202	158	175
AMUC_RS10300	381	377	210	1533	1467	1349	1456	1012	94	969	976	733	370	675	1080	1098	879	209	79	54	65
AMUC_RS10305	228	207	115	997	887	875	963	724	84	513	587	415	192	409	681	625	546	161	41	45	47
AMUC_RS10310	616	519	294	2361	2005	2016	2025	1389	191	1455	1592	1143	555	978	1605	1456	1373	360	99	77	94
AMUC_RS10315	764	775	490	2922	2832	2694	2867	1999	303	2094	2124	1455	805	1283	2109	2009	1763	527	259	181	215
AMUC_RS10320	569	558	355	2576	2249	2305	2303	1745	169	2691	1568	1131	546	1004	1796	1545	1291	367	88	106	104
AMUC_RS10325	810	660	526	2623	2537	2528	2301	1655	493	1947	1749	1377	648	1101	1720	1608	1582	641	798	689	894
AMUC_RS10330	7384	7320	8393	38678	43642	34609	8026	8516	10895	21238	27183	27910	9773	9353	11908	14768	19146	16803	23597	21837	19013
AMUC_RS10335	333	279	160	880	857	735	896	617	137	619	698	519	278	400	749	596	719	234	113	143	199
AMUC_RS10340	9472	8671	8646	8973	8304	7535	14601	12963	11539	11277	12475	11282	9393	9049	13328	8835	9655	7019	20282	18014	19355
AMUC_RS10345	54	73	39	56	55	50	87	60	53	168	70	67	50	51	92	65	73	30	72	40	91
AMUC_RS10350	8760	9283	9766	3050	2596	2831	7832	8170	10677	6427	7682	7879	7301	6666	9201	4881	5772	5347	7040	6666	8031
AMUC_RS10355	17133	16154	18585	7690	7470	5593	15264	17479	21067	17085	19394	19470	17088	14132	19794	14641	18450	19044	29050	26040	25837
AMUC_RS10360	1839	1735	1687	2912	2580	2485	3831	3460	2439	2874	3248	2651	2324	2509	3966	2724	2737	1352	940	908	1288
AMUC_RS10365	126	92	70	335	368	278	340	257	54	413	249	195	121	153	296	242	319	71	29	32	30
AMUC_RS10370	1891	1662	1488	3143	3128	2865	4148	3183	1833	3176	3195	2587	1942	2253	3470	2636	2815	1633	2916	2897	3465
AMUC_RS10375	7555	6880	7068	7843	7655	6586	12634	11059	9818	10125	11481	10472	7941	7694	11670	8482	9850	6663	10591	9649	10978
AMUC_RS10380	1623	1361	1325	1430	1452	1230	3119	2736	2520	1627	2038	1730	1779	1816	2500	1543	1682	1045	2021	1761	2327
AMUC_RS10385	2051	1825	1602	4495	4391	3839	5339	4318	2018	4456	3785	2817	2179	2754	4447	3352	3292	1219	1267	1080	1584
AMUC_RS10390	2188	1777	1831	2315	2255	1922	3316	2965	2331	1782	2891	2510	2366	2224	3494	2375	2667	1704	1769	1549	1902
AMUC_RS10395	2435	1916	2015	2139	2135	1781	3971	3455	2958	2043	2848	2685	2705	2731	3659	2264	2504	1799	2910	2496	3003
AMUC_RS10400	659	584	393	1612	1641	1366	1919	1311	491	1764	1451	1162	674	854	1403	1239	1207	444	254	273	324
AMUC_RS10405	1948	2052	1926	2984	2812	2322	3052	2495	2090	3950	4696	4583	2054	2125	3096	3052	3618	2856	5159	4217	4761
AMUC_RS10410	1014	1022	903	1648	1573	1482	2083	1787	1094	1749	1867	1568	1144	1299	1962	1578	1770	1102	536	502	580
AMUC_RS10415	49899	41397	47649	7841	8198	6197	27671	28032	34098	20411	20405	19799	34266	28453	39385	25359	32884	32856	33404	31018	28170
AMUC_RS10420	12823	9286	10743	2013	1950	1720	6602	5832	6052	2493	4019	3341	6201	5365	7308	4422	5065	4592	3531	3801	3024
AMUC_RS10425	882	704	692	963	1021	836	1035	864	435	1074	910	709	544	599	1068	856	903	303	247	222	238
AMUC_RS10430	1080	981	911	1894	1859	1635	2122	1666	937	1111	1780	1497	976	1180	1794	1370	1477	624	2775	2504	2682
AMUC_RS10435	412	384	299	1205	1268	1088	1211	982	291	440	1069	743	491	665	1050	941	863	275	277	281	336
AMUC_RS10440	1745	1727	1421	4533	4347	4116	4394	3311	1353	6189	4775	4328	1657	2266	3634	3334	3170	1595	3317	2800	2987
AMUC_RS10445	610	640	575	1377	1334	1225	1438	1022	375	848	1057	812	468	695	1129	888	960	481	689	475	576
AMUC_RS10455	1852	1667	1997	1045	1101	762	2067	2138	2145	1400	2175	2102	1857	1536	2160	1624	1934	1838	4480	4152	4392
AMUC_RS10460	1712	1864	1928	1760	1742	1432	2069	2040	1818	786	1851	1676	1424	1504	2108	1490	1480	1172	3054	2752	3282
AMUC_RS10465	4069	3572	2911	8734	8396	7168	11178	8412	4196	5682	7131	5406	4700	5829	9023	6719	7087	2690	1504	1406	1692
AMUC_RS10470	340	330	231	829	749	745	1041	799	373	424	709	527	422	517	964	628	653	247	61	56	66
AMUC_RS10475	309	303	307	764	780	623	950	812	374	6	685	477	425	580	893	646	644	234	70	45	65
AMUC_RS10490	2186	1884	2014	2747	2366	2159	4047	3559	2656	3776	2952	2426	2333	2678	3808	2569	2765	1731	1550	1427	1759
AMUC_RS10495	2200	2183	2281	2302	2274	2023	4976	4482	4086	3380	2997	2695	3313	3496	4866	2667	2695	1755	1318	1146	1444
AMUC_RS10500	374	327	316	779	733	656	898	706	355	680	726	617	387	473	798	623	658	331	427	380	458
AMUC_RS10505	990	905	825	2645	2572	2056	2166	1598	890	1145	2141	1952	898	1139	1723	1660	1831	1022	7646	6061	6375
AMUC_RS10510	3346	3296	3337	3480	3465	2741	5447	4784	4301	7249	6234	5878	3706	3885	5260	4168	4824	4045	14168	12922	13732
AMUC_RS10515	249	190	90	971	963	760	1037	694	64	821	643	453	199	430	706	691	591	114	14	11	13
AMUC_RS10520	23609	18014.8	20356	9222.28	9343	6799	24227	21916	27355	16584	20365	19248	17715	15306	21976	13605	15926	14411.8	17241	15618	16395
AMUC_RS10525	126	94.2203	61	384.718	420	186	343	241	31	324	308	137	74	160	236	219	296	62.1986	25	24	23
AMUC_RS10530	1311	1118	1037	1721	1755	1029	2867	2224	1441	1937	2144	1850	1273	1446	2107	1660	1878	1068	870	775	884
AMUC_RS10535	1230	1071	990	2116	2092	1262	3052	2345	1476	2429	2346	1909	1343	1560	2532	1847	1995	917	570	472	692
AMUC_RS10540	583	454	392	1160	1181	693	1748	1217	702	1245	1035	773	569	725	1199	860	883	349	124	145	186
AMUC_RS10545	15585	12751	14468	7410	7495	4422	21144	20874	25555	16359	16938	15749	17632	13992	20560	9578	10909	9311	15737	14432	18091
AMUC_RS10550	51	44	38	122	113	86	170	120	44	111	119	59	45	95	131	115	101	41	43	37	56
AMUC_RS10555	5222	4719	4869	3017	3075	1708	8632	7836	8052	3157	5723	5323	6415	6029	8179	4102	4909	3773	7435	6502	8630
AMUC_RS10560	3462	3241	3186	2480	2496	1373	5955	5430	5332	3537	4478	4150	4533	4389	6162	3629	4634	3366	3210	2835	3779
AMUC_RS10565	2172.67	2025	1965	2636.83	2634.43	1693	4017.49	3549.15	3343.84	5060	4250.1	4023.87	2805	2561.67	3861	2697.52	3007.17	2115.75	5687.62	5349	6140.85
AMUC_RS10570	1045	1189	1100	1665	1735	1258	2484	2036	1366	2002	1904	1802	1207	1404	2197	1512	1555	805	2960	2816	3090
AMUC_RS10575	50.3297	49	37	130.168	130.573	113	192.507	119.848	27.1562	40	157.903	107.132	39	54.3341	111	111.48	96.825	32.2504	59.3816	43	50.1524
AMUC_RS10580	2133	1977	2263	2229	2201	1575	3259	2982	2175	2333	2887	2515	1773	2017	2981	1776	1859	1084	6827	5633	6904
AMUC_RS10585	19274	14497	16091	7989	8557	6347	21023	19853	26135	25082	26406	26226	21754	18081	23622	14118	17953	17785	68660	59996	63827
AMUC_RS10590	19431	15205	17880	11861	12027	9008	21577	20615	26860	26843	32049	32670	22196	18291	23906	16770	20470	21502	71822	62113	66268
AMUC_RS10595	6198	5711	5446	7043	6716	4179	11292	9270	7548	8272	9123	7975	6013	6361	9463	6925	7052	4445	16726	15373	16046
AMUC_RS10600	611	549	469	1050	1097	782	1514	1117	534	911	971	750	522	710	1106	855	882	346	1077	1262	1061
AMUC_RS10605	1739	1456	1305	2002	1883	1597	3512	2818	2080	2575	2310	1893	1892	1873	2912	1798	1972	1042	4010	3131	4056
AMUC_RS10610	2457	2225	2081	3777	3648	3112	5479	4447	2776	3030	3502	2884	2352	2882	4363	3016	3227	1363	3898	3247	3822
AMUC_RS10615	1591	1543	1414	2382	2347	2043	3705	2883	1876	1950	2452	1858	1676	1941	3039	2019	2160	1041	2676	2320	3064
AMUC_RS10620	4118	3428	3633	1860	1837	1583	5797	5482	5730	3452	3893	3354	4247	3721	5384	2823	3445	2780	3120	2910	3627
AMUC_RS10625	1166	1205	1201	930	947	749	1933	1829	1579	1108	1385	1318	1240	1210	1964	1169	1367	968	1025	968	1065
AMUC_RS10630	2870	2966	2962	3293	3359	2805	4259	3686	2848	6471	5027	4633	2833	3032	4745	4160	4919	3111	3791	3227	3494
AMUC_RS10635	4787	3978	4245	3743	3517	2910	6438	6198	5531	7394	6452	5861	4735	4418	6340	4355	5090	4019	5975	6111	6136
AMUC_RS10640	2849	2624	2723	2879	2804	2045	4948	4433	3481	3446	3455	2919	2815	2780	4359	2658	2930	1693	2294	2209	2708
AMUC_RS10645	5335	4856	5044	4866	4282	3773	7818	7086	7738	5694	6395	6162	6199	6123	7717	4040	4614	3415	11316	11328	14137
AMUC_RS10650	495	466	395	1249	1309	876	1422	932	225	1234	1075	815	471	656	1074	955	930	315	181	154	165
AMUC_RS10660	6319	5703	5641	4629	4882	2974	11120	9537	9641	10939	10854	9976	7775	7310	10218	7359	8203	6781	7882	6684	8410
AMUC_RS10665	2894	3045	2999	2330	2475	1667	5202	4355	4344	4241	5200	4940	3294	3359	4764	3590	4325	3488	3239	2747	3473
AMUC_RS10670	12956	13021	13505	5242	5239	4199	12630	11810	13306	7114	8489	8291	11221	11519	16078	9575	10795	9578	7476	6666	6463
AMUC_RS10675	6661	6873	7210	6838	6857	5340	8591	8252	7935	8285	10133	9717	8103	7921	10758	7254	8599	7241	26562	23972	26543
AMUC_RS10680	62912	48931	59191	13606	14117	11850	35508	36185	47173	14323	18817	18054	46041	34696	51228	23988	30300	27942	42053	35737	35473
AMUC_RS10685	1847	1590	1659	1886	1734	1503	2095	1945	1154	577	1545	1258	1298	1409	2413	1698	1739	766	1024	931	859
AMUC_RS10695	65	51	52	199	224	145	289	169	25	0	117	93	55	97	150	123	125	36	82	56	80
AMUC_RS10700	835	689	518	2725	2433	2228	2543	1778	243	1376	1729	1262	603	1090	1973	1697	1517	423	621	532	605
AMUC_RS10705	195	188	203	148	141	126	309	267	199	197	138	124	156	197	292	149	163	116	488	423	533
AMUC_RS10715	1620	1539	1301	4815	4559	3838	4867	3841	670	3344	3246	2357	1351	2182	3877	3173	2810	793	8859	8311	9046
AMUC_RS10720	5132	4539	4885	3504	3335	2740	6883	6432	6698	6725	6921	6778	5815	5171	7368	5427	6448	5618	5105	4501	5320
AMUC_RS10725	1368	1189	1409	1617	1733	1122	2577	2252	1787	1767	2319	2007	1557	1619	2505	1675	1917	1198	2524	2258	2514
AMUC_RS10730	23188	15490	19611	5755	6095	4364	26524	26192	34440	12896	16739	15885	27930	23136	31674	7937	9423	8810	7705	6238	9121
AMUC_RS10735	25506	18917	21538	5798	6244	4320	28471	26661	39899	14593	16132	16141	32886	26270	34693	9551	12064	12404	14029	11885	14076
AMUC_RS10740	7860	5593	6283	1867	2079	1446	8668	7736	11805	4445	5195	5085	8928	7356	9979	2934	3616	3355	4713	3501	4873
AMUC_RS10745	13429	10384	11287	4122	4325	2968	15356	14057	19906	8201	8153	7771	15994	13238	17959	5114	6358	5682	17027	13916	17737
AMUC_RS10760	764.156	689.148	523	2851.38	2567.33	1961.66	2898.3	2041	362	2378.49	2119.02	1536.33	788	1336.47	2120	1836.38	1862.74	564.248	493.135	439.043	520.144
AMUC_RS10765	4260.84	4059.85	4023	5543.62	5279.67	4066.34	6800.7	5903	5159	7518.51	8439.98	8111.67	4430	4432.53	6848	4940.62	5825.26	4099.75	10759.9	9916.96	10574.9
AMUC_RS10770	2011	1836	1679	2486	2304	2186	3456	2925	2278	4609	3053	2795	1861	2132	3230	2339	2579	1496	5839	4752	5422
AMUC_RS10775	544	443	372	1506	1469	1255	1503	1012	263	1352	1173	905	487	748	1246	1047	1285	385	203	214	208
AMUC_RS10780	14798	12654	15319	4888	4653	3889	11924	12639	13064	4875	5097	4401	11072	9921	14479	5515	6244	4613	10780	10594	9360
AMUC_RS10785	1212	1060	1250	1608	1406	1303	2010	1643	1034	2063	1346	1076	1061	1270	1920	1188	1204	551	1215	1159	1076
AMUC_RS10790	678	610	635	1415	1268	1156	1618	1251	599	1571	1217	910	616	785	1229	924	899	393	478	430	442
AMUC_RS10795	6328	6250	6790	2654	2432	2256	8627	8813	10266	8478	6428	6115	7094	6598	8911	4592	5270	4549	3632	3061	4253
AMUC_RS10805	3502	3102	3416	3806	3568	3122	5372	4458	4264	5870	6531	6384	3938	3648	5230	4510	5126	4310	10612	9528	9567
AMUC_RS10820	675	684	669	968	1062	852	1224	1171	807	458	1531	1318	764	823	1252	956	1112	739	1122	1017	1136
AMUC_RS10825	1946	1647	1729	1756	1856	1658	3172	3129	2481	3020	3987	3362	2188	2055	3030	2267	2885	2126	2287	2226	2242
AMUC_RS10830	4373	4277	4332	5208	4803	4566	8800	7965	7347	9592	10766	10390	5875	5986	8597	6506	7373	5718	6493	5567	6075
AMUC_RS10835	697	636	572	1017	1090	843	1570	1281	768	441	1151	947	723	970	1375	1027	1131	591	1571	1438	1504
AMUC_RS10840	1344	1166	1161	2318	2305	1940	3067	2486	1590	1668	2425	1978	1544	1692	2748	2011	2149	1173	1925	2003	2208
AMUC_RS10845	1089	940	946	2132	1999	1701	2737	2223	1005	1043	1812	1383	959	1292	2051	1707	1773	844	2696	2089	2615
AMUC_RS10850	10105	7859	8946	6544	6311	5206	11156	9631	11306	10337	14444	14146	10387	8669	12567	9821	11364	10137	10688	9003	10508
AMUC_RS10855	388	396	345	983	998	762	1146	875	175	405	705	537	409	584	842	734	648	311	316	292	288
AMUC_RS10860	1171	983	931	2067	2090	1413	2880	2238	1333	3137	2610	2159	1521	1692	2568	2131	2119	1127	452	355	569
AMUC_RS10865	2419	2340	2443	2924	2559	1987	4690	4457	4257	4335	5345	4901	3401	3475	4848	3698	3970	3159	1923	1847	2481
AMUC_RS10870	4758	5914	5888	2719	2549	1775	6099	7419	9842	6247	8814	9299	6029	5783	8766	6026	7504	6635	22646	20844	22027
AMUC_RS10875	351	297	204	746	846	517	985	702	210	621	621	463	271	386	692	563	599	182	174	154	161
AMUC_RS10880	9316	8215	8741	3630	3575	2306	9207	9105	10066	8624	8932	8587	7299	6492	9217	6402	7729	7067	10779	9472	10661
AMUC_RS10885	2299	2091	1816	4533	4265	2535	5638	4382	2001	5697	4750	3847	2334	2858	4525	4015	3915	1875	2348	2179	2528
AMUC_RS10890	5831	4931	5611	4671	4722	2737	7886	7696	7239	9639	12157	11338	5844	5546	8067	6582	7845	6395	2843	2641	3454
AMUC_RS10895	10810	9859	10372	8300	8295	4824	18524	16755	16890	22250	24036	23138	12707	12275	17767	13658	15811	12842	4294	3729	5201
AMUC_RS10900	9805	6619	8040	3192	3094	2116	12824	12515	15796	19699	18745	19243	12172	10449	13850	8218	9565	10267	5502	4404	6375
AMUC_RS10905	579	390	297	1934	1918	1299	2075	1405	204	1058	1389	1013	513	859	1502	1361	1290	295	375	327	527
AMUC_RS10910	1613	1439	797	6264	5714	4354	6117	4543	596	3985	4376	3131	1572	2797	4630	4222	3774	1011	670	637	940
[truncated: 318 more rows]

## Sheet: Transcriptome A_mid vs A_end
Locus_tag	Old_locus_tag	baseMean	log2FoldChange	lfcSE	stat	pvalue	padj	Product
AMUC_RS00005		168.375	-0.0900611	0.233843	-0.385135	0.700137	0.715895	hypothetical protein
AMUC_RS00015	Amuc_0001	1060.72	-0.70655	0.116948	-6.04156	1.52632e-09	2.53148e-09	NUDIX hydrolase
AMUC_RS00020	Amuc_0002	4154.23	1.20845	0.107526	11.2386	2.63385e-29	1.09171e-28	chromosomal replication initiator protein DnaA
AMUC_RS00025	Amuc_0003	2511.25	-0.619052	0.0813301	-7.6116	2.70731e-14	5.62081e-14	MFS transporter
AMUC_RS00030	Amuc_0004	1901.03	-0.610842	0.0968424	-6.30759	2.83419e-10	4.89331e-10	hypothetical protein
AMUC_RS00035	Amuc_0005	3251.33	-0.516076	0.0944905	-5.46167	4.71671e-08	7.37424e-08	hypothetical protein
AMUC_RS00040	Amuc_0006	2898.46	-0.223007	0.0924504	-2.41218	0.0158573	0.0188902	hypothetical protein
AMUC_RS00045	Amuc_0007	1341.42	-0.401185	0.121131	-3.31198	0.00092637	0.00119244	hypothetical protein
AMUC_RS00050	Amuc_0008	1576.78	-0.982467	0.151454	-6.4869	8.76184e-11	1.54853e-10	pseudouridine synthase
AMUC_RS00055	Amuc_0009	3283.99	-0.390566	0.109093	-3.58011	0.00034345	0.000451374	chorismate mutase
AMUC_RS00060		2813.17	0.106392	0.101823	1.04487	0.296082	0.31834	alpha-L-fucosidase
AMUC_RS00065	Amuc_0011	8712.56	1.59247	0.0873787	18.225	3.27161e-74	3.67977e-73	DNA ligase (NAD(+)) LigA
AMUC_RS00070	Amuc_0012	1503.37	-0.0673069	0.0940365	-0.715754	0.474143	0.4971	CDP-diacylglycerol--glycerol-3-phosphate 3-phosphatidyltransferase
AMUC_RS00075	Amuc_0014	1331.35	-1.64347	0.171216	-9.59882	8.08613e-22	2.3746e-21	hypothetical protein
AMUC_RS00080	Amuc_0015	13226.9	0.320976	0.0827502	3.87885	0.000104951	0.000140806	DEAD/DEAH box helicase
AMUC_RS00085	Amuc_0016	296977	-0.314023	0.0786948	-3.9904	6.59628e-05	8.943e-05	hypothetical protein
AMUC_RS00090		38792.2	0.67914	0.0751755	9.03405	1.65433e-19	4.32139e-19	hypothetical protein
AMUC_RS00095	Amuc_0017	7946.16	0.547552	0.0786469	6.96216	3.35094e-12	6.28165e-12	glycosyl hydrolase family 109 protein 1
AMUC_RS00100	Amuc_0018	1907.32	-0.709437	0.0982621	-7.21984	5.20481e-13	1.01511e-12	hypothetical protein
AMUC_RS00110	Amuc_0020	1867.72	-0.340052	0.104166	-3.26453	0.00109645	0.00140591	MFS transporter
AMUC_RS00115	Amuc_0021	1983.46	-1.12414	0.126471	-8.8885	6.19396e-19	1.58229e-18	RNA polymerase sigma-54 factor
AMUC_RS00120	Amuc_0022	1670.95	-0.760582	0.0946246	-8.03789	9.14015e-16	2.02078e-15	G-D-S-L family lipolytic protein
AMUC_RS00125	Amuc_0023	759.458	-1.35434	0.127795	-10.5977	3.05384e-26	1.11781e-25	isomerase
AMUC_RS00135	Amuc_0025	6288.26	0.0308562	0.0701499	0.43986	0.660038	0.678486	hypothetical protein
AMUC_RS00140	Amuc_0026	2783.81	0.700362	0.0852016	8.22006	2.03404e-16	4.62046e-16	hypothetical protein
AMUC_RS00145		70.4107	-0.888325	0.381532	-2.32831	0.0198955	0.0236036	hypothetical protein
AMUC_RS00150	Amuc_0027	3329.85	-0.444111	0.0832509	-5.33461	9.5751e-08	1.47314e-07	ATPase AAA
AMUC_RS00155	Amuc_0028	838.758	-1.3431	0.135471	-9.91433	3.60683e-23	1.12933e-22	hypothetical protein
AMUC_RS00160	Amuc_0029	4607.45	1.62046	0.0849843	19.0678	4.67906e-81	6.15988e-80	dTDP-glucose 4%2C6-dehydratase
AMUC_RS00165	Amuc_0030	4051.58	0.91364	0.0969574	9.42311	4.37927e-21	1.2359e-20	aminoglycoside phosphotransferase
AMUC_RS00170	Amuc_0031	5977	0.835539	0.077604	10.7667	4.9441e-27	1.86876e-26	nucleotidyltransferase
AMUC_RS00175	Amuc_0032	2685.73	-0.131022	0.098964	-1.32393	0.185526	0.203534	hypothetical protein
AMUC_RS00180	Amuc_0033	1758.32	-0.165597	0.086083	-1.9237	0.0543928	0.0626071	peptidase M50
AMUC_RS00185	Amuc_0034	5516.22	0.826624	0.0777392	10.6333	2.08606e-26	7.70878e-26	proline--tRNA ligase
AMUC_RS00195	Amuc_0035	1058.26	0.137955	0.135809	1.0158	0.309725	0.331847	hypothetical protein
AMUC_RS00200		544.727	2.68186	0.204163	13.1359	2.05169e-39	1.168e-38	hypothetical protein
AMUC_RS00205	Amuc_0036	11547.6	-0.415929	0.0764114	-5.44328	5.23082e-08	8.16148e-08	hypothetical protein
AMUC_RS00210	Amuc_0037	37308.1	3.18524	0.0945977	33.6714	1.5162e-248	3.9034e-246	amino acid transporter
AMUC_RS00215	Amuc_0038	45384.1	3.76861	0.0837707	44.9872	0	0	glutaminase
AMUC_RS00220	Amuc_0039	2667.45	1.21877	0.0904437	13.4755	2.18066e-41	1.29553e-40	N-acetyltransferase GCN5
AMUC_RS00225		538.761	-0.422338	0.134208	-3.1469	0.00165011	0.00209496	hypothetical protein
AMUC_RS00230	Amuc_0040	1781.35	-0.85145	0.107576	-7.91489	2.47467e-15	5.36371e-15	transporter
AMUC_RS00240	Amuc_0041	3644.38	0.555913	0.0766067	7.25672	3.96592e-13	7.77414e-13	peptide chain release factor 1
AMUC_RS00245	Amuc_0042	1848.5	0.50681	0.0999378	5.07125	3.95205e-07	5.93448e-07	protein-(glutamine-N5) methyltransferase%2C release factor-specific
AMUC_RS00250	Amuc_0043	3970.09	-1.37334	0.155033	-8.8584	8.11728e-19	2.04877e-18	primosomal protein N'
AMUC_RS00255	Amuc_0044	2658.25	0.432325	0.102046	4.23657	2.26956e-05	3.15073e-05	diaminopimelate epimerase
AMUC_RS00260	Amuc_0045	1008.08	-1.34112	0.141836	-9.45543	3.21698e-21	9.13448e-21	hypothetical protein
AMUC_RS00265		419.978	-1.53965	0.153653	-10.0203	1.24183e-23	3.96324e-23	hypothetical protein
AMUC_RS00275	Amuc_0047	987.096	0.236415	0.117037	2.02	0.0433832	0.0501841	methyltransferase
AMUC_RS00280	Amuc_0048	1854.91	-0.63386	0.114475	-5.5371	3.07522e-08	4.85704e-08	MATE efflux family protein
AMUC_RS00300	Amuc_0051	5351.54	0.0923693	0.0695405	1.32828	0.184085	0.202145	single-stranded-DNA-specific exonuclease RecJ
AMUC_RS00310		146.857	-1.71113	0.26116	-6.55202	5.67649e-11	1.00708e-10	hypothetical protein
AMUC_RS00315	Amuc_0053	4234.52	1.21365	0.108841	11.1506	7.10977e-29	2.90535e-28	hypothetical protein
AMUC_RS00320	Amuc_0054	1038.03	0.561651	0.12267	4.57854	4.6824e-06	6.73022e-06	hypothetical protein
AMUC_RS00325	Amuc_0055	1761.26	0.931615	0.123294	7.55602	4.15585e-14	8.54402e-14	zinc transporter
AMUC_RS00330	Amuc_0056	2281.84	0.136945	0.129274	1.05934	0.289445	0.311783	manganese ABC transporter permease
AMUC_RS00335	Amuc_0057	14863.5	1.0895	0.0869294	12.5331	4.91982e-36	2.52754e-35	hypothetical protein
AMUC_RS00340	Amuc_0058	15484.9	2.27032	0.0864413	26.2643	4.909e-152	2.068e-150	ATP--guanido phosphotransferase
AMUC_RS00345	Amuc_0059	71283	2.99894	0.0882447	33.9844	3.7865e-253	1.0967e-250	ATP-dependent Clp protease ATP-binding protein
AMUC_RS00350	Amuc_0060	3711.99	-1.66532	0.145469	-11.4479	2.40885e-30	1.04129e-29	alpha-N-acetylglucosaminidase
AMUC_RS00355		272.405	-1.59917	0.220129	-7.26467	3.73943e-13	7.35506e-13	hypothetical protein
AMUC_RS00360		113.874	-1.41737	0.303049	-4.67702	2.91076e-06	4.20725e-06	membrane protein
AMUC_RS00365		688.065	-1.56825	0.193937	-8.0864	6.14543e-16	1.36782e-15	restriction endonuclease subunit M
AMUC_RS00370		365.935	-0.994156	0.219845	-4.52207	6.12382e-06	8.75318e-06	hypothetical protein
AMUC_RS00375	Amuc_0063	1168.86	-0.12878	0.126794	-1.01566	0.30979	0.331847	rhodanese domain-containing protein
AMUC_RS00380	Amuc_0064	6671.7	1.2687	0.0708183	17.9149	9.03013e-72	9.91602e-71	5-oxopent-3-ene-1%2C2%2C5-tricarboxylate decarboxylase
AMUC_RS00385	Amuc_0065	8121.34	1.28257	0.0842192	15.229	2.27179e-52	1.66048e-51	2-isopropylmalate synthase
AMUC_RS00390	Amuc_0066	2843.41	1.3822	0.104468	13.2308	5.82343e-40	3.38062e-39	ATP/GTP-binding protein
AMUC_RS00395	Amuc_0067	4452.79	1.43115	0.101256	14.134	2.34479e-45	1.49255e-44	aspartyl-tRNA amidotransferase subunit B
AMUC_RS00400	Amuc_0068	2665.3	1.51137	0.108451	13.936	3.82969e-44	2.36624e-43	2-C-methyl-D-erythritol 4-phosphate cytidylyltransferase
AMUC_RS00405	Amuc_0069	3724.12	1.54449	0.0832942	18.5426	9.35334e-77	1.12289e-75	NAD-dependent epimerase
AMUC_RS00410	Amuc_0070	2925.93	0.556301	0.0878458	6.3327	2.40915e-10	4.16878e-10	tryptophan--tRNA ligase
AMUC_RS00415	Amuc_0071	1526.87	0.507287	0.121092	4.18928	2.79843e-05	3.87103e-05	UspA domain-containing protein
AMUC_RS00420	Amuc_0072	1803.1	-0.235734	0.100222	-2.35211	0.0186674	0.0221579	metallophosphoesterase
AMUC_RS00425		189.202	0.0121512	0.203093	0.0598307	0.952291	0.953937	hypothetical protein
AMUC_RS00430	Amuc_0073	1284.41	-0.586965	0.131722	-4.45609	8.34676e-06	1.18356e-05	tRNA threonylcarbamoyladenosine dehydratase
AMUC_RS00435	Amuc_0074	804.992	-0.0149987	0.122365	-0.122573	0.902445	0.905964	hypothetical protein
AMUC_RS00445	Amuc_0075	4610.31	0.617581	0.0855816	7.21629	5.34258e-13	1.04023e-12	sugar kinase
AMUC_RS00450	Amuc_0076	1250.01	-1.57437	0.156533	-10.0578	8.48832e-24	2.73539e-23	NUDIX hydrolase
AMUC_RS00455		228.4	-2.1311	0.231624	-9.20068	3.55686e-20	9.57172e-20	hypothetical protein
AMUC_RS00460		797.196	-2.2943	0.228227	-10.0527	8.9375e-24	2.87215e-23	hypothetical protein
AMUC_RS00465	Amuc_0077	4069.61	0.713674	0.0864819	8.25229	1.55382e-16	3.5505e-16	glycine C-acetyltransferase
AMUC_RS00470	Amuc_0078	6256.71	-0.0337888	0.0933097	-0.362115	0.717266	0.731759	hypothetical protein
AMUC_RS00475	Amuc_0079	2901.81	-0.275116	0.0805033	-3.41745	0.000632115	0.000819592	sporulation initiation inhibitor Soj
AMUC_RS00485	Amuc_0081	1593.29	-0.578985	0.106908	-5.41573	6.1038e-08	9.46619e-08	hypothetical protein
AMUC_RS00490	Amuc_0082	1115.54	-0.0455665	0.12702	-0.358734	0.719794	0.733405	hypothetical protein
AMUC_RS00495	Amuc_0083	1034.96	-0.249795	0.11273	-2.21587	0.0267004	0.0313717	hypothetical protein
AMUC_RS00500	Amuc_0084	3214.46	0.0657972	0.0877659	0.749689	0.453442	0.47669	hypothetical protein
AMUC_RS00515	Amuc_0085	1392.35	0.306004	0.0975223	3.13778	0.00170231	0.00216005	thiamine biosynthesis protein ThiS
AMUC_RS00520	Amuc_0086	4332.85	-0.492524	0.101363	-4.85899	1.17988e-06	1.73463e-06	DNA mismatch repair protein MutL
AMUC_RS00525		321.334	-1.82787	0.184616	-9.90093	4.12418e-23	1.28437e-22	hypothetical protein
AMUC_RS00530	Amuc_0088	2703.09	-1.01856	0.0888489	-11.4639	2.00201e-30	8.71604e-30	hypothetical protein
AMUC_RS00535	Amuc_0089	8622.91	1.21845	0.0896074	13.5976	4.13606e-42	2.47629e-41	hypothetical protein
AMUC_RS00540		95958.1	2.39513	0.147601	16.227	3.24866e-59	2.80863e-58	hypothetical protein
AMUC_RS00545	Amuc_0090	2032.57	-0.287608	0.0839162	-3.42733	0.000609559	0.000791675	hydroxymethylbilane synthase
AMUC_RS00550	Amuc_0091	1376.1	-0.805129	0.122798	-6.55654	5.50707e-11	9.78519e-11	glutamyl-tRNA reductase
AMUC_RS00555	Amuc_0092	923.876	-0.304779	0.112906	-2.6994	0.00694643	0.00848886	cytochrome c assembly protein
AMUC_RS00560	Amuc_0093	1686.48	0.775027	0.112484	6.8901	5.57519e-12	1.03674e-11	GTP cyclohydrolase FolE2
AMUC_RS00565	Amuc_0094	4280.55	3.32948	0.113084	29.4425	1.5727e-190	1.1754e-188	30S ribosomal protein S18
AMUC_RS00570	Amuc_0095	426.763	2.48493	0.194357	12.7854	1.97853e-37	1.06363e-36	50S ribosomal protein L33
AMUC_RS00580	Amuc_0097	4478.45	1.02728	0.076658	13.4008	5.98339e-41	3.53661e-40	sugar kinase
AMUC_RS00585	Amuc_0098	2131.04	0.698836	0.100924	6.92438	4.37899e-12	8.16261e-12	Fmu (Sun) domain-containing protein
AMUC_RS00595	Amuc_0100	690.509	-0.951595	0.13199	-7.20958	5.61242e-13	1.09002e-12	NUDIX hydrolase
AMUC_RS00600	Amuc_0102	3046.24	0.0624355	0.103249	0.604706	0.545374	0.566905	RND family efflux transporter MFP subunit
AMUC_RS00605	Amuc_0103	1009.72	-0.835599	0.187811	-4.44914	8.62151e-06	1.22178e-05	macrolide ABC transporter ATP-binding protein
AMUC_RS00610	Amuc_0104	1655.88	-0.138612	0.128206	-1.08116	0.279624	0.301624	hypothetical protein
AMUC_RS00615	Amuc_0105	2228.67	-0.627439	0.142596	-4.40011	1.08195e-05	1.52301e-05	RND transporter NodT
AMUC_RS00620	Amuc_0106	3305.2	0.914537	0.0895439	10.2133	1.72918e-24	5.83189e-24	EstA family serine hydrolase
AMUC_RS00625	Amuc_0107	3276.77	-1.63836	0.186065	-8.80529	1.30513e-18	3.26211e-18	acriflavin resistance protein
AMUC_RS00640	Amuc_0110	1304.07	-0.781747	0.191129	-4.09015	4.311e-05	5.91041e-05	tRNA-Thr(GGU) m(6)t(6)A37 methyltransferase TsaA
AMUC_RS00645	Amuc_0111	2802.08	0.649057	0.147109	4.41208	1.02384e-05	1.44561e-05	hypothetical protein
AMUC_RS00650	Amuc_0112	2052.75	0.729813	0.131219	5.56178	2.67032e-08	4.22329e-08	aspartate carbamoyltransferase
AMUC_RS00655	Amuc_0113	1030.01	0.356058	0.170522	2.08804	0.036794	0.0427327	bifunctional protein PyrR
AMUC_RS00660	Amuc_0114	1909.36	-0.286469	0.175433	-1.63293	0.102484	0.115607	phosphoribosylaminoimidazole carboxylase
AMUC_RS00665	Amuc_0115	1021.35	-1.01404	0.202591	-5.00535	5.57599e-07	8.32447e-07	hypothetical protein
AMUC_RS00670		135.453	-1.21318	0.298471	-4.06464	4.81067e-05	6.58377e-05	hypothetical protein
AMUC_RS00675	Amuc_0116	2195.96	0.102643	0.206342	0.497443	0.618877	0.639865	FAD-binding protein
AMUC_RS00680	Amuc_0117	1165.91	-0.725482	0.197201	-3.67889	0.000234254	0.000310329	agmatine deiminase
AMUC_RS00685	Amuc_0118	1352.88	0.813467	0.120711	6.73896	1.59522e-11	2.90348e-11	hypothetical protein
AMUC_RS00690	Amuc_0119	6799.82	1.21751	0.110553	11.0129	3.31054e-28	1.32023e-27	hypothetical protein
AMUC_RS00695	Amuc_0120	2709.25	0.257239	0.0957322	2.68707	0.00720827	0.00878105	AI-2E family transporter
AMUC_RS00700	Amuc_0121	5029.38	0.75489	0.0904935	8.34193	7.30891e-17	1.69347e-16	arylsulfatase
AMUC_RS00705	Amuc_0122	1006.86	-0.0126804	0.117659	-0.107772	0.914176	0.917344	hypothetical protein
AMUC_RS00710		2216.72	-1.14569	0.115844	-9.88994	4.60306e-23	1.42584e-22	hypothetical protein
AMUC_RS00715		188.839	-1.67066	0.254439	-6.56605	5.16688e-11	9.20897e-11	hypothetical protein
AMUC_RS00720	Amuc_0124	2228.6	-1.88574	0.181651	-10.3811	3.02152e-25	1.05435e-24	hypothetical protein
AMUC_RS00725	Amuc_0125	1713.97	-1.3508	0.147828	-9.13762	6.38417e-20	1.69829e-19	G-D-S-L family lipolytic protein
AMUC_RS00740	Amuc_0127	3168.26	0.48033	0.101298	4.74175	2.1188e-06	3.08177e-06	transposase
AMUC_RS00745	Amuc_0128	4572.34	0.467103	0.0827164	5.64704	1.63229e-08	2.59933e-08	DNA topoisomerase
AMUC_RS00755		228.692	-1.78271	0.242273	-7.35826	1.86326e-13	3.69938e-13	hypothetical protein
AMUC_RS00765	Amuc_0130	1131.04	-0.0648607	0.142841	-0.454077	0.649774	0.669122	hypothetical protein
AMUC_RS00770	Amuc_0131	775.318	0.907699	0.134415	6.75297	1.44854e-11	2.64272e-11	hypothetical protein
AMUC_RS00775		359.717	-1.36504	0.192802	-7.08001	1.44149e-12	2.75292e-12	hypothetical protein
AMUC_RS00780	Amuc_0133	1302.19	-1.07503	0.118201	-9.0949	9.46763e-20	2.50131e-19	chromosome partitioning protein ParB
AMUC_RS00785	Amuc_0134	2034.7	0.18053	0.096001	1.8805	0.0600404	0.0688341	hypothetical protein
AMUC_RS00790	Amuc_0135	3220.12	-0.957947	0.116085	-8.25209	1.55643e-16	3.55295e-16	hypothetical protein
AMUC_RS00795	Amuc_0136	4183.97	-0.923127	0.103691	-8.90265	5.4529e-19	1.39606e-18	hypothetical protein
AMUC_RS00800	Amuc_0137	1989.22	-0.585043	0.10948	-5.34385	9.09934e-08	1.40181e-07	hypothetical protein
AMUC_RS00805	Amuc_0138	947.26	0.360212	0.120507	2.98914	0.00279766	0.00351528	hypothetical protein
AMUC_RS00810	Amuc_0139	2567.86	0.854459	0.0924301	9.24438	2.36611e-20	6.4346e-20	membrane protein
AMUC_RS00815	Amuc_0140	16080.5	2.36352	0.0688533	34.3268	3.1214e-258	1.0332e-255	tyrosine--tRNA ligase
AMUC_RS00820	Amuc_0141	9919.17	2.85214	0.0847408	33.6572	2.4458e-248	5.6669e-246	hypothetical protein
AMUC_RS00825	Amuc_0142	611.532	-1.69413	0.185006	-9.15713	5.32942e-20	1.42261e-19	membrane protein
AMUC_RS00830	Amuc_0143	1180.32	-0.968988	0.11768	-8.2341	1.8091e-16	4.12161e-16	peptide ABC transporter permease
AMUC_RS00835	Amuc_0144	1311.36	-0.699205	0.126436	-5.53011	3.20027e-08	5.04768e-08	ABC transporter
AMUC_RS00845	Amuc_0146	3030.34	-1.17088	0.114282	-10.2455	1.23984e-24	4.21836e-24	hypothetical protein
AMUC_RS00850		195.849	-0.089681	0.208292	-0.430554	0.666793	0.684822	hypothetical protein
AMUC_RS00860	Amuc_0148	5895.75	1.94353	0.0954453	20.3628	3.5756e-92	5.71356e-91	saccharopine dehydrogenase
AMUC_RS00865	Amuc_0149	2405.95	-1.34027	0.143259	-9.35554	8.31717e-21	2.31621e-20	metallophosphoesterase
AMUC_RS00870	Amuc_0150	1305.06	-1.77003	0.187115	-9.4596	3.09113e-21	8.78791e-21	hypothetical protein
AMUC_RS00875	Amuc_0151	2015.92	-0.530171	0.107412	-4.93585	7.98013e-07	1.18374e-06	hypothetical protein
AMUC_RS00890	Amuc_0153	9081.51	1.75432	0.0765615	22.9138	3.3834e-116	7.9186e-115	cell division protein FtsA
AMUC_RS00895	Amuc_0154	3190.8	1.17774	0.102104	11.5347	8.82125e-31	3.86368e-30	hypothetical protein
AMUC_RS00900	Amuc_0155	16024.9	2.1014	0.0811595	25.8922	8.1604e-148	3.2599e-146	phosphomannomutase
AMUC_RS00905	Amuc_0156	2198.87	-1.0548	0.156083	-6.75794	1.39972e-11	2.55568e-11	ABC transporter
AMUC_RS00910	Amuc_0157	2599.65	-0.818924	0.134288	-6.09826	1.07228e-09	1.79126e-09	ABC transporter
AMUC_RS00915	Amuc_0158	1892.92	-1.25517	0.16309	-7.69618	1.40193e-14	2.93961e-14	hypothetical protein
AMUC_RS00920	Amuc_0159	3534.44	1.24341	0.0993196	12.5193	5.85363e-36	3.00063e-35	hypothetical protein
AMUC_RS00925	Amuc_0160	1470.59	-0.0133152	0.0925383	-0.143888	0.885589	0.890199	organic solvent ABC transporter ATP-binding protein
AMUC_RS00930	Amuc_0161	2599.99	-0.0598762	0.0878993	-0.681191	0.495751	0.518346	mammalian cell entry protein
AMUC_RS00935	Amuc_0162	10555	3.02762	0.0975738	31.0291	2.1863e-211	2.4122e-209	hypothetical protein
AMUC_RS00940	Amuc_0163	10144.4	3.06	0.110234	27.759	1.3555e-169	7.4778e-168	hypothetical protein
AMUC_RS00945	Amuc_0164	3769.63	2.26645	0.117667	19.2615	1.13105e-82	1.54155e-81	hypothetical protein
AMUC_RS00950	Amuc_0165	4382.78	1.01303	0.0920188	11.009	3.45954e-28	1.37022e-27	twitching motility protein PilT
AMUC_RS00955	Amuc_0166	4021.81	1.12635	0.090737	12.4134	2.21116e-35	1.11134e-34	twitching motility protein PilT
AMUC_RS00960	Amuc_0167	4482.48	0.191934	0.0842163	2.27906	0.0226632	0.0267639	peptidyl-prolyl cis-trans isomerase
AMUC_RS00970	Amuc_0168	2000.61	-0.0127114	0.119686	-0.106207	0.915418	0.918192	hypothetical protein
AMUC_RS00975	Amuc_0169	1898.66	-0.660359	0.102202	-6.46131	1.03802e-10	1.82897e-10	3-deoxy-manno-octulosonate cytidylyltransferase
AMUC_RS00980	Amuc_0170	3637.65	0.513934	0.0948801	5.41667	6.07188e-08	9.42932e-08	CTP synthetase
AMUC_RS00985	Amuc_0171	2060.12	-0.999849	0.110823	-9.02205	1.84602e-19	4.80587e-19	SSS sodium solute transporter superfamily protein
AMUC_RS00990	Amuc_0172	28522	1.19682	0.0763487	15.6757	2.21895e-55	1.76677e-54	hypothetical protein
AMUC_RS00995	Amuc_0173	3277.21	-0.936406	0.135275	-6.92225	4.44522e-12	8.2794e-12	hypothetical protein
AMUC_RS01000	Amuc_0174	3991.72	-0.229443	0.0795991	-2.88249	0.00394549	0.00488078	hypothetical protein
AMUC_RS01005	Amuc_0175	5226.47	0.521812	0.0925332	5.63918	1.70861e-08	2.7134e-08	PDZ/DHR/GLGF domain-containing protein
AMUC_RS01010	Amuc_0176	5703.25	-0.188421	0.0861422	-2.18733	0.0287188	0.0336407	hypothetical protein
AMUC_RS01015	Amuc_0177	5777.2	-0.761656	0.100728	-7.56155	3.98286e-14	8.19564e-14	peptidoglycan glycosyltransferase
AMUC_RS01020	Amuc_0178	2346.73	-1.10159	0.124856	-8.82294	1.11492e-18	2.79574e-18	hypothetical protein
AMUC_RS01025	Amuc_0179	1694.76	-0.4019	0.103436	-3.8855	0.00010212	0.000137087	HAD-superfamily hydrolase
AMUC_RS01030	Amuc_0180	1870.5	-0.0821272	0.0859831	-0.955154	0.3395	0.362164	acyl-[acyl-carrier-protein]--UDP-N-acetylglucosamine O-acyltransferase
AMUC_RS01035	Amuc_0181	1586.24	-0.980371	0.11743	-8.34857	6.90941e-17	1.60573e-16	RDD domain-containing protein
AMUC_RS01040	Amuc_0182	2618.22	-0.79246	0.104242	-7.60213	2.91305e-14	6.04256e-14	hypothetical protein
AMUC_RS01045	Amuc_0183	1992.97	-0.524265	0.100094	-5.23774	1.62559e-07	2.48778e-07	class A beta-lactamase
AMUC_RS01050	Amuc_0184	3987.82	0.136913	0.084015	1.62963	0.103181	0.116335	hypothetical protein
AMUC_RS01055	Amuc_0185	542.551	-0.609815	0.15831	-3.85204	0.000117138	0.000156883	hypothetical protein
AMUC_RS01065	Amuc_0186	3575.44	-0.876698	0.0953619	-9.19337	3.80709e-20	1.02332e-19	hypothetical protein
AMUC_RS01070	Amuc_0187	1559.04	-1.08363	0.13683	-7.91956	2.38359e-15	5.17599e-15	peptidase M28
AMUC_RS01075	Amuc_0188	1394.49	-0.845649	0.139307	-6.07039	1.276e-09	2.12545e-09	Esterase/lipase-like protein
AMUC_RS01080	Amuc_0189	15731.3	1.50392	0.0906889	16.5833	9.2015e-62	8.39365e-61	isoleucine--tRNA ligase
AMUC_RS01095	Amuc_0192	415.882	0.527398	0.145706	3.61961	0.000295044	0.000389082	hypothetical protein
AMUC_RS01100	Amuc_0193	1981.93	0.510139	0.0864883	5.89836	3.67131e-09	6.01586e-09	cysteine desulfurase
AMUC_RS01110	Amuc_0196	4020.55	0.225345	0.0827474	2.72328	0.00646366	0.0079156	serine/threonine protein kinase
AMUC_RS01115	Amuc_0197	200.401	-0.658941	0.229041	-2.87695	0.00401539	0.00496459	hypothetical protein
AMUC_RS01120	Amuc_0198	4169.56	2.11637	0.124763	16.9632	1.53745e-64	1.50943e-63	50S ribosomal protein L19
AMUC_RS01125	Amuc_0199	2527.98	-0.623738	0.135847	-4.59148	4.40122e-06	6.33e-06	hypothetical protein
AMUC_RS01130	Amuc_0200	2410.27	0.889241	0.119622	7.43374	1.05566e-13	2.12509e-13	methylmalonyl-CoA epimerase
AMUC_RS01135	Amuc_0201	12260.9	1.40156	0.0894253	15.673	2.31347e-55	1.83572e-54	methylmalonyl-CoA carboxyltransferase
AMUC_RS01140	Amuc_0202	3459.31	1.17522	0.0948725	12.3873	3.06019e-35	1.53247e-34	hypothetical protein
AMUC_RS01145	Amuc_0203	1004.64	0.99433	0.248918	3.99461	6.48007e-05	8.80089e-05	acetyl-CoA carboxylase biotin carboxyl carrier protein subunit
AMUC_RS01150		4411.04	1.71055	0.0803833	21.2799	1.7437e-100	3.1319e-99	glutaconyl-CoA decarboxylase subunit beta
AMUC_RS01160	Amuc_0206	5039.38	0.768148	0.0808298	9.50327	2.03396e-21	5.85425e-21	acetyl-CoA hydrolase
AMUC_RS01165	Amuc_0207	1321.02	-1.43231	0.146586	-9.77111	1.49799e-22	4.54299e-22	hypothetical protein
AMUC_RS01170	Amuc_0208	1801.98	-1.15383	0.121017	-9.53446	1.50667e-21	4.36369e-21	glucose-1-phosphate thymidylyltransferase
AMUC_RS01175	Amuc_0209	2775.9	0.590857	0.080094	7.37704	1.61843e-13	3.22989e-13	dTDP-glucose 4%2C6-dehydratase
AMUC_RS01180	Amuc_0210	5037.36	1.71835	0.0809473	21.2281	5.258e-100	9.2999e-99	6-phosphofructokinase
AMUC_RS01185	Amuc_0211	2121.55	-0.112259	0.0837163	-1.34095	0.179937	0.198059	single-stranded DNA-binding protein
AMUC_RS01190	Amuc_0213	4171.51	0.360448	0.0737305	4.88872	1.01493e-06	1.49497e-06	aspartyl/glutamyl-tRNA amidotransferase subunit B
AMUC_RS01195	Amuc_0214	3272.96	-0.920386	0.115304	-7.98227	1.43662e-15	3.15812e-15	pyruvate dehydrogenase
AMUC_RS01200	Amuc_0215	3248.93	1.28355	0.0977666	13.1287	2.25375e-39	1.27365e-38	PEP-CTERM domain protein
AMUC_RS01205	Amuc_0216	4576.21	-0.183704	0.0835063	-2.19988	0.0278156	0.0326175	hypothetical protein
AMUC_RS01210	Amuc_0217	1730.52	-1.0062	0.117281	-8.5794	9.53713e-18	2.29228e-17	hypothetical protein
AMUC_RS01215	Amuc_0218	8140.87	1.1319	0.0853682	13.259	3.99969e-40	2.32846e-39	haloacid dehalogenase
AMUC_RS01220	Amuc_0219	10311	2.14381	0.084108	25.4888	2.6261e-143	9.5072e-142	RND family efflux transporter MFP subunit
AMUC_RS01225	Amuc_0220	19004.8	2.1577	0.0781514	27.6092	8.629e-168	4.3464e-166	acriflavin resistance protein
AMUC_RS01230	Amuc_0221	4247.97	0.0586365	0.0778685	0.753019	0.451439	0.474799	anion transporter
AMUC_RS01235		3063.78	1.57506	0.097706	16.1205	1.83264e-58	1.55539e-57	hypothetical protein
AMUC_RS01240	Amuc_0223	4014.87	1.02203	0.0810818	12.6049	1.98304e-36	1.0302e-35	hydroxymethylpyrimidine/phosphomethylpyrimidine kinase
AMUC_RS01245	Amuc_0224	2697.26	1.36962	0.085803	15.9623	2.33781e-57	1.94147e-56	hypothetical protein
AMUC_RS01250	Amuc_0225	2485.56	-0.345605	0.0888344	-3.89044	0.000100061	0.000134479	hypothetical protein
AMUC_RS01255	Amuc_0226	1589.5	-1.47697	0.13074	-11.297	1.35791e-29	5.7205e-29	hypothetical protein
AMUC_RS01260	Amuc_0227	1766.44	-1.70947	0.132779	-12.8746	6.25772e-38	3.41156e-37	hypothetical protein
AMUC_RS01265		140.507	-1.85647	0.315873	-5.87725	4.17146e-09	6.81613e-09	hypothetical protein
AMUC_RS01270	Amuc_0228	2746.2	-1.68897	0.149806	-11.2744	1.75622e-29	7.35834e-29	hypothetical protein
AMUC_RS01290	Amuc_0229	8691.21	2.31272	0.0983175	23.5229	2.3765e-122	6.4026e-121	hypothetical protein
AMUC_RS01295	Amuc_0230	1281.68	-0.806434	0.103308	-7.80613	5.89699e-15	1.25582e-14	short-chain dehydrogenase
AMUC_RS01300	Amuc_0231	2353.69	0.0250548	0.112772	0.222172	0.82418	0.832081	hypothetical protein
AMUC_RS01305		6562.21	1.10664	0.12019	9.20747	3.33904e-20	8.996e-20	peptide deformylase
AMUC_RS01310	Amuc_0233	4022.44	0.767244	0.0937623	8.18287	2.77163e-16	6.24696e-16	L-threonine 3-dehydrogenase
AMUC_RS01315	Amuc_0234	1122.68	0.0483715	0.136804	0.353584	0.723651	0.736687	hypothetical protein
AMUC_RS01320	Amuc_0235	13186.8	1.59285	0.0791153	20.1332	3.77447e-90	5.75358e-89	hypothetical protein
AMUC_RS01325	Amuc_0236	3841.87	2.54752	0.100921	25.2426	1.3647e-140	4.6502e-139	ion transport 2 domain-containing protein
AMUC_RS01330	Amuc_0237	2562.87	2.10628	0.103535	20.3436	5.28595e-92	8.38873e-91	ArsC family transcriptional regulator
AMUC_RS01335	Amuc_0238	2973.21	-0.482684	0.0784312	-6.15423	7.54417e-10	1.26942e-09	MBL fold hydrolase
AMUC_RS01340	Amuc_0239	336.692	-0.784363	0.163413	-4.7999	1.58747e-06	2.31623e-06	hypothetical protein
AMUC_RS01345	Amuc_0240	4922.86	2.38776	0.123839	19.2811	7.7356e-83	1.06687e-81	twin-arginine translocation protein%2C TatA/E family subunit
AMUC_RS01350	Amuc_0241	7940.04	1.63518	0.0857829	19.0619	5.23719e-81	6.85569e-80	hypothetical protein
AMUC_RS01355		4147.1	1.00676	0.0805978	12.4912	8.33756e-36	4.25509e-35	hypothetical protein
AMUC_RS01360	Amuc_0244	1412.28	-1.18132	0.113013	-10.453	1.42025e-25	5.0087e-25	tRNA (guanine(37)-N(1))-methyltransferase
AMUC_RS01365	Amuc_0245	2899.71	0.744485	0.089519	8.3165	9.05956e-17	2.08658e-16	peptide chain release factor 2
AMUC_RS01370	Amuc_0246	1506.66	0.806302	0.131041	6.15303	7.60163e-10	1.27815e-09	MarR family transcriptional regulator
AMUC_RS01375	Amuc_0247	8131.13	1.79768	0.0834653	21.5381	6.8483e-103	1.3114e-101	30S ribosomal protein S1
AMUC_RS01380		102.048	-1.87336	0.331084	-5.65826	1.52914e-08	2.44347e-08	hypothetical protein
AMUC_RS01385	Amuc_0248	1067.93	0.0454877	0.102052	0.445729	0.655793	0.674422	dehydrogenase
AMUC_RS01390	Amuc_0249	678.909	-0.916997	0.139104	-6.59214	4.3352e-11	7.73857e-11	GNAT family acetyltransferase
AMUC_RS01400	Amuc_0250	417.296	-1.04077	0.157268	-6.61782	3.64538e-11	6.52228e-11	hypothetical protein
AMUC_RS01405	Amuc_0251	889.681	-0.811204	0.127744	-6.35021	2.15015e-10	3.72897e-10	hypothetical protein
AMUC_RS01410	Amuc_0252	1987.93	0.441406	0.124901	3.53404	0.000409265	0.000536047	hypothetical protein
AMUC_RS01420	Amuc_0254	1878.69	-0.401339	0.0866923	-4.62946	3.66624e-06	5.28605e-06	xylose isomerase
AMUC_RS01425	Amuc_0255	1379.05	-0.865431	0.11581	-7.47287	7.8466e-14	1.59199e-13	3-methyl-2-oxobutanoate hydroxymethyltransferase
AMUC_RS01430	Amuc_0256	2260.08	1.72901	0.116407	14.8532	6.6352e-50	4.61674e-49	2-amino-4-hydroxy-6-hydroxymethyldihydropteridine pyrophosphokinase
AMUC_RS01435	Amuc_0257	3758.32	2.28108	0.0915861	24.9064	6.3437e-137	2.0998e-135	4-hydroxy-tetrahydrodipicolinate reductase
AMUC_RS01440	Amuc_0258	9204.76	1.64869	0.0751372	21.9424	1.0231e-106	2.0978e-105	4-hydroxy-tetrahydrodipicolinate synthase
AMUC_RS01445	Amuc_0259	1031.85	-0.803164	0.118247	-6.79228	1.10373e-11	2.02803e-11	hypothetical protein
AMUC_RS01475		16205	2.50098	0.103807	24.0926	2.9913e-128	8.7733e-127	hypothetical protein
AMUC_RS01480	Amuc_0260	3011.52	-0.264687	0.0778968	-3.39792	0.000678997	0.000879395	hypothetical protein
AMUC_RS01485		36.6879	-0.690031	0.495728	-1.39196	0.163936	0.182002	hypothetical protein
AMUC_RS01490	Amuc_0261	309.69	-1.65111	0.237726	-6.94541	3.77364e-12	7.05692e-12	hypothetical protein
AMUC_RS01495	Amuc_0262	430.55	-1.82906	0.217619	-8.40485	4.28391e-17	1.00261e-16	hypothetical protein
AMUC_RS01505		6693.6	0.681329	0.139117	4.89751	9.70569e-07	1.43145e-06	rRNA maturation RNase YbeY
AMUC_RS01510		2253.26	0.558247	0.10138	5.50648	3.66079e-08	5.74664e-08	metal-dependent phosphohydrolase
AMUC_RS01515	Amuc_0265	2451.69	0.263412	0.0885789	2.97376	0.00294179	0.00367843	phosphate acyltransferase
AMUC_RS01520	Amuc_0266	2074.89	2.5454	0.144582	17.6053	2.24462e-69	2.36399e-68	50S ribosomal protein L32
AMUC_RS01525	Amuc_0267	4175.91	1.48204	0.0853066	17.3731	1.31937e-67	1.35865e-66	hypothetical protein
AMUC_RS01530	Amuc_0268	1428.94	0.692857	0.14062	4.92715	8.34389e-07	1.23611e-06	histidine triad nucleotide-binding protein
AMUC_RS01535	Amuc_0269	3278.01	-0.464882	0.0892159	-5.21075	1.88078e-07	2.87263e-07	translation factor Sua5
AMUC_RS01540	Amuc_0270	1594.19	-0.274338	0.0900713	-3.04579	0.00232068	0.00292389	hypothetical protein
AMUC_RS01545	Amuc_0271	2335.88	1.86502	0.160349	11.6311	2.86546e-31	1.27678e-30	30S ribosomal protein S16
AMUC_RS01550		791.011	-2.0052	0.198436	-10.105	5.24935e-24	1.70825e-23	hypothetical protein
AMUC_RS01555		273.84	-2.00019	0.201148	-9.94387	2.68196e-23	8.45455e-23	hypothetical protein
AMUC_RS01560	Amuc_0273	1694.43	-0.915792	0.108937	-8.40665	4.21871e-17	9.88348e-17	integrase
AMUC_RS01565	Amuc_0274	2792.83	-0.618114	0.0785078	-7.87327	3.45487e-15	7.43952e-15	signal transduction protein with EFhand domain
AMUC_RS01570		884.707	0.923382	0.155265	5.94712	2.72896e-09	4.48758e-09	preprotein translocase subunit YajC
AMUC_RS01575	Amuc_0276	1784.15	-0.858714	0.107932	-7.95603	1.77648e-15	3.87945e-15	tRNA guanosine(34) transglycosylase Tgt
AMUC_RS01580	Amuc_0277	865.792	-0.985801	0.144563	-6.81917	9.1567e-12	1.68515e-11	tRNA (guanine-N(7)-)-methyltransferase
AMUC_RS01585	Amuc_0278	2136.68	-0.230299	0.0940255	-2.44932	0.0143126	0.0171293	DNA mismatch repair protein MutT
AMUC_RS01590	Amuc_0279	1489.22	-0.584994	0.104174	-5.61557	1.95919e-08	3.10707e-08	hypothetical protein
AMUC_RS01595	Amuc_0280	1608.3	-1.3027	0.117521	-11.0848	1.48599e-28	5.99834e-28	ribonuclease HIII
AMUC_RS01600	Amuc_0281	35323.8	3.34047	0.116105	28.771	4.9414e-182	3.2712e-180	integration host factor subunit beta
AMUC_RS01605		2082.72	-0.212575	0.0929089	-2.28799	0.022138	0.0261703	hypothetical protein
AMUC_RS01610	Amuc_0283	1086.89	1.27722	0.156523	8.15995	3.35165e-16	7.52496e-16	hypothetical protein
AMUC_RS01615	Amuc_0284	1684.04	1.45391	0.117975	12.3239	6.73245e-35	3.33314e-34	hypothetical protein
AMUC_RS01620		119.578	0.159829	0.251906	0.634479	0.525768	0.547508	hypothetical protein
AMUC_RS01625	Amuc_0285	1519.81	-0.851424	0.125936	-6.76076	1.37272e-11	2.51033e-11	hypothetical protein
AMUC_RS01630	Amuc_0286	1013.41	-0.797169	0.111708	-7.13619	9.59513e-13	1.85262e-12	hypothetical protein
AMUC_RS01635	Amuc_0287	2049.49	-0.933748	0.1115	-8.37439	5.55099e-17	1.29393e-16	MotA/TolQ/ExbB proton channel
AMUC_RS01645	Amuc_0289	6860.15	1.38909	0.0767599	18.0966	3.39116e-73	3.77756e-72	hypothetical protein
AMUC_RS01650		203.57	0.262281	0.202917	1.29255	0.196165	0.214293	hypothetical protein
AMUC_RS01655		16394.1	0.692571	0.0866486	7.99287	1.31831e-15	2.90078e-15	glycoside hydrolase family 2
AMUC_RS01660	Amuc_0291	7749.42	0.0886333	0.0873034	1.01523	0.309994	0.331912	valine--tRNA ligase
AMUC_RS01665	Amuc_0292	2155.6	-0.241037	0.0971013	-2.48232	0.0130529	0.015654	hypothetical protein
AMUC_RS01670		249.597	-1.62824	0.219945	-7.40295	1.33194e-13	2.67658e-13	hypothetical protein
AMUC_RS01675	Amuc_0293	2415.88	2.19222	0.11336	19.3384	2.55049e-83	3.60334e-82	50S ribosomal protein L14
AMUC_RS01680	Amuc_0294	1023.78	2.77368	0.143566	19.32	3.64927e-83	5.06308e-82	30S ribosomal protein S17
AMUC_RS01685	Amuc_0295	279.35	2.53389	0.250689	10.1077	5.10723e-24	1.66668e-23	50S ribosomal protein L29
AMUC_RS01690	Amuc_0296	947.772	0.787524	0.110626	7.1188	1.08872e-12	2.09342e-12	50S ribosomal protein L16
AMUC_RS01695	Amuc_0297	2491.17	1.75656	0.0911577	19.2695	9.68522e-83	1.32785e-81	30S ribosomal protein S3
AMUC_RS01700	Amuc_0298	1032.4	2.0475	0.120992	16.9226	3.06793e-64	2.96183e-63	50S ribosomal protein L22
AMUC_RS01705	Amuc_0299	2943.94	2.0723	0.0981555	21.1124	6.1211e-99	1.07445e-97	hypothetical protein
AMUC_RS01710	Amuc_0300	990.769	2.58505	0.125753	20.5566	6.71901e-94	1.10411e-92	30S ribosomal protein S19
AMUC_RS01715	Amuc_0301	4556.6	2.09375	0.0948748	22.0686	6.3342e-108	1.3222e-106	50S ribosomal protein L2
AMUC_RS01720	Amuc_0302	827.311	2.55598	0.140159	18.2364	2.65587e-74	3.00178e-73	50S ribosomal protein L23
AMUC_RS01725	Amuc_0303	2126.62	1.24349	0.117947	10.5428	5.48283e-26	1.98186e-25	50S ribosomal protein L4
AMUC_RS01730	Amuc_0304	3274.61	1.69783	0.104076	16.3134	7.9294e-60	6.95925e-59	50S ribosomal protein L3
AMUC_RS01735	Amuc_0305	648.415	1.86838	0.143917	12.9824	1.53961e-38	8.53413e-38	30S ribosomal protein S10
AMUC_RS01740	Amuc_0306	7652.07	1.47174	0.0889903	16.5382	1.94814e-61	1.75636e-60	elongation factor G
AMUC_RS01745	Amuc_0307	1766.81	1.68916	0.118115	14.3009	2.15905e-46	1.41715e-45	30S ribosomal protein S7
AMUC_RS01750	Amuc_0308	2412.66	1.71868	0.108773	15.8006	3.08348e-56	2.49805e-55	30S ribosomal protein S12
AMUC_RS01755	Amuc_0309	8051.02	1.57404	0.0841356	18.7083	4.23311e-78	5.27318e-77	2%2C3-bisphosphoglycerate-independent phosphoglycerate mutase
AMUC_RS01765	Amuc_0311	1980.87	-0.671727	0.0887476	-7.56896	3.76226e-14	7.76238e-14	signal transduction histidine kinase
AMUC_RS01770	Amuc_0312	2280.63	-0.824932	0.127794	-6.45516	1.08105e-10	1.90045e-10	acetoacetate metabolism regulatory protein AtoC
AMUC_RS01775	Amuc_0313	2777.48	-0.616074	0.0899371	-6.85005	7.38229e-12	1.3662e-11	hypothetical protein
AMUC_RS01780	Amuc_0314	208.069	0.797744	0.19573	4.07573	4.58693e-05	6.28127e-05	exodeoxyribonuclease 7 small subunit
AMUC_RS01785	Amuc_0315	3265.07	-0.413275	0.100139	-4.12704	3.67467e-05	5.05594e-05	1-deoxy-D-xylulose-5-phosphate synthase
AMUC_RS01790	Amuc_0316	2421.27	-0.32874	0.11012	-2.98529	0.00283306	0.00355784	hypothetical protein
AMUC_RS01795	Amuc_0317	948.118	-0.71702	0.138765	-5.16717	2.37669e-07	3.60628e-07	Recombination protein O RecO
AMUC_RS01800	Amuc_0318	2519.07	-0.107263	0.07891	-1.3593	0.17405	0.19231	hypothetical protein
AMUC_RS01805	Amuc_0319	6144.99	0.327298	0.0755202	4.33392	1.4648e-05	2.05072e-05	GTPase Der
AMUC_RS01810	Amuc_0320	1872.19	-0.177509	0.110858	-1.60122	0.109328	0.123087	dipeptide/oligopeptide/nickel ABC transporter ATP-binding protein
AMUC_RS01815	Amuc_0321	367.686	-1.12335	0.205306	-5.47159	4.46005e-08	6.97767e-08	hypothetical protein
AMUC_RS01820		1570.45	-0.228547	0.108895	-2.09878	0.0358363	0.0416413	TRUE
AMUC_RS01825		424.51	-1.56398	0.16827	-9.29447	1.47942e-20	4.08072e-20	hypothetical protein
AMUC_RS01830	Amuc_0325	1297.7	1.85243	0.153403	12.0755	1.42235e-33	6.75326e-33	DNA modification methylase
AMUC_RS01835	Amuc_0326	924.827	1.31222	0.141851	9.25069	2.23048e-20	6.07289e-20	hypothetical protein
AMUC_RS01840	Amuc_0327	327.304	0.738738	0.197796	3.73484	0.000187834	0.000249978	hypothetical protein
AMUC_RS01845	Amuc_0328	1798.85	2.503	0.153437	16.3129	7.99457e-60	6.96369e-59	ATPase AAA
AMUC_RS01850	Amuc_0329	1829.85	1.12519	0.109788	10.2488	1.19868e-24	4.09035e-24	TRUE
AMUC_RS01860	Amuc_0332	1111.52	0.323215	0.142075	2.27497	0.0229079	0.0270252	hypothetical protein
AMUC_RS01865	Amuc_0333	1241.35	-1.04905	0.120375	-8.71488	2.91063e-18	7.15917e-18	chloramphenicol acetyltransferase
AMUC_RS01870	Amuc_0334	6483.18	-0.181818	0.0849595	-2.14005	0.0323504	0.0377802	hypothetical protein
AMUC_RS01875	Amuc_0335	1982.32	1.0701	0.100726	10.6238	2.30893e-26	8.51879e-26	ABC transporter ATP-binding protein
AMUC_RS01880	Amuc_0336	8238.95	0.795795	0.0801216	9.93235	3.01089e-23	9.4529e-23	TonB-dependent receptor
AMUC_RS01885	Amuc_0337	3236.59	0.952714	0.0770421	12.3662	3.98451e-35	1.98114e-34	hypothetical protein
AMUC_RS01890	Amuc_0338	6251.25	1.10554	0.0771727	14.3255	1.51662e-46	9.98298e-46	hypothetical protein
AMUC_RS01895	Amuc_0339	5647.2	-0.129982	0.084336	-1.54124	0.123259	0.137967	phospholipid/glycerol acyltransferase
AMUC_RS01900	Amuc_0340	599.64	0.72919	0.128329	5.68218	1.32992e-08	2.12952e-08	deoxycytidylate deaminase
AMUC_RS01905	Amuc_0341	1265.37	0.128874	0.111822	1.15249	0.249118	0.269975	hypothetical protein
AMUC_RS01910	Amuc_0342	2454.54	0.689981	0.121668	5.671	1.41965e-08	2.27007e-08	OsmC family protein
AMUC_RS01915	Amuc_0343	12831.7	1.45694	0.0989068	14.7304	4.10966e-49	2.80888e-48	hypothetical protein
AMUC_RS01920	Amuc_0344	1244.89	-0.338506	0.165846	-2.04108	0.0412425	0.0478272	lipase
AMUC_RS01925	Amuc_0345	798.067	-0.30393	0.223511	-1.3598	0.173894	0.19231	DNA polymerase III subunit epsilon
AMUC_RS01930	Amuc_0346	5441.78	0.45453	0.160435	2.8331	0.00460987	0.00568142	DNA mismatch repair protein MutS
AMUC_RS01935		185.845	-0.15123	0.277642	-0.544694	0.585964	0.607191	hypothetical protein
AMUC_RS01940	Amuc_0347	1425.51	2.64762	0.171219	15.4633	6.13801e-54	4.67821e-53	ribosome silencing factor RsfS
AMUC_RS01955	Amuc_0350	2051.95	-0.587626	0.1952	-3.01038	0.00260918	0.00328201	ATP-binding protein
AMUC_RS01960		35.9931	-1.21792	0.506865	-2.40284	0.0162683	0.0193698	hypothetical protein
AMUC_RS01965	Amuc_0351	3781.71	1.03576	0.0934662	11.0817	1.53977e-28	6.20459e-28	1%2C4-dihydroxy-2-naphthoyl-CoA synthase
AMUC_RS01970	Amuc_0352	2371.54	0.197926	0.101624	1.94764	0.0514583	0.0593178	hypothetical protein
AMUC_RS01980	Amuc_0354	2094.46	-0.773134	0.0884975	-8.73622	2.41032e-18	5.95385e-18	hypothetical protein
AMUC_RS01985	Amuc_0355	2304.89	0.347313	0.104633	3.31934	0.000902292	0.00116274	hypothetical protein
AMUC_RS01990	Amuc_0356	3216.97	1.94653	0.129264	15.0586	3.03367e-51	2.16945e-50	hypothetical protein
AMUC_RS01995	Amuc_0357	1279.38	-0.607003	0.121621	-4.99094	6.00876e-07	8.959e-07	hypothetical protein
AMUC_RS02000	Amuc_0358	1049.24	-0.438994	0.109828	-3.99709	6.41253e-05	8.71426e-05	ABC transporter
AMUC_RS02005	Amuc_0359	2249.93	-0.208891	0.0816933	-2.55702	0.0105575	0.0127206	hypothetical protein
AMUC_RS02010		1281.9	1.28447	0.121004	10.6151	2.5342e-26	9.32022e-26	hypothetical protein
AMUC_RS02015		158.059	-1.58338	0.282614	-5.60261	2.11154e-08	3.3464e-08	hypothetical protein
AMUC_RS02020	Amuc_0361	4870.42	-0.696437	0.11609	-5.99912	1.98385e-09	3.27859e-09	ABC transporter
AMUC_RS02025	Amuc_0362	11701	2.93162	0.0967981	30.2859	1.7594e-201	1.5679e-199	hypothetical protein
AMUC_RS02030	Amuc_0363	1558.47	0.273678	0.203319	1.34605	0.178286	0.196335	short-chain dehydrogenase/reductase SDR
AMUC_RS02035	Amuc_0364	2523.21	0.0747322	0.20331	0.367577	0.713189	0.727955	hypothetical protein
AMUC_RS02040		1136.41	0.191431	0.208683	0.917326	0.358972	0.381706	squalene/phytoene synthase
AMUC_RS02045	Amuc_0366	2692.87	0.106891	0.137348	0.778249	0.436422	0.459632	sigma-54-dependent Fis family transcriptional regulator
AMUC_RS02050	Amuc_0367	7853.24	0.418735	0.0951077	4.40275	1.06888e-05	1.50553e-05	chloride channel protein
AMUC_RS02055	Amuc_0368	2452.69	-1.06423	0.125705	-8.4661	2.53748e-17	5.99321e-17	hypothetical protein
AMUC_RS02065	Amuc_0370	335.652	-1.37508	0.203062	-6.77173	1.27252e-11	2.33077e-11	hypothetical protein
AMUC_RS02070	Amuc_0371	2777.71	-1.71689	0.149077	-11.5167	1.08634e-30	4.74914e-30	two component regulator
AMUC_RS02075	Amuc_0372	206847	2.43321	0.0873413	27.8587	8.4574e-171	5.0246e-169	glutamate decarboxylase
AMUC_RS02080	Amuc_0373	717.315	-0.542377	0.130503	-4.15604	3.23816e-05	4.47128e-05	GNAT family acetyltransferase
AMUC_RS02085	Amuc_0374	7720.77	1.04496	0.0802023	13.029	8.36548e-39	4.65933e-38	DNA polymerase III subunit alpha
AMUC_RS02090	Amuc_0375	2789.92	0.837593	0.082616	10.1384	3.73216e-24	1.22833e-23	dihydroorotate dehydrogenase 2
AMUC_RS02095	Amuc_0376	807.571	-0.835741	0.131419	-6.35936	2.02592e-10	3.51614e-10	thiamine phosphate synthase
AMUC_RS02105	Amuc_0378	5547.82	0.667516	0.0945183	7.06229	1.63783e-12	3.11308e-12	hypothetical protein
AMUC_RS02110	Amuc_0379	7254.27	0.728186	0.086727	8.39631	4.60735e-17	1.07613e-16	cytochrome c family protein
AMUC_RS02115	Amuc_0380	2303.1	-0.461542	0.101057	-4.56714	4.94416e-06	7.10206e-06	hypothetical protein
AMUC_RS02120	Amuc_0381	2193.23	0.272522	0.112294	2.42686	0.01523	0.0181897	hypothetical protein
AMUC_RS02125		252.468	-1.9062	0.207695	-9.17788	4.3968e-20	1.17637e-19	hypothetical protein
AMUC_RS02130	Amuc_0382	15773.7	1.42926	0.0827566	17.2707	7.82115e-67	7.91337e-66	polyribonucleotide nucleotidyltransferase
AMUC_RS02135	Amuc_0383	5975.66	2.72003	0.381166	7.13608	9.60292e-13	1.85262e-12	30S ribosomal protein S15
AMUC_RS02140	Amuc_0384	2064.61	0.281482	0.0992589	2.83583	0.00457061	0.00563603	maltose acetyltransferase
AMUC_RS02150	Amuc_0386	2635.4	-1.37445	0.125798	-10.9259	8.67228e-28	3.35454e-27	hypothetical protein
AMUC_RS02155	Amuc_0387	9204.56	-1.45047	0.130385	-11.1245	9.53024e-29	3.88077e-28	hypothetical protein
AMUC_RS02160	Amuc_0388	2072.43	-1.59516	0.16515	-9.65885	4.50905e-22	1.33942e-21	hypothetical protein
AMUC_RS02165	Amuc_0389	1308.38	-0.543542	0.094434	-5.75578	8.62411e-09	1.39248e-08	tRNA pseudouridine synthase A
AMUC_RS02170	Amuc_0390	799.58	-0.44504	0.120317	-3.69889	0.000216541	0.000287522	nicotinate-nicotinamide nucleotide adenylyltransferase
AMUC_RS02175	Amuc_0391	2591.53	0.648102	0.0873152	7.42256	1.14879e-13	2.31055e-13	peptidase M23
AMUC_RS02180	Amuc_0392	6334.88	0.395001	0.0805154	4.90591	9.2996e-07	1.37506e-06	coagulation factor 5/8 type domain-containing protein
AMUC_RS02185	Amuc_0393	548.052	-1.28937	0.15507	-8.31473	9.19591e-17	2.11588e-16	hypothetical protein
AMUC_RS02190	Amuc_0394	18708.4	1.16115	0.101351	11.4567	2.1753e-30	9.43852e-30	prepilin-type N-terminal cleavage/methylation domain-containing protein
AMUC_RS02195	Amuc_0395	2260.22	-0.656561	0.0963544	-6.81402	9.49074e-12	1.74524e-11	ribonuclease PH
AMUC_RS02200	Amuc_0396	3418.88	-0.473148	0.0875209	-5.40612	6.44052e-08	9.97505e-08	phosphodiesterase
AMUC_RS02205	Amuc_0397	3950.43	-1.73146	0.158663	-10.9128	1.00114e-27	3.86606e-27	beta-N-acetylhexosaminidase
AMUC_RS02210	Amuc_0398	1729.49	0.340678	0.0980552	3.47435	0.000512092	0.000667333	ATP-dependent dethiobiotin synthetase BioD
AMUC_RS02215	Amuc_0400	2796.35	-0.213798	0.0930406	-2.2979	0.0215674	0.0255349	TIGR00159 family protein
AMUC_RS02220	Amuc_0401	510.173	-1.59192	0.197979	-8.04088	8.91938e-16	1.97574e-15	hypothetical protein
AMUC_RS02225		243.902	-1.14185	0.216663	-5.27017	1.36297e-07	2.09277e-07	hypothetical protein
AMUC_RS02230	Amuc_0403	1710.84	0.0608336	0.0931742	0.652902	0.513819	0.535546	ABC transporter ATP-binding protein
AMUC_RS02235	Amuc_0404	1844.33	-0.640092	0.0919736	-6.95952	3.41425e-12	6.39516e-12	pantoate--beta-alanine ligase
AMUC_RS02240	Amuc_0405	31965.8	2.77659	0.0894204	31.051	1.1051e-211	1.3476e-209	outer membrane chaperone Skp (OmpH)
AMUC_RS02245	Amuc_0406	7005.8	1.02671	0.0919296	11.1684	5.81884e-29	2.38624e-28	UDP-3-O-(3-hydroxymyristoyl)glucosamine N-acyltransferase
AMUC_RS02250	Amuc_0407	4153.99	1.57628	0.0980956	16.0689	4.21785e-58	3.54085e-57	ABC transporter permease
AMUC_RS02255	Amuc_0408	3229.15	0.109317	0.0773537	1.41321	0.157593	0.175129	nitrate/sulfonate/bicarbonate ABC transporter ATP-binding protein
AMUC_RS02260	Amuc_0409	6847.09	1.52676	0.0789954	19.3272	3.17047e-83	4.45211e-82	aliphatic sulfonate ABC transporter substrate-binding protein
AMUC_RS02265	Amuc_0410	1768.93	-1.04312	0.112239	-9.29374	1.48961e-20	4.10396e-20	hypothetical protein
AMUC_RS02270	Amuc_0411	1151.36	-0.456001	0.100455	-4.53935	5.64271e-06	8.07626e-06	hypothetical protein
AMUC_RS02275		456.469	-1.88379	0.171078	-11.0113	3.36987e-28	1.34158e-27	hypothetical protein
AMUC_RS02280	Amuc_0413	1310.03	0.123261	0.115468	1.0675	0.285748	0.307943	D%2CD-heptose 1%2C7-bisphosphate phosphatase
AMUC_RS02285	Amuc_0414	956.302	-0.164139	0.122523	-1.33966	0.180357	0.198427	phosphoheptose isomerase
AMUC_RS02290	Amuc_0415	3581.77	-0.331875	0.0772396	-4.2967	1.73361e-05	2.4212e-05	bifunctional heptose 7-phosphate kinase/heptose 1-phosphate adenyltransferase
AMUC_RS02295		45.1496	-1.54017	0.434541	-3.54436	0.00039356	0.000516645	hypothetical protein
AMUC_RS02300	Amuc_0416	11826.4	3.39541	0.165536	20.5116	1.69568e-93	2.76682e-92	30S ribosomal protein S21
AMUC_RS02305	Amuc_0417	1948.69	0.123421	0.102859	1.19991	0.230176	0.250266	glutamate-1-semialdehyde 2%2C1-aminomutase
AMUC_RS02310	Amuc_0418	3973.5	0.260397	0.0806665	3.22807	0.00124627	0.00159537	hypothetical protein
AMUC_RS02315		91.6505	0.532283	0.293648	1.81266	0.069885	0.0796868	hypothetical protein
AMUC_RS02320	Amuc_0419	6033.86	0.860694	0.0945876	9.09943	9.08055e-20	2.40178e-19	general substrate transporter
AMUC_RS02325		287.699	-1.90402	0.231645	-8.21954	2.04291e-16	4.63607e-16	hypothetical protein
AMUC_RS02330	Amuc_0420	3662.37	-0.620011	0.0844749	-7.33958	2.14261e-13	4.24309e-13	hypothetical protein
AMUC_RS02335	Amuc_0421	4859.89	0.480493	0.0884764	5.43075	5.61183e-08	8.73245e-08	glutamine--tRNA ligase
AMUC_RS02340	Amuc_0422	4592.03	1.31189	0.103049	12.7307	3.99328e-37	2.12212e-36	bifunctional 3%2C4-dihydroxy-2-butanone 4-phosphate synthase/GTP cyclohydrolase II
AMUC_RS02345	Amuc_0423	1394.61	-0.657231	0.095934	-6.85086	7.34063e-12	1.35957e-11	6%2C7-dimethyl-8-ribityllumazine synthase
AMUC_RS02355	Amuc_0425	1394.19	0.233995	0.108806	2.15058	0.0315097	0.0368355	signal recognition particle-docking protein FtsY
AMUC_RS02360	Amuc_0426	2057.14	-0.202935	0.100198	-2.02535	0.0428318	0.0496206	23S rRNA (adenine(2503)-C(2))-methyltransferase RlmN
AMUC_RS02365	Amuc_0427	3946.09	-0.0278463	0.0779822	-0.357085	0.721028	0.734339	replicative DNA helicase
AMUC_RS02370	Amuc_0428	8335.07	1.89464	0.0889468	21.3008	1.1169e-100	2.0378e-99	PEP-CTERM domain protein
AMUC_RS02375	Amuc_0429	1026.68	-1.60399	0.176793	-9.07269	1.16116e-19	3.05034e-19	nickel-cobalt-cadmium resistance protein
AMUC_RS02380	Amuc_0430	2973.53	-1.13661	0.10725	-10.5978	3.05017e-26	1.11781e-25	cinA-like protein
AMUC_RS02385	Amuc_0431	10802.3	1.56922	0.0802608	19.5515	4.00573e-85	5.80079e-84	pyruvate kinase
AMUC_RS02390	Amuc_0432	425.942	-0.609901	0.17608	-3.46377	0.000532663	0.000693749	N-acetyltransferase GCN5
AMUC_RS02395	Amuc_0433	1185.5	-0.964218	0.121805	-7.91605	2.45177e-15	5.31905e-15	hypothetical protein
AMUC_RS02400	Amuc_0434	1168.89	-1.32428	0.138322	-9.57392	1.02925e-21	2.99972e-21	hypothetical protein
AMUC_RS02405	Amuc_0435	24429.5	2.55129	0.100694	25.337	1.2512e-141	4.3268e-140	hypothetical protein
AMUC_RS02410	Amuc_0436	1978.05	-0.764661	0.0916408	-8.34411	7.17513e-17	1.66414e-16	haloacid dehalogenase
AMUC_RS02415	Amuc_0437	4264.76	2.34831	0.10418	22.5409	1.6483e-112	3.7442e-111	30S ribosomal protein S4
AMUC_RS02420	Amuc_0438	3404.8	1.33058	0.100747	13.2072	7.97709e-40	4.59774e-39	30S ribosomal protein S11
AMUC_RS02425	Amuc_0439	1373.22	2.04905	0.110278	18.5808	4.60025e-77	5.60989e-76	30S ribosomal protein S13
AMUC_RS02430	Amuc_0440	1242.52	-1.31802	0.127776	-10.3151	6.02347e-25	2.08615e-24	epoxyqueuosine reductase
AMUC_RS02435	Amuc_0441	2441.15	-1.00427	0.0851468	-11.7946	4.16032e-32	1.8938e-31	hypothetical protein
AMUC_RS02440	Amuc_0442	2274.66	-0.839749	0.109985	-7.63511	2.25633e-14	4.70984e-14	hypothetical protein
AMUC_RS02445	Amuc_0443	2108.12	-1.07406	0.136481	-7.86969	3.55519e-15	7.64845e-15	DNA protecting protein DprA
AMUC_RS02450		2463.12	0.380423	0.0893527	4.25755	2.06683e-05	2.87791e-05	hypothetical protein
AMUC_RS02455	Amuc_0445	2024.56	-0.0150726	0.0857417	-0.175791	0.860458	0.866818	GTP-binding protein YchF
AMUC_RS02460	Amuc_0446	5791.17	1.07689	0.0936762	11.4958	1.38458e-30	6.04155e-30	glycine cleavage system protein T
AMUC_RS02465	Amuc_0447	3932.37	2.26238	0.0979846	23.0892	5.9471e-118	1.4659e-116	glycine cleavage system protein H
AMUC_RS02470	Amuc_0448	9897.14	1.07299	0.0888938	12.0705	1.51294e-33	7.16867e-33	glycine dehydrogenase
AMUC_RS02475	Amuc_0449	958.152	-1.32425	0.135342	-9.78447	1.31287e-22	3.99727e-22	hypothetical protein
AMUC_RS02485	Amuc_0451	6351.85	0.471616	0.0743838	6.34031	2.29308e-10	3.97091e-10	sulfatase
AMUC_RS02490		339.07	-1.58612	0.172132	-9.21456	3.12562e-20	8.44064e-20	hypothetical protein
AMUC_RS02495	Amuc_0452	5512.98	0.970053	0.0906949	10.6958	1.06517e-26	3.96783e-26	hypothetical protein
AMUC_RS02500	Amuc_0453	1615.92	-0.678067	0.0981065	-6.91154	4.79419e-12	8.9222e-12	hypothetical protein
AMUC_RS02505	Amuc_0454	3310.75	0.0191882	0.085774	0.223707	0.822986	0.831237	hypothetical protein
AMUC_RS02510	Amuc_0455	2656.23	0.49561	0.108777	4.55619	5.2091e-06	7.47337e-06	lipase
AMUC_RS02515	Amuc_0456	3008.38	0.819877	0.101594	8.07014	7.022e-16	1.55992e-15	hypothetical protein
AMUC_RS02520	Amuc_0457	6461.52	1.99895	0.0823755	24.2663	4.4506e-130	1.3935e-128	phosphoribosylaminoimidazole synthetase
AMUC_RS02525	Amuc_0458	5451.56	1.15362	0.0951842	12.1198	8.29432e-34	3.95431e-33	amidophosphoribosyltransferase
AMUC_RS02530	Amuc_0459	3035.21	1.20526	0.103083	11.6922	1.39778e-31	6.28864e-31	RNA polymerase sigma factor RpoE
AMUC_RS02535	Amuc_0460	51077.2	1.5684	0.10251	15.2999	7.65621e-53	5.63157e-52	hypothetical protein
AMUC_RS02540	Amuc_0461	12491.7	2.02322	0.0787519	25.6911	1.4711e-145	5.4977e-144	PDZ/DHR/GLGF domain-containing protein
AMUC_RS02545	Amuc_0462	796.134	1.00175	0.128723	7.78223	7.12587e-15	1.51335e-14	hypothetical protein
AMUC_RS02550	Amuc_0463	870.443	-0.881634	0.160036	-5.50898	3.60924e-08	5.66957e-08	phosphopantothenoylcysteine decarboxylase
AMUC_RS02555	Amuc_0464	3351.72	0.875345	0.0842475	10.3902	2.74912e-25	9.60739e-25	hypothetical protein
AMUC_RS02560	Amuc_0465	2894.77	0.624734	0.0849501	7.35413	1.9217e-13	3.81214e-13	peptidase M23
AMUC_RS02565	Amuc_0466	8792.86	1.25756	0.0770899	16.3129	7.98786e-60	6.96369e-59	hypothetical protein
AMUC_RS02570		2587.09	0.611946	0.0912755	6.70438	2.0226e-11	3.64699e-11	polyphosphate kinase
AMUC_RS02575	Amuc_0468	24686.4	2.38922	0.0934135	25.5768	2.7622e-144	1.0159e-142	DeoR family transcriptional regulator
AMUC_RS02580	Amuc_0469	965.982	-0.7394	0.118004	-6.26589	3.7071e-10	6.3814e-10	N-acetyltransferase GCN5
AMUC_RS02585	Amuc_0470	2169.68	-1.22287	0.111775	-10.9404	7.38583e-28	2.8665e-27	hypothetical protein
AMUC_RS02590	Amuc_0471	1624.1	0.366849	0.0976727	3.7559	0.000172719	0.000230259	phosphopantothenoylcysteine decarboxylase
AMUC_RS02595	Amuc_0472	4527.74	1.31798	0.0873991	15.0801	2.19042e-51	1.57127e-50	ribosome small subunit-dependent GTPase
AMUC_RS02600	Amuc_0473	8724.24	1.50377	0.0823628	18.2579	1.78911e-74	2.03204e-73	hypothetical protein
AMUC_RS02605	Amuc_0474	3318.76	-0.33354	0.0941313	-3.54336	0.00039507	0.000518334	Three-deoxy-D-manno-octulosonic-acid transferase
AMUC_RS02610	Amuc_0475	1669.15	0.910156	0.102232	8.9028	5.44546e-19	1.3957e-18	methyltransferase
AMUC_RS02615	Amuc_0476	10090	1.06555	0.0770533	13.8287	1.70981e-43	1.04254e-42	hypothetical protein
AMUC_RS02620		8657.21	2.23528	0.0754402	29.6299	6.1642e-193	4.7608e-191	hypothetical protein
AMUC_RS02625	Amuc_0478	7564.15	1.4402	0.0984751	14.625	1.94494e-48	1.31382e-47	hypothetical protein
AMUC_RS02630	Amuc_0479	2287.01	-1.78291	0.17126	-10.4106	2.21899e-25	7.76647e-25	hypothetical protein
AMUC_RS02635		6.58556	1.03255	0.99375	1.03905	0.298783	0.320864	hypothetical protein
AMUC_RS02640		5237.46	-1.44405	0.127364	-11.3379	8.51565e-30	3.60708e-29	alpha-1%2C3-galactosidase
AMUC_RS02645	Amuc_0481	2447.35	0.57057	0.0886419	6.4368	1.22018e-10	2.13692e-10	hypothetical protein
AMUC_RS02650	Amuc_0482	1255.17	0.566861	0.113785	4.98185	6.2978e-07	9.37789e-07	alpha/beta superfamily hydrolase
AMUC_RS02655	Amuc_0483	791.621	-0.866362	0.143699	-6.02899	1.64988e-09	2.7325e-09	tRNA threonylcarbamoyladenosine biosynthesis protein TsaE
AMUC_RS02660	Amuc_0484	1119.41	1.61122	0.135233	11.9144	9.95456e-33	4.57633e-32	50S ribosomal protein L21
AMUC_RS02665	Amuc_0485	3176.38	2.57839	0.123428	20.8898	6.63434e-97	1.13028e-95	50S ribosomal protein L27
AMUC_RS02670	Amuc_0486	2621.1	0.869822	0.0859701	10.1177	4.61013e-24	1.51084e-23	transcriptional repressor
AMUC_RS02675	Amuc_0487	3867.1	1.71439	0.091824	18.6704	8.6284e-78	1.0634e-76	ABC transporter ATP-binding protein
AMUC_RS02680	Amuc_0488	5387.01	1.29369	0.0818934	15.7972	3.25233e-56	2.61655e-55	Fe-S cluster assembly protein SufB
AMUC_RS02685	Amuc_0489	3995.85	1.22025	0.0844175	14.4549	2.33517e-47	1.54588e-46	SufBD protein
AMUC_RS02690	Amuc_0490	2509.47	-1.46775	0.122609	-11.9711	5.03858e-33	2.34897e-32	hypothetical protein
AMUC_RS02695		176.988	-1.7903	0.281242	-6.36569	1.9441e-10	3.3792e-10	hypothetical protein
AMUC_RS02700	Amuc_0491	2439.72	-1.67556	0.137702	-12.168	4.60152e-34	2.20739e-33	sulfatase
AMUC_RS02705	Amuc_0492	1485.15	-0.433999	0.110772	-3.91796	8.93026e-05	0.000120299	biotin synthase
AMUC_RS02710	Amuc_0493	2013.32	-0.220946	0.0972599	-2.2717	0.0231044	0.0272431	adenosylmethionine--8-amino-7-oxononanoate aminotransferase BioA
AMUC_RS02715	Amuc_0494	581.171	-1.49462	0.164194	-9.10279	8.80413e-20	2.33133e-19	hypothetical protein
AMUC_RS02720	Amuc_0495	4788.69	-0.921576	0.0841363	-10.9534	6.40232e-28	2.49734e-27	hypothetical protein
AMUC_RS02725	Amuc_0496	2707.18	-1.01862	0.120662	-8.44194	3.12124e-17	7.34204e-17	hypothetical protein
AMUC_RS02730	Amuc_0497	446.976	-0.653678	0.150439	-4.34513	1.39194e-05	1.95108e-05	hypothetical protein
AMUC_RS02735	Amuc_0498	279.53	-0.313296	0.17971	-1.74334	0.081275	0.0923561	hypothetical protein
AMUC_RS02740	Amuc_0499	1156.87	-0.585018	0.113445	-5.15683	2.51165e-07	3.80608e-07	glycosyl transferase
AMUC_RS02745	Amuc_0500	692.133	-1.21656	0.135058	-9.00765	2.10515e-19	5.46207e-19	N-acetyltransferase GCN5
AMUC_RS02750	Amuc_0501	1900.89	0.347421	0.090571	3.8359	0.000125107	0.000167363	dTDP-4-amino-4%2C6-dideoxy-D-glucose transaminase
AMUC_RS02755	Amuc_0502	1624.65	-1.74603	0.164398	-10.6207	2.38687e-26	8.79234e-26	DUF5009 domain-containing protein
AMUC_RS02765	Amuc_0504	1299.38	0.829847	0.0986441	8.41253	4.0125e-17	9.40988e-17	DUF5069 domain-containing protein
AMUC_RS02770	Amuc_0505	693.236	1.50471	0.132118	11.3891	4.73623e-30	2.0247e-29	ATP synthase F1 subunit epsilon
AMUC_RS02775	Amuc_0506	5078.79	1.34232	0.0857285	15.6578	2.93952e-55	2.32453e-54	ATP synthase subunit beta
AMUC_RS02780	Amuc_0507	2767.28	1.01648	0.0895573	11.35	7.41416e-30	3.15783e-29	ATP synthase subunit gamma
AMUC_RS02785	Amuc_0508	6064.55	1.32481	0.0755959	17.5248	9.25942e-69	9.70772e-68	ATP synthase subunit alpha
AMUC_RS02790	Amuc_0509	1049.62	1.96453	0.105098	18.6924	5.70443e-78	7.068e-77	F0F1-type ATP synthase delta subunit-like protein
AMUC_RS02795	Amuc_0510	2211.75	2.03034	0.0964334	21.0543	2.08792e-98	3.61024e-97	ATP synthase subunit B
AMUC_RS02800	Amuc_0511	2758.54	2.16706	0.114344	18.952	4.2485e-80	5.43855e-79	ATPase
AMUC_RS02805		4818.99	0.100229	0.105274	0.952075	0.341059	0.363447	ATP synthase F0 subunit A
AMUC_RS02810	Amuc_0513	24701.3	1.34803	0.0720139	18.719	3.46316e-78	4.33738e-77	hypothetical protein
AMUC_RS02815	Amuc_0514	10382.4	0.711812	0.0947215	7.51478	5.70049e-14	1.16268e-13	peptidoglycan glycosyltransferase
AMUC_RS02825	Amuc_0516	1540.32	-1.53333	0.214185	-7.15888	8.13378e-13	1.57443e-12	hypothetical protein
AMUC_RS02830		124.844	-1.36652	0.397334	-3.43922	0.000583387	0.000758959	hypothetical protein
AMUC_RS02835	Amuc_0517	2164.74	-1.17216	0.192356	-6.09367	1.10348e-09	1.84205e-09	hypothetical protein
AMUC_RS02840	Amuc_0518	621.601	-0.727136	0.194864	-3.7315	0.000190346	0.000253176	hypothetical protein
AMUC_RS02845	Amuc_0519	1473.45	-0.426932	0.146736	-2.90952	0.00361988	0.00449719	esterase/lipase-like protein
AMUC_RS02850	Amuc_0520	2443.01	-0.29062	0.137322	-2.11634	0.0343162	0.0399752	hypothetical protein
AMUC_RS02855	Amuc_0521	25649.4	1.84268	0.0923843	19.9459	1.62817e-88	2.44965e-87	hypothetical protein
AMUC_RS02860	Amuc_0522	12742.5	2.8326	0.102494	27.6368	4.0165e-168	2.0681e-166	UBA/THIF-type NAD/FAD binding protein
AMUC_RS02865	Amuc_0523	10914.8	1.94901	0.0838876	23.2336	2.0858e-119	5.3699e-118	arabinose-5-phosphate isomerase
AMUC_RS02870	Amuc_0524	1303.64	0.257031	0.1025	2.50762	0.0121548	0.0146072	hypothetical protein
AMUC_RS02875	Amuc_0525	5709.67	2.18426	0.0816933	26.7373	1.7328e-157	7.721e-156	cycloartenol synthase-like protein
AMUC_RS02880	Amuc_0526	2293.38	1.59458	0.112808	14.1353	2.30035e-45	1.46829e-44	hypothetical protein
AMUC_RS02885	Amuc_0527	8666.88	1.48987	0.0935398	15.9276	4.07709e-57	3.37379e-56	serine acetyltransferase
AMUC_RS02890	Amuc_0528	2882.2	0.174084	0.105188	1.65498	0.0979277	0.110736	gamma-glutamyl-phosphate reductase
AMUC_RS02895	Amuc_0529	675.409	-0.313127	0.154772	-2.02315	0.0430577	0.0498325	glutamate 5-kinase
AMUC_RS02900		125.38	-1.2445	0.276828	-4.49555	6.93888e-06	9.88161e-06	hypothetical protein
AMUC_RS02905	Amuc_0530	12608.8	1.57874	0.0803327	19.6525	5.5011e-86	8.06712e-85	transketolase
AMUC_RS02910	Amuc_0531	7600.11	0.832863	0.0694985	11.9839	4.31472e-33	2.01556e-32	GreA/GreB family elongation factor
AMUC_RS02915	Amuc_0532	2383.46	1.51551	0.099145	15.2858	9.50425e-53	6.96878e-52	phosphoribosylaminoimidazolesuccinocarboxamide synthase
AMUC_RS02920	Amuc_0533	1049.69	-0.163929	0.101961	-1.60775	0.107889	0.121526	hypothetical protein
AMUC_RS02925	Amuc_0534	6774.83	1.14337	0.0767073	14.9056	3.03119e-50	2.13473e-49	phosphoribosylformylglycinamidine synthase II
AMUC_RS02930	Amuc_0535	2250.09	0.557043	0.0838779	6.64111	3.11323e-11	5.59174e-11	phosphoribosylformylglycinamidine synthase
AMUC_RS02935	Amuc_0536	2123.77	1.00333	0.0903377	11.1064	1.16777e-28	4.74686e-28	hypothetical protein
AMUC_RS02940	Amuc_0537	10145.7	0.931635	0.0746358	12.4824	9.31111e-36	4.7415e-35	endoglucanase
AMUC_RS02945	Amuc_0538	2162.4	0.221501	0.0870674	2.54402	0.0109585	0.01319	hypothetical protein
AMUC_RS02950	Amuc_0539	9483.42	-0.243008	0.0788779	-3.08081	0.00206436	0.00261087	hypothetical protein
AMUC_RS02955	Amuc_0540	8230.84	1.34831	0.0879229	15.3351	4.45362e-53	3.29682e-52	rod shape-determining protein
AMUC_RS02960	Amuc_0541	5485.13	1.14988	0.0909492	12.6431	1.22163e-36	6.40387e-36	ribonuclease Rne/Rng family
AMUC_RS02965	Amuc_0542	1988.42	-0.439314	0.105214	-4.17543	2.97418e-05	4.11168e-05	AsnC family transcriptional regulator
AMUC_RS02970	Amuc_0543	6844.19	1.96078	0.0941209	20.8325	2.19508e-96	3.65899e-95	hypothetical protein
AMUC_RS02975	Amuc_0544	26905.2	1.57174	0.0932398	16.857	9.32788e-64	8.78565e-63	hypothetical protein
AMUC_RS02980		758.767	-1.88327	0.210717	-8.93746	3.98204e-19	1.02744e-18	hypothetical protein
AMUC_RS02985	Amuc_0546	5489.42	3.1968	0.0930051	34.3723	6.5331e-259	2.5228e-256	biopolymer transporter ExbD/TolR
AMUC_RS02990	Amuc_0547	3435.4	2.10335	0.0975862	21.5537	4.8864e-103	9.4348e-102	hypothetical protein
AMUC_RS02995	Amuc_0548	9138.06	1.94672	0.0999333	19.4802	1.61677e-84	2.32675e-83	MotA/TolQ/ExbB proton channel
AMUC_RS03000	Amuc_0549	3464.06	0.125872	0.0882918	1.42564	0.153972	0.171187	endonuclease III
AMUC_RS03010		1429.94	0.629014	0.116536	5.39761	6.75328e-08	1.04459e-07	hypothetical protein
AMUC_RS03015		339.339	-2.04761	0.277123	-7.38881	1.48151e-13	2.96429e-13	hypothetical protein
AMUC_RS03020	Amuc_0551	4393.71	0.834805	0.0847913	9.84542	7.1742e-23	2.20752e-22	phage SPO1 DNA polymerase-related protein
AMUC_RS03025	Amuc_0552	3227.54	1.44371	0.0796188	18.1328	1.75453e-73	1.96389e-72	indole-3-glycerol-phosphate synthase
AMUC_RS03030	Amuc_0553	1152.68	-1.53605	0.14705	-10.4458	1.53236e-25	5.39586e-25	hypothetical protein
AMUC_RS03035	Amuc_0554	1019.47	0.490955	0.12204	4.02291	5.74845e-05	7.84403e-05	ribonuclease HII
AMUC_RS03040	Amuc_0555	3261.05	0.527852	0.0886519	5.95421	2.61337e-09	4.30667e-09	hypothetical protein
AMUC_RS03045	Amuc_0556	2758.61	1.21473	0.128974	9.41841	4.57965e-21	1.28775e-20	FmdB family transcriptional regulator
AMUC_RS03050	Amuc_0557	2378.4	1.75789	0.211496	8.31171	9.4331e-17	2.1683e-16	30S ribosomal protein S14
AMUC_RS03055	Amuc_0558	229.466	-1.83032	0.236893	-7.72635	1.10678e-14	2.33128e-14	hypothetical protein
AMUC_RS03060		103.285	-2.19385	0.316024	-6.94202	3.86523e-12	7.22236e-12	hypothetical protein
AMUC_RS03065	Amuc_0559	4702.65	0.86769	0.0852923	10.1731	2.61351e-24	8.7255e-24	argininosuccinate synthase
AMUC_RS03070		1391.62	-1.77804	0.178946	-9.93617	2.89744e-23	9.10904e-23	hypothetical protein
AMUC_RS03080	Amuc_0562	6062.01	1.8886	0.0821475	22.9904	5.8195e-117	1.4193e-115	triose-phosphate isomerase
AMUC_RS03085	Amuc_0563	4561.15	0.868922	0.0823733	10.5486	5.1567e-26	1.86981e-25	prepilin-type N-terminal cleavage/methylation domain-containing protein
AMUC_RS03090	Amuc_0564	1363.17	0.15798	0.133259	1.1855	0.235818	0.256281	hypothetical protein
AMUC_RS03105	Amuc_0567	1125.88	-1.87269	0.159343	-11.7526	6.85102e-32	3.10642e-31	hypothetical protein
AMUC_RS03115	Amuc_0568	2357.71	1.38574	0.105588	13.124	2.39948e-39	1.3527e-38	thioesterase
AMUC_RS03120		1005.82	-1.12709	0.151094	-7.45957	8.68061e-14	1.75967e-13	competence protein F
AMUC_RS03125	Amuc_0570	565.864	0.876931	0.149836	5.85261	4.83929e-09	7.89622e-09	hypothetical protein
AMUC_RS03130	Amuc_0571	977.094	-0.330427	0.111598	-2.96086	0.0030678	0.00383186	nucleoside triphosphate pyrophosphohydrolase
AMUC_RS03135	Amuc_0572	1151.73	0.66217	0.11755	5.63309	1.77009e-08	2.80911e-08	hypothetical protein
AMUC_RS03140	Amuc_0573	2502.72	-0.142001	0.102603	-1.38399	0.166361	0.184518	3'-5' exonuclease
AMUC_RS03145		183.917	-1.63305	0.244855	-6.66946	2.56755e-11	4.62238e-11	hypothetical protein
AMUC_RS03150	Amuc_0574	7431.97	0.944436	0.0886872	10.6491	1.76133e-26	6.52962e-26	hypothetical protein
AMUC_RS03155	Amuc_0575	3064.37	0.159676	0.104332	1.53046	0.125902	0.140721	tetraacyldisaccharide 4'-kinase
AMUC_RS03160	Amuc_0576	17560.4	1.14689	0.0841876	13.6231	2.92004e-42	1.75278e-41	hypothetical protein
AMUC_RS03165	Amuc_0577	1412.22	-1.45398	0.150102	-9.68659	3.43816e-22	1.02525e-21	hypothetical protein
AMUC_RS03170	Amuc_0578	4085.46	0.648993	0.0851238	7.62411	2.45717e-14	5.11523e-14	hypothetical protein
AMUC_RS03175		3873.82	2.51119	0.145611	17.2459	1.20152e-66	1.2104e-65	hypothetical protein
AMUC_RS03180	Amuc_0581	2699.04	0.718056	0.0932762	7.69817	1.3803e-14	2.89689e-14	diaminopimelate dehydrogenase
AMUC_RS03185	Amuc_0582	1510.91	-0.986673	0.0967918	-10.1938	2.11391e-24	7.09843e-24	hypothetical protein
AMUC_RS03190	Amuc_0583	1338.47	-1.41019	0.151946	-9.28092	1.68024e-20	4.61269e-20	hypothetical protein
AMUC_RS03195	Amuc_0584	15817.2	0.0495029	0.0662828	0.746844	0.455158	0.478277	hypothetical protein
AMUC_RS03205	Amuc_0585	5596.29	0.164905	0.0712991	2.31286	0.0207305	0.0245691	pyridoxal-5'-phosphate-dependent protein subunit beta
AMUC_RS03210	Amuc_0586	597.966	0.329646	0.121689	2.70893	0.00675005	0.00825758	maf-like protein
AMUC_RS03215	Amuc_0587	2911.28	0.157103	0.115974	1.35464	0.175531	0.193669	GTPase HflX
AMUC_RS03220	Amuc_0589	4300.59	-0.310691	0.1376	-2.25792	0.0239504	0.0282264	serine/threonine protein kinase
AMUC_RS03225	Amuc_0590	13673.2	1.09653	0.0894405	12.2599	1.48677e-34	7.2984e-34	transcriptional regulator
AMUC_RS03230	Amuc_0591	1038.07	-0.947671	0.182641	-5.18872	2.11746e-07	3.22138e-07	abortive infection protein
AMUC_RS03235	Amuc_0592	1576.14	0.111386	0.167733	0.664068	0.506647	0.528642	thiamine-monophosphate kinase
AMUC_RS03240	Amuc_0593	5673.73	0.56054	0.0910032	6.15956	7.29454e-10	1.23009e-09	phospholipid/glycerol acyltransferase
AMUC_RS03245	Amuc_0594	2008.09	0.068863	0.0952096	0.723278	0.469509	0.492687	cytidylate kinase
AMUC_RS03250	Amuc_0595	933.889	-1.0677	0.132376	-8.06567	7.28355e-16	1.61647e-15	phospholipid/glycerol acyltransferase
AMUC_RS03255	Amuc_0596	1889.26	-0.483479	0.0959815	-5.03721	4.72359e-07	7.07928e-07	DNA recombination protein RecF
AMUC_RS03260	Amuc_0597	1138.12	-0.268172	0.105859	-2.5333	0.0112994	0.0135933	flavin reductase
AMUC_RS03265	Amuc_0598	3153.96	0.703452	0.102735	6.84728	7.52695e-12	1.39075e-11	ribonuclease III
AMUC_RS03270	Amuc_0599	1576.33	-1.59051	0.179168	-8.87719	6.85708e-19	1.74209e-18	hypothetical protein
AMUC_RS03275	Amuc_0600	1619.24	-1.89634	0.169671	-11.1766	5.30828e-29	2.1846e-28	hypothetical protein
AMUC_RS03280	Amuc_0601	299.669	-1.72635	0.219402	-7.86842	3.59136e-15	7.71909e-15	hypothetical protein
AMUC_RS03285	Amuc_0602	843.623	-1.65077	0.189795	-8.69768	3.38737e-18	8.30533e-18	hypothetical protein
AMUC_RS03290	Amuc_0603	342.61	-1.73772	0.235763	-7.37063	1.69818e-13	3.38031e-13	hypothetical protein
AMUC_RS03295	Amuc_0604	289.817	-1.86163	0.226322	-8.22559	1.9423e-16	4.41641e-16	hypothetical protein
AMUC_RS03300	Amuc_0605	1429.21	-1.63443	0.166927	-9.79128	1.22738e-22	3.74188e-22	hypothetical protein
AMUC_RS03305	Amuc_0606	2321.23	-0.643948	0.130311	-4.94164	7.74686e-07	1.14987e-06	hypothetical protein
AMUC_RS03310	Amuc_0607	1217.71	-1.71772	0.135875	-12.6419	1.24047e-36	6.48797e-36	endonuclease/exonuclease/phosphatase
AMUC_RS03315	Amuc_0608	1198.8	1.07765	0.124744	8.63893	5.67409e-18	1.37952e-17	rRNA (cytidine-2'-O-)-methyltransferase
AMUC_RS03320	Amuc_0609	648.628	1.15634	0.129807	8.90818	5.1877e-19	1.33406e-18	hypothetical protein
AMUC_RS03325	Amuc_0610	6731.92	1.21344	0.111487	10.8841	1.37217e-27	5.2725e-27	hypothetical protein
AMUC_RS03330	Amuc_0611	2239.83	1.61487	0.0997597	16.1876	6.16596e-59	5.29131e-58	phosphoribosyl-AMP cyclohydrolase
AMUC_RS03340	Amuc_0613	579.006	0.434365	0.163107	2.66307	0.00774324	0.00940308	DNA-deoxyinosine glycosylase
AMUC_RS03345	Amuc_0614	3788.92	0.633986	0.112178	5.65159	1.58968e-08	2.53495e-08	hypothetical protein
AMUC_RS03350	Amuc_0615	10072.7	0.812409	0.0778664	10.4334	1.74589e-25	6.12913e-25	carbamoyl phosphate synthase large subunit
AMUC_RS03355	Amuc_0616	1580.01	-0.180831	0.090904	-1.98925	0.0466733	0.0539093	hypothetical protein
AMUC_RS03360	Amuc_0617	1231.41	-1.34128	0.102152	-13.1301	2.21278e-39	1.25355e-38	hypothetical protein
AMUC_RS03365	Amuc_0618	1688.64	0.0294915	0.107049	0.275496	0.782935	0.793206	type 11 methyltransferase
AMUC_RS03370	Amuc_0620	5562.16	0.408776	0.0907912	4.50237	6.71988e-06	9.58151e-06	NAD(+) synthase
AMUC_RS03375	Amuc_0621	683.276	-0.861877	0.151189	-5.70067	1.19338e-08	1.91618e-08	QacE family quaternary ammonium compound efflux SMR transporter
AMUC_RS03380	Amuc_0622	644.17	-1.7824	0.19228	-9.26982	1.86467e-20	5.10086e-20	PEP-CTERM domain protein
AMUC_RS03385		1405.87	-1.57622	0.170084	-9.26731	1.90892e-20	5.20961e-20	glycosyl hydrolase family protein
AMUC_RS03390	Amuc_0624	1462.82	-1.1429	0.112352	-10.1724	2.63277e-24	8.77717e-24	GntR family transcriptional regulator
AMUC_RS03395	Amuc_0625	7511.59	0.864088	0.0804307	10.7433	6.37535e-27	2.398e-26	hypothetical protein
AMUC_RS03400	Amuc_0626	878.373	-1.83463	0.17816	-10.2977	7.2159e-25	2.48429e-24	hypothetical protein
AMUC_RS03405	Amuc_0627	2323.66	-0.682602	0.0938471	-7.27355	3.50149e-13	6.8929e-13	peptidase M60
AMUC_RS03410		62.3496	-0.0649174	0.346099	-0.187569	0.851215	0.858253	hypothetical protein
AMUC_RS03415		67.7535	-1.00049	0.344356	-2.90539	0.00366795	0.00455447	hypothetical protein
AMUC_RS03425	Amuc_0629	3206.16	0.193975	0.0906595	2.1396	0.032387	0.0378039	Holliday junction DNA helicase RuvB
AMUC_RS03430	Amuc_0630	4263.27	0.290701	0.0731764	3.97261	7.10906e-05	9.62132e-05	3-oxoacyl-ACP synthase
AMUC_RS03435	Amuc_0631	7565.33	1.87132	0.0808192	23.1544	1.3136e-118	3.3083e-117	FAD binding domain-containing protein
AMUC_RS03440		236.416	-1.49628	0.300954	-4.97179	6.63371e-07	9.87175e-07	hypothetical protein
AMUC_RS03460	Amuc_0634	583.39	-1.63284	0.168847	-9.67051	4.02377e-22	1.1968e-21	glycosyl transferase
AMUC_RS03465	Amuc_0635	1865.25	-0.923768	0.123503	-7.47975	7.44657e-14	1.51216e-13	hypothetical protein
AMUC_RS03470	Amuc_0636	1893.35	-1.14727	0.116552	-9.84342	7.31794e-23	2.24876e-22	sugar transporter
AMUC_RS03475	Amuc_0637	2570.71	-1.3959	0.125728	-11.1026	1.21827e-28	4.94349e-28	hypothetical protein
AMUC_RS03480	Amuc_0638	1179.6	-0.593011	0.114565	-5.17621	2.26436e-07	3.43809e-07	group 1 glycosyl transferase
AMUC_RS03485	Amuc_0639	1024.73	-1.17253	0.13581	-8.63355	5.9475e-18	1.44146e-17	transferase hexapeptide repeat containing protein
AMUC_RS03490	Amuc_0640	1563.08	-1.81198	0.18078	-10.0231	1.20613e-23	3.85462e-23	hypothetical protein
AMUC_RS03495	Amuc_0641	1579.5	-1.72305	0.177629	-9.70025	3.00764e-22	8.99187e-22	hypothetical protein
AMUC_RS03500		1402.38	-0.960269	0.117054	-8.20364	2.33219e-16	5.26676e-16	tRNA dimethylallyltransferase
AMUC_RS03505	Amuc_0643	1697.55	-1.41209	0.14122	-9.99926	1.53543e-23	4.88009e-23	hypothetical protein
AMUC_RS03510	Amuc_0644	2540.52	0.565616	0.0966468	5.8524	4.84518e-09	7.90027e-09	tRNA 2-thiouridine(34) synthase MnmA
AMUC_RS03515	Amuc_0645	1987.09	0.10413	0.129833	0.802028	0.422537	0.445211	tRNA modification GTPase MnmE
AMUC_RS03520	Amuc_0646	1268.31	0.0505057	0.104236	0.484534	0.628007	0.64786	PEP-CTERM domain protein
AMUC_RS03525	Amuc_0647	761.015	-0.13787	0.116617	-1.18225	0.237108	0.257441	hypothetical protein
AMUC_RS03530	Amuc_0648	1948.45	0.379651	0.113834	3.33514	0.000852565	0.00109989	hypothetical protein
AMUC_RS03535	Amuc_0649	7046.01	1.48971	0.0916257	16.2587	1.93929e-59	1.6829e-58	MraZ protein
AMUC_RS03540		3113.41	0.666736	0.14688	4.53933	5.64328e-06	8.07626e-06	16S rRNA (cytosine(1402)-N(4))-methyltransferase
AMUC_RS03545	Amuc_0651	436.903	1.6961	0.17397	9.74937	1.85614e-22	5.59255e-22	hypothetical protein
AMUC_RS03550	Amuc_0652	4616.33	0.796456	0.113334	7.02754	2.1021e-12	3.98248e-12	peptidoglycan glycosyltransferase
AMUC_RS03555	Amuc_0653	4086.99	0.810591	0.168132	4.82117	1.42719e-06	2.08631e-06	UDP-N-acetylmuramoyl-L-alanyl-D-glutamate--2%2C6-diaminopimelate ligase
AMUC_RS03560	Amuc_0654	1539.71	0.452652	0.162044	2.79338	0.00521602	0.00641141	UDP-N-acetylmuramoylalanyl-D-glutamyl-2%2C 6-diaminopimelate--D-alanyl-D-alanine ligase
AMUC_RS03565	Amuc_0655	1580.81	0.553875	0.130735	4.23662	2.2691e-05	3.15073e-05	phospho-N-acetylmuramoyl-pentapeptide-transferase
AMUC_RS03570	Amuc_0656	2546.49	0.649721	0.129578	5.01412	5.32758e-07	7.96902e-07	UDP-N-acetylmuramoylalanine--D-glutamate ligase
AMUC_RS03575	Amuc_0657	1425.81	0.1334	0.155062	0.860301	0.389623	0.412406	peptidoglycan-binding protein LysM
AMUC_RS03580	Amuc_0658	2067.55	0.135428	0.10458	1.29497	0.195331	0.213482	cell cycle protein
AMUC_RS03585	Amuc_0659	2328.62	0.194505	0.0977464	1.98989	0.0466025	0.0538544	UDP-N-acetylglucosamine--N-acetylmuramyl-(pentapeptide) pyrophosphoryl-undecaprenol N-acetylglucosamine transferase
AMUC_RS03590	Amuc_0660	3967.13	0.794245	0.075612	10.5042	8.25966e-26	2.9579e-25	UDP-N-acetylenolpyruvoylglucosamine reductase
AMUC_RS03595	Amuc_0661	2283.9	0.0450077	0.0966329	0.46576	0.641387	0.661074	D-alanine--D-alanine ligase
AMUC_RS03600	Amuc_0662	2477.82	-0.688773	0.0980063	-7.02784	2.09751e-12	3.97704e-12	polypeptide-transport-associated domain-containing protein FtsQ-type
AMUC_RS03605	Amuc_0663	5149.8	1.13104	0.0919942	12.2947	9.66611e-35	4.77535e-34	DNA recombination/repair protein RecA
AMUC_RS03610	Amuc_0664	3883.52	0.407403	0.100943	4.03596	5.43795e-05	7.42908e-05	cell wall hydrolase/autolysin
AMUC_RS03615	Amuc_0665	1343.77	-0.332934	0.108371	-3.07216	0.00212512	0.00268479	lipoyl(octanoyl) transferase
AMUC_RS03620	Amuc_0666	9997.53	0.519394	0.0730019	7.1148	1.12078e-12	2.15328e-12	3-isopropylmalate dehydratase large subunit
AMUC_RS03625	Amuc_0667	1605.38	0.284053	0.0998202	2.84565	0.00443207	0.00547102	isopropylmalate isomerase
AMUC_RS03630	Amuc_0668	2300.56	0.202705	0.0824286	2.45916	0.0139262	0.0166841	hypothetical protein
AMUC_RS03635		3311.39	0.363596	0.0838321	4.33719	1.44313e-05	2.02161e-05	2-alkenal reductase
AMUC_RS03640	Amuc_0670	3484.04	0.15708	0.0855326	1.8365	0.0662843	0.0757675	Trypsin-like protein serine protease
AMUC_RS03645	Amuc_0671	2258.45	0.250985	0.0892156	2.81325	0.00490442	0.00604123	3-dehydroquinate synthase
AMUC_RS03650		193.742	-0.69493	0.217205	-3.19942	0.00137706	0.00176084	hypothetical protein
AMUC_RS03655	Amuc_0672	2170.35	-0.124513	0.0918937	-1.35496	0.175429	0.193649	peptide ABC transporter ATPase
AMUC_RS03660		560.554	-1.69736	0.191273	-8.87403	7.05487e-19	1.78842e-18	hypothetical protein
AMUC_RS03665	Amuc_0673	3977.9	2.02031	0.0994454	20.3158	9.32383e-92	1.46961e-90	translation elongation factor Ts
AMUC_RS03670	Amuc_0674	4190.4	1.46007	0.0980634	14.889	3.88372e-50	2.71861e-49	30S ribosomal protein S2
AMUC_RS03675	Amuc_0675	2398.53	-0.784183	0.101467	-7.72849	1.08834e-14	2.29452e-14	hypothetical protein
AMUC_RS03680	Amuc_0676	4837.14	0.631745	0.0755752	8.35915	6.31694e-17	1.46951e-16	3-deoxy-8-phosphooctulonate synthase
AMUC_RS03685	Amuc_0677	869.621	0.600972	0.113982	5.27251	1.34569e-07	2.06762e-07	hypothetical protein
AMUC_RS03690	Amuc_0678	2511.35	0.993702	0.0855417	11.6166	3.39467e-31	1.50391e-30	hypothetical protein
AMUC_RS03695	Amuc_0679	1900.3	0.834377	0.0982896	8.48897	2.08483e-17	4.94934e-17	ABC transporter ATP-binding protein
AMUC_RS03700	Amuc_0680	2166.38	-0.548541	0.101279	-5.41617	6.08908e-08	9.44969e-08	hypothetical protein
AMUC_RS03705	Amuc_0681	3152.17	0.558973	0.0871111	6.41678	1.39183e-10	2.43202e-10	UDP-N-acetylmuramate:L-alanyl-gamma-D-glutamyl-meso-diaminopimelate ligase
AMUC_RS03715	Amuc_0683	3853.07	-0.0357632	0.103168	-0.34665	0.728854	0.740682	DNA helicase UvrD
AMUC_RS03720	Amuc_0684	512.5	-1.46891	0.288462	-5.09222	3.53902e-07	5.33153e-07	HxlR family transcriptional regulator
AMUC_RS03725	Amuc_0685	828.243	-0.650093	0.129392	-5.0242	5.0553e-07	7.56662e-07	flavoprotein
AMUC_RS03730	Amuc_0686	3109.11	-0.882772	0.10078	-8.7594	1.96289e-18	4.8642e-18	excinuclease ABC subunit A
AMUC_RS03735	Amuc_0687	584193	1.89473	0.111725	16.9588	1.65605e-64	1.61221e-63	outer membrane autotransporter barrel domain-containing protein
AMUC_RS03740	Amuc_0688	2797.13	0.936831	0.113729	8.23737	1.76033e-16	4.01445e-16	PEP-CTERM domain protein
AMUC_RS03745	Amuc_0689	3456.35	-0.574769	0.0949475	-6.05354	1.41695e-09	2.35683e-09	asparagine--tRNA ligase
AMUC_RS03750	Amuc_0690	6125.2	1.07542	0.0766768	14.0253	1.09151e-44	6.83519e-44	hypothetical protein
AMUC_RS03755	Amuc_0691	112990	3.13432	0.131575	23.8215	2.0014e-125	5.725e-124	thiol reductase thioredoxin
AMUC_RS03760		5272.89	1.49351	0.0772828	19.3252	3.29683e-83	4.60167e-82	hypothetical protein
AMUC_RS03765	Amuc_0693	1600.6	-0.138199	0.0998464	-1.38411	0.166324	0.184518	hypothetical protein
AMUC_RS03770	Amuc_0694	2844.1	-0.0418598	0.0976729	-0.428571	0.668236	0.686	hypothetical protein
AMUC_RS03775	Amuc_0695	2508.36	-0.367351	0.0924112	-3.97518	7.0325e-05	9.52326e-05	hypothetical protein
AMUC_RS03780	Amuc_0696	1881.98	-1.03124	0.133252	-7.73902	1.00189e-14	2.11998e-14	hypothetical protein
AMUC_RS03785	Amuc_0697	1820.37	-1.27501	0.134441	-9.48375	2.45306e-21	7.01696e-21	beta-glucanase
AMUC_RS03790	Amuc_0698	2815.68	0.407642	0.0837686	4.86629	1.1371e-06	1.6728e-06	beta-glucanase
AMUC_RS03795	Amuc_0699	6707.14	2.47619	0.083271	29.7366	2.5871e-194	2.1408e-192	hypothetical protein
AMUC_RS03800	Amuc_0700	40033.2	3.01408	0.0869895	34.6487	4.6669e-263	2.1627e-260	hypothetical protein
AMUC_RS03805	Amuc_0701	2676.49	-0.677939	0.0939954	-7.21247	5.49453e-13	1.06802e-12	hypothetical protein
AMUC_RS03810	Amuc_0702	1178.53	-0.870045	0.118228	-7.35907	1.85202e-13	3.68021e-13	membrane protein
AMUC_RS03815		205.396	-1.157	0.230046	-5.02942	4.91966e-07	7.36836e-07	hypothetical protein
AMUC_RS03820	Amuc_0703	4060.45	0.952347	0.0933655	10.2002	1.97871e-24	6.66376e-24	aminotransferase
AMUC_RS03825		288.552	-1.04947	0.182942	-5.73666	9.65637e-09	1.55374e-08	hypothetical protein
AMUC_RS03830	Amuc_0704	2152.11	-0.11171	0.100979	-1.10626	0.268613	0.290017	hypothetical protein
AMUC_RS03835	Amuc_0705	3973.24	0.533102	0.0944298	5.64549	1.64711e-08	2.62112e-08	phosphoglycerate dehydrogenase
AMUC_RS03840	Amuc_0706	4868.83	-0.103361	0.109824	-0.941152	0.346627	0.368918	hypothetical protein
AMUC_RS03845	Amuc_0707	1779.49	-0.176392	0.11318	-1.5585	0.119114	0.133585	radical SAM protein
AMUC_RS03855	Amuc_0709	11248.7	1.44	0.0815821	17.651	9.99756e-70	1.05773e-68	transcriptional regulator
AMUC_RS03860	Amuc_0710	2939.5	0.344814	0.0860424	4.00748	6.13692e-05	8.34953e-05	hypothetical protein
AMUC_RS03865	Amuc_0711	4671.48	-0.315407	0.0856859	-3.68097	0.000232346	0.000307978	sodium/hydrogen exchanger
AMUC_RS03870	Amuc_0712	793.464	-1.77425	0.200403	-8.8534	8.4892e-19	2.14031e-18	hypothetical protein
AMUC_RS03875	Amuc_0713	1887.94	-1.22661	0.111873	-10.9643	5.6723e-28	2.22005e-27	tRNA preQ1(34) S-adenosylmethionine ribosyltransferase-isomerase QueA
AMUC_RS03880	Amuc_0714	8980.29	1.2541	0.0789949	15.8757	9.33449e-57	7.58878e-56	hypothetical protein
AMUC_RS03885	Amuc_0715	2460.64	0.450644	0.0996408	4.52269	6.10588e-06	8.73292e-06	hypothetical protein
AMUC_RS03890	Amuc_0716	4304.12	2.08711	0.0769412	27.126	4.8638e-162	2.2539e-160	thiazole synthase
AMUC_RS03895	Amuc_0717	16030.3	2.88467	0.090715	31.7993	6.6158e-222	1.0949e-219	hypothetical protein
AMUC_RS03900	Amuc_0718	2050.45	1.08328	0.0889926	12.1727	4.34319e-34	2.0878e-33	haloacid dehalogenase
AMUC_RS03905	Amuc_0719	2356.4	0.10719	0.110441	0.970568	0.331763	0.354238	AI-2E family transporter
AMUC_RS03910	Amuc_0720	3547.17	0.843479	0.0962027	8.76773	1.82307e-18	4.52327e-18	diaminopimelate decarboxylase
AMUC_RS03915	Amuc_0721	9737.16	1.04151	0.0747062	13.9414	3.55155e-44	2.20025e-43	class II fructose-bisphosphate aldolase
AMUC_RS03920	Amuc_0722	3770.5	-0.733474	0.0979154	-7.49089	6.84065e-14	1.394e-13	GTP-binding protein
AMUC_RS03925	Amuc_0723	5096.33	2.08436	0.112455	18.5351	1.07664e-76	1.27927e-75	branched chain amino acid aminotransferase
AMUC_RS03930	Amuc_0724	2937.71	0.135929	0.0778488	1.74606	0.0808002	0.0919068	glucan endo-1%2C3-beta-D-glucosidase
AMUC_RS03935	Amuc_0725	1267.46	-1.27348	0.132946	-9.57893	9.80597e-22	2.86151e-21	cysteine methyltransferase
AMUC_RS03945		124.797	-1.433	0.249757	-5.73759	9.60315e-09	1.54625e-08	hypothetical protein
AMUC_RS03950	Amuc_0728	4321.97	0.340584	0.0748176	4.55219	5.30914e-06	7.61217e-06	GTPase ObgE
AMUC_RS03955	Amuc_0729	4004	1.22558	0.082649	14.8287	9.56035e-50	6.61233e-49	aminoglycoside phosphotransferase
AMUC_RS03960	Amuc_0730	5285.23	1.87598	0.10895	17.2188	1.92084e-66	1.92666e-65	hypothetical protein
AMUC_RS03965	Amuc_0731	1634.32	-0.486437	0.0956347	-5.08641	3.64905e-07	5.49372e-07	hypothetical protein
AMUC_RS03970	Amuc_0732	191.355	0.312631	0.230481	1.35643	0.174964	0.193227	hypothetical protein
AMUC_RS03975		176.606	0.789691	0.227138	3.4767	0.000507633	0.000662267	RHS repeat-associated core domain-containing protein
AMUC_RS03980	Amuc_0735	11089.2	-0.290272	0.0695946	-4.1709	3.03396e-05	4.19183e-05	sugar-binding protein
AMUC_RS03985	Amuc_0736	1751.62	0.837729	0.109332	7.66224	1.82716e-14	3.82432e-14	phosphotyrosine protein phosphatase
AMUC_RS03990	Amuc_0737	4570.09	0.209287	0.0785958	2.66283	0.00774862	0.00940469	IMP dehydrogenase
AMUC_RS03995	Amuc_0738	3413.43	0.690084	0.105175	6.56129	5.33444e-11	9.49301e-11	GMP synthetase
AMUC_RS04000	Amuc_0739	935.136	-0.445002	0.117773	-3.77848	0.000157787	0.000210473	maltose acetyltransferase
AMUC_RS04005	Amuc_0740	729.202	-1.02289	0.128277	-7.97408	1.53523e-15	3.3653e-15	phosphoglycolate phosphatase
AMUC_RS04010	Amuc_0742	1876.16	-1.55803	0.137521	-11.3294	9.38572e-30	3.96838e-29	hypothetical protein
AMUC_RS04015	Amuc_0743	1123.03	0.822388	0.107874	7.62361	2.46674e-14	5.13055e-14	hypothetical protein
AMUC_RS04020	Amuc_0744	9098.05	1.86652	0.0920668	20.2735	2.20383e-91	3.42704e-90	phospho-2-dehydro-3-deoxyheptonate aldolase
AMUC_RS04030		6152.58	1.95739	0.0994673	19.6787	3.28349e-86	4.84576e-85	hypothetical protein
AMUC_RS04035	Amuc_0747	1506.61	0.161749	0.102763	1.574	0.115487	0.129769	aspartate decarboxylase
AMUC_RS04040	Amuc_0748	1508.06	-0.694468	0.10819	-6.41897	1.37196e-10	2.39912e-10	bifunctional riboflavin kinase/FMN adenylyltransferase
AMUC_RS04045	Amuc_0749	1580.43	0.890121	0.104884	8.48671	2.12575e-17	5.04132e-17	tRNA pseudouridine(55) synthase
AMUC_RS04050	Amuc_0750	3466.44	1.51426	0.0815466	18.5692	5.69975e-77	6.91431e-76	hypothetical protein
AMUC_RS04055	Amuc_0751	3815.13	2.32479	0.182861	12.7134	4.9832e-37	2.63609e-36	hypothetical protein
AMUC_RS04060	Amuc_0752	2153.53	-0.742865	0.10058	-7.3858	1.51545e-13	3.02698e-13	metallophosphoesterase
AMUC_RS04065	Amuc_0753	1645.07	-0.037019	0.102336	-0.36174	0.717547	0.731759	hypothetical protein
AMUC_RS04075	Amuc_0755	1814.09	-0.227755	0.101455	-2.24489	0.0247754	0.0291542	glycosyl transferase
AMUC_RS04080	Amuc_0756	3945.64	-0.396458	0.0784852	-5.05138	4.38626e-07	6.57797e-07	ADP-L-glycero-D-mannoheptose-6-epimerase
AMUC_RS04090	Amuc_0758	2071.06	0.471026	0.0976961	4.82134	1.42598e-06	2.08586e-06	hypothetical protein
AMUC_RS04095	Amuc_0759	2392.52	-1.29258	0.117392	-11.0108	3.38969e-28	1.34715e-27	hypothetical protein
AMUC_RS04100	Amuc_0760	1882.07	-1.62298	0.166006	-9.77662	1.41871e-22	4.31386e-22	hypothetical protein
AMUC_RS04105	Amuc_0761	2949.57	-1.67336	0.148517	-11.2671	1.90819e-29	7.96626e-29	acyltransferase
AMUC_RS04110	Amuc_0762	1807.66	-0.363671	0.0993723	-3.65968	0.000252531	0.00033416	hypothetical protein
AMUC_RS04115	Amuc_0763	778.43	-0.312996	0.117198	-2.67065	0.0075704	0.00920284	hypothetical protein
AMUC_RS04120		2734.55	-0.510996	0.113607	-4.49792	6.86221e-06	9.77843e-06	hypothetical protein
AMUC_RS04125	Amuc_0766	2771.59	-1.30112	0.127344	-10.2174	1.65779e-24	5.59929e-24	SLC13 family permease
AMUC_RS04135	Amuc_0767	4693.76	2.35482	0.0818949	28.7542	8.0297e-182	5.168e-180	hypothetical protein
AMUC_RS04140	Amuc_0768	17616.9	2.02527	0.0881888	22.9651	1.0405e-116	2.5113e-115	gamma carbonic anhydrase family protein
AMUC_RS04145	Amuc_0769	3317.01	-1.04246	0.106714	-9.76872	1.53378e-22	4.64546e-22	hypothetical protein
AMUC_RS04150	Amuc_0770	435.627	-1.27579	0.207109	-6.15997	7.27566e-10	1.2278e-09	hypothetical protein
AMUC_RS04155		145.393	0.08965	0.222035	0.403765	0.686385	0.703075	hypothetical protein
AMUC_RS04160	Amuc_0771	4774.22	-0.399334	0.0905558	-4.40981	1.03463e-05	1.45995e-05	hypothetical protein
AMUC_RS04165		12887.4	2.91324	0.07129	40.8647	0	0	2-hydroxyacid dehydrogenase
AMUC_RS04170	Amuc_0773	2478.69	0.406922	0.0865027	4.70416	2.54915e-06	3.70074e-06	acyltransferase
AMUC_RS04175	Amuc_0774	2896.71	0.0693171	0.0810619	0.855113	0.392489	0.41525	MFS transporter
AMUC_RS04180	Amuc_0775	2711.78	1.24211	0.0934471	13.2922	2.5706e-40	1.50406e-39	acyl-CoA hydrolase
AMUC_RS04185		1920.11	0.298672	0.120114	2.48658	0.0128976	0.0154839	hypothetical protein
AMUC_RS04190	Amuc_0777	16350.3	2.7177	0.0915218	29.6946	9.0225e-194	7.2087e-192	NAD(P)-dependent oxidoreductase
AMUC_RS04195	Amuc_0778	3125.01	0.860839	0.103222	8.3397	7.44779e-17	1.72049e-16	hypothetical protein
AMUC_RS04200	Amuc_0779	424.914	-1.49065	0.197014	-7.56623	3.84218e-14	7.92022e-14	hypothetical protein
AMUC_RS04210	Amuc_0781	217.906	-1.73131	0.240213	-7.20737	5.70409e-13	1.1069e-12	hypothetical protein
AMUC_RS04215	Amuc_0782	316.613	-1.61453	0.231729	-6.96733	3.23005e-12	6.06485e-12	chromosome partitioning protein ParB
AMUC_RS04220	Amuc_0783	1222.15	-1.38711	0.141934	-9.77288	1.47202e-22	4.47007e-22	phosphoadenosine phosphosulfate reductase
AMUC_RS04225	Amuc_0784	129.67	-1.63387	0.255179	-6.40283	1.52526e-10	2.65917e-10	hypothetical protein
AMUC_RS04235	Amuc_0785	4056.85	0.775918	0.0911006	8.51715	1.63531e-17	3.89414e-17	3-isopropylmalate dehydrogenase
AMUC_RS04240	Amuc_0786	2443.67	0.266721	0.0905263	2.94634	0.00321558	0.00401211	FAD-dependent oxidoreductase
AMUC_RS04245	Amuc_0787	6334.33	1.02063	0.0865037	11.7987	3.96294e-32	1.8075e-31	rhomboid family intramembrane serine protease
AMUC_RS04250	Amuc_0788	2521.79	0.0820229	0.0899528	0.911843	0.361851	0.384591	magnesium chelatase
AMUC_RS04255	Amuc_0789	4716.89	2.29672	0.129009	17.8028	6.71827e-71	7.27394e-70	PEP-CTERM domain protein
AMUC_RS04260	Amuc_0790	3123.42	0.108884	0.0919872	1.18369	0.236536	0.256941	O-acetylhomoserine aminocarboxypropyltransferase
AMUC_RS04265	Amuc_0791	2900.48	0.575678	0.0866579	6.64311	3.07141e-11	5.52091e-11	radical SAM protein
AMUC_RS04270	Amuc_0792	3410.94	1.20695	0.0981794	12.2933	9.8347e-35	4.8483e-34	radical SAM protein
AMUC_RS04275	Amuc_0793	7026.16	0.81736	0.0999976	8.1738	2.98836e-16	6.72236e-16	hypothetical protein
AMUC_RS04280	Amuc_0794	9913.8	1.14476	0.10388	11.0201	3.05869e-28	1.22189e-27	hypothetical protein
AMUC_RS04285	Amuc_0795	2098.47	-0.0350794	0.0869714	-0.403344	0.686695	0.703081	glycerol-3-phosphate dehydrogenase
AMUC_RS04290	Amuc_0796	1815.29	-0.687476	0.0932432	-7.37294	1.6691e-13	3.32815e-13	hypothetical protein
AMUC_RS04295		957.283	0.307394	0.114168	2.69249	0.00709216	0.00865782	protein-serine/threonine phosphatase
AMUC_RS04305	Amuc_0798	4085.38	0.992766	0.0926617	10.7139	8.76113e-27	3.27941e-26	lysine--tRNA ligase
AMUC_RS04310		324.337	-1.85242	0.201079	-9.21239	3.18951e-20	8.60315e-20	hypothetical protein
AMUC_RS04315	Amuc_0799	28516.8	1.32818	0.0849102	15.6421	3.75974e-55	2.95299e-54	pyruvate:ferredoxin (flavodoxin) oxidoreductase
AMUC_RS04320	Amuc_0801	876.882	-1.7435	0.172888	-10.0845	6.46653e-24	2.08967e-23	cupin
AMUC_RS04325	Amuc_0802	378.414	-0.860847	0.196564	-4.37947	1.18971e-05	1.67165e-05	MarR family transcriptional regulator
AMUC_RS04335	Amuc_0804	2324.91	0.449931	0.0838138	5.36822	7.9519e-08	1.2283e-07	imidazole glycerol phosphate synthase cyclase subunit
AMUC_RS04340	Amuc_0805	383.163	-1.92604	0.293795	-6.55573	5.53713e-11	9.83105e-11	hypothetical protein
AMUC_RS04345	Amuc_0806	2949.38	-0.720596	0.10178	-7.07991	1.44244e-12	2.75292e-12	H(+)-transporting two-sector ATPase
AMUC_RS04350	Amuc_0807	1264.82	-1.12337	0.124194	-9.04531	1.49246e-19	3.90739e-19	TrkA-N domain-containing protein
AMUC_RS04355	Amuc_0808	6915.25	-0.235065	0.0888502	-2.64564	0.00815374	0.00988603	ATP-dependent RNA helicase HrpA
AMUC_RS04360	Amuc_0809	2220.4	2.06215	0.107071	19.2595	1.17415e-82	1.59093e-81	acetolactate synthase small subunit
AMUC_RS04365	Amuc_0810	2852.7	-0.348444	0.0934752	-3.72766	0.000193268	0.000256915	2-alkenal reductase
AMUC_RS04370		9.10043	-0.743598	0.859464	-0.865188	0.386936	0.410124	hypothetical protein
AMUC_RS04375	Amuc_0811	2945.79	-0.0420864	0.07987	-0.526936	0.598238	0.619413	DNA polymerase III subunit delta
AMUC_RS04380	Amuc_0812	3597.7	-0.294188	0.100659	-2.92263	0.00347093	0.00431909	tRNA uridine(34) 5-carboxymethylaminomethyl synthesis enzyme MnmG
AMUC_RS04385	Amuc_0813	1413.86	-0.526776	0.094171	-5.59382	2.22125e-08	3.51786e-08	hypothetical protein
AMUC_RS04395	Amuc_0815	7295.53	1.56878	0.0932149	16.8297	1.4784e-63	1.38682e-62	hypothetical protein
AMUC_RS04400	Amuc_0816	5687.18	1.70168	0.109533	15.5358	1.98509e-54	1.53315e-53	DNA polymerase III subunit beta
AMUC_RS04405	Amuc_0817	1252.57	-0.322515	0.120626	-2.67368	0.00750237	0.00912972	hypothetical protein
AMUC_RS04410	Amuc_0818	1330.95	-1.56198	0.153791	-10.1565	3.09972e-24	1.02601e-23	adenosylhomocysteinase
AMUC_RS04415	Amuc_0819	1048.45	-1.40663	0.172802	-8.14011	3.94906e-16	8.83202e-16	multi antimicrobial extrusion protein MatE
AMUC_RS04425	Amuc_0821	2185.59	1.03979	0.0849871	12.2347	2.02879e-34	9.91712e-34	peptidoglycan-binding protein LysM
AMUC_RS04430	Amuc_0822	1852.25	0.0543302	0.0877411	0.619211	0.535778	0.55768	hypothetical protein
AMUC_RS04435	Amuc_0823	3678.5	1.10513	0.0887273	12.4554	1.30709e-35	6.64152e-35	hypothetical protein
AMUC_RS04440	Amuc_0824	28068.4	1.63075	0.076506	21.3153	8.1855e-101	1.5052e-99	hypothetical protein
AMUC_RS04445	Amuc_0825	1039.44	0.33148	0.114224	2.90202	0.00370768	0.00459887	PEP-CTERM domain protein
AMUC_RS04450	Amuc_0826	1953.6	-0.226045	0.101046	-2.23704	0.0252836	0.0297371	hypothetical protein
AMUC_RS04455	Amuc_0827	4927.99	-1.02266	0.117224	-8.72397	2.68606e-18	6.61381e-18	two-component sensor histidine kinase
AMUC_RS04460	Amuc_0828	1605.14	-0.754517	0.130075	-5.80063	6.6067e-09	1.07272e-08	DNA-binding response regulator
AMUC_RS04465	Amuc_0829	682.054	-1.42927	0.161594	-8.84481	9.16874e-19	2.30662e-18	hypothetical protein
AMUC_RS04470	Amuc_0830	2391.88	-1.87715	0.176516	-10.6344	2.06117e-26	7.62895e-26	potassium-transporting ATPase subunit A
AMUC_RS04475	Amuc_0831	2777.33	-1.50886	0.161098	-9.36612	7.52459e-21	2.10054e-20	potassium transporter TrkH
AMUC_RS04480	Amuc_0832	2119.43	1.45328	0.106919	13.5923	4.44581e-42	2.65488e-41	potassium-transporting ATPase C subunit
AMUC_RS04485	Amuc_0833	6386.02	2.06481	0.0926688	22.2816	5.5774e-110	1.2077e-108	cupin
AMUC_RS04490	Amuc_0834	15514.8	1.85436	0.0927302	19.9974	5.80157e-89	8.78578e-88	MarR family transcriptional regulator
AMUC_RS04495		340.5	-2.03598	0.257554	-7.90504	2.67838e-15	5.789e-15	hypothetical protein
AMUC_RS04500	Amuc_0836	55985.6	0.78885	0.0919101	8.58284	9.25576e-18	2.22696e-17	ATP-dependent chaperone ClpB
AMUC_RS04505		16205	2.50098	0.103807	24.0926	2.9913e-128	8.7733e-127	hypothetical protein
AMUC_RS04535	Amuc_0837	2414.83	-1.30678	0.129259	-10.1098	4.99715e-24	1.63306e-23	hypothetical protein
AMUC_RS04540		341.675	-1.97661	0.27919	-7.0798	1.44359e-12	2.75292e-12	hypothetical protein
AMUC_RS04545	Amuc_0838	1277.39	0.369165	0.0995495	3.70836	0.000208607	0.000277146	NrdR family transcriptional regulator
AMUC_RS04550	Amuc_0839	1716.9	0.832315	0.11005	7.56309	3.93599e-14	8.10639e-14	hypothetical protein
AMUC_RS04555	Amuc_0840	2629.57	-1.07916	0.108976	-9.90266	4.05355e-23	1.26407e-22	sodium-independent anion transporter
AMUC_RS04560	Amuc_0841	5009.45	1.00233	0.0776724	12.9046	4.23909e-38	2.32198e-37	argininosuccinate lyase
AMUC_RS04565	Amuc_0842	1619.3	-0.488686	0.105983	-4.61097	4.00804e-06	5.77167e-06	zinc finger SWIM domain-containing protein
AMUC_RS04570	Amuc_0843	2259.1	-1.37844	0.135641	-10.1624	2.91737e-24	9.68416e-24	hypothetical protein
AMUC_RS04575	Amuc_0844	2355.08	-0.880043	0.144523	-6.08931	1.13396e-09	1.89021e-09	phosphopyruvate hydratase
AMUC_RS04580	Amuc_0845	902.13	-0.475778	0.108223	-4.39626	1.1013e-05	1.5493e-05	endonuclease
AMUC_RS04585	Amuc_0846	2963.61	-1.67515	0.193867	-8.64069	5.58733e-18	1.36129e-17	coagulation factor 5/8 type domain-containing protein
AMUC_RS04590	Amuc_0847	2431.01	-0.0334542	0.112741	-0.296735	0.766669	0.777746	metal-dependent phosphohydrolase
AMUC_RS04595	Amuc_0848	2880.53	-0.751279	0.129408	-5.80549	6.41763e-09	1.04275e-08	hypothetical protein
AMUC_RS04600	Amuc_0849	1663.66	0.363962	0.114827	3.16966	0.00152618	0.00194402	tRNA-2-methylthio-N(6)-dimethylallyladenosine synthase
AMUC_RS04605	Amuc_0850	1798.99	-0.444306	0.121431	-3.65893	0.000253273	0.00033495	SAM-dependent methyltransferase
AMUC_RS04610	Amuc_0851	1205.78	-1.08335	0.174731	-6.20009	5.64304e-10	9.58572e-10	hypothetical protein
AMUC_RS04615		2539.68	0.873569	0.101669	8.59226	8.52768e-18	2.05391e-17	hypothetical protein
AMUC_RS04620	Amuc_0853	2782.19	-0.455136	0.113331	-4.01598	5.91987e-05	8.06844e-05	hypothetical protein
AMUC_RS04625	Amuc_0854	701.385	-0.972792	0.148206	-6.56376	5.24676e-11	9.34415e-11	DNA-binding protein
AMUC_RS04630	Amuc_0855	3795.3	-0.368378	0.0983628	-3.74509	0.000180326	0.000240124	glycoside hydrolase
AMUC_RS04635	Amuc_0856	2845.68	-0.420931	0.103858	-4.05295	5.05761e-05	6.91356e-05	aspartate:alanine antiporter
AMUC_RS04640	Amuc_0857	1011.14	0.599223	0.102573	5.84191	5.16065e-09	8.40282e-09	hypothetical protein
AMUC_RS04645	Amuc_0858	2490.78	-0.486869	0.0944072	-5.15711	2.50789e-07	3.80286e-07	cyclic nucleotide-binding protein
AMUC_RS04650		3663.22	-0.380822	0.093	-4.09486	4.22431e-05	5.80185e-05	anion transporter
AMUC_RS04655	Amuc_0860	4818.25	0.39978	0.18659	2.14256	0.0321485	0.0375634	hypothetical protein
AMUC_RS04660	Amuc_0861	740.157	2.35414	0.159843	14.7278	4.27297e-49	2.91191e-48	hypothetical protein
AMUC_RS04665	Amuc_0862	5613.47	-0.128168	0.0832554	-1.53946	0.123692	0.138385	anaerobic ribonucleoside triphosphate reductase
AMUC_RS04675	Amuc_0864	2789.42	-1.26278	0.127977	-9.86727	5.77128e-23	1.78294e-22	sulfatase
AMUC_RS04680		155.066	-1.86169	0.371561	-5.01046	5.43001e-07	8.11176e-07	hypothetical protein
AMUC_RS04685	Amuc_0865	4994.48	0.751776	0.0778812	9.65286	4.7804e-22	1.41639e-21	rubrerythrin
AMUC_RS04690	Amuc_0866	18406.5	2.60673	0.0824628	31.611	2.6097e-219	3.7792e-217	hypothetical protein
AMUC_RS04695	Amuc_0867	13492.2	2.24959	0.0731467	30.7545	1.0649e-207	1.0728e-205	endoglucanase
AMUC_RS04700	Amuc_0868	2395.42	-1.39431	0.140447	-9.92771	3.15414e-23	9.88923e-23	beta-N-acetylhexosaminidase
AMUC_RS04705	Amuc_0869	1705.59	-1.10637	0.144639	-7.64917	2.02274e-14	4.22986e-14	hypothetical protein
AMUC_RS04710	Amuc_0870	3625.22	0.169325	0.0930367	1.81998	0.0687625	0.078484	alkaline phosphatase
AMUC_RS04715	Amuc_0871	4901.92	2.11757	0.114104	18.5583	6.99322e-77	8.43922e-76	large conductance mechanosensitive channel protein MscL
AMUC_RS04720	Amuc_0872	8801.74	2.09119	0.0902802	23.1633	1.0669e-118	2.7166e-117	acetylornithine aminotransferase
AMUC_RS04725	Amuc_0873	1039.27	0.833084	0.120099	6.93666	4.01467e-12	7.49556e-12	amino acid-binding protein
AMUC_RS04730	Amuc_0874	4247.77	2.09814	0.119853	17.5059	1.29202e-68	1.34847e-67	elongation factor P
AMUC_RS04735	Amuc_0875	1679.54	-1.3623	0.156373	-8.71184	2.98988e-18	7.3463e-18	beta-glucanase
AMUC_RS04740	Amuc_0876	5538.65	-0.27499	0.150071	-1.83239	0.066893	0.0764256	heavy metal translocating P-type ATPase
AMUC_RS04745	Amuc_0877	6091.93	0.859001	0.138501	6.20212	5.57093e-10	9.47713e-10	DNA repair protein RecN
AMUC_RS04750	Amuc_0878	1431.93	0.638606	0.188432	3.38906	0.000701333	0.000907815	hypothetical protein
AMUC_RS04755	Amuc_0879	1328.01	-0.535024	0.211707	-2.5272	0.0114977	0.0138247	WecB/TagA/CpsF family glycosyl transferase
AMUC_RS04760	Amuc_0880	959.127	-0.281207	0.184784	-1.52182	0.128054	0.143058	hypothetical protein
AMUC_RS04775	Amuc_0883	63059.5	3.23005	0.100723	32.0687	1.2061e-225	2.1497e-223	hypothetical protein (NCBI:YtxH domain-containing protein)
AMUC_RS04780	Amuc_0884	7017.86	1.22988	0.0946106	12.9994	1.23302e-38	6.85108e-38	hypothetical protein
AMUC_RS04785	Amuc_0885	6404.31	1.83883	0.144788	12.7001	5.90373e-37	3.10885e-36	catalytic domain of components of various dehydrogenase complexes
AMUC_RS04790	Amuc_0886	3877.04	1.62884	0.133928	12.162	4.9505e-34	2.3699e-33	transketolase
AMUC_RS04795	Amuc_0887	5119.29	1.05415	0.105871	9.95697	2.35113e-23	7.42174e-23	pyruvate dehydrogenase
AMUC_RS04800		203.676	-0.614809	0.368945	-1.6664	0.0956338	0.108195	hypothetical protein
AMUC_RS04810	Amuc_0889	1815.9	0.157273	0.221784	0.709128	0.478245	0.500947	MexX family efflux pump subunit
AMUC_RS04815	Amuc_0890	3767.08	-0.0627826	0.164564	-0.381508	0.702826	0.718328	multidrug efflux RND transporter permease subunit
AMUC_RS04820	Amuc_0891	830.503	-1.25803	0.197823	-6.35938	2.02575e-10	3.51614e-10	hypothetical protein
AMUC_RS04825	Amuc_0892	2463.46	-0.969242	0.376781	-2.57243	0.0100987	0.0121805	hypothetical protein
AMUC_RS04830	Amuc_0893	1062.54	2.50303	0.164793	15.1889	4.1863e-52	3.05021e-51	hypothetical protein
AMUC_RS04835		532.824	1.4218	0.151308	9.39669	5.63048e-21	1.57749e-20	hypothetical protein
AMUC_RS04840	Amuc_0894	9404.48	1.23487	0.102897	12.0011	3.50744e-33	1.64176e-32	membrane protein
AMUC_RS04850	Amuc_0896	8260.45	1.64753	0.133001	12.3873	3.06229e-35	1.53247e-34	uroporphyrin-III C-methyltransferase
AMUC_RS04860	Amuc_0898	7664.78	1.12878	0.0819511	13.7738	3.66331e-43	2.22779e-42	DNA topoisomerase III
AMUC_RS04865	Amuc_0899	2709.53	-0.39922	0.0910822	-4.38307	1.17018e-05	1.64522e-05	hypothetical protein
AMUC_RS04870	Amuc_0900	1860.24	1.71379	0.114081	15.0225	5.22626e-51	3.71449e-50	hypothetical protein
AMUC_RS04875		625.142	-1.79264	0.150089	-11.9438	6.99279e-33	3.24046e-32	hypothetical protein
AMUC_RS04880	Amuc_0903	2107.88	-0.324386	0.102731	-3.15762	0.00159062	0.00202165	N-acetylmuramoyl-L-alanine amidase
AMUC_RS04885	Amuc_0904	7290.75	0.16605	0.0877819	1.89162	0.0585414	0.067182	aconitate hydratase
AMUC_RS04895	Amuc_0906	32869	2.13941	0.0926007	23.1036	4.2568e-118	1.0605e-116	peptide methionine sulfoxide reductase MsrB
AMUC_RS04900	Amuc_0907	893.296	-0.255711	0.105717	-2.41883	0.0155703	0.0185769	hypothetical protein
AMUC_RS04905	Amuc_0908	2561.44	-0.835359	0.0884417	-9.44532	3.54334e-21	1.00366e-20	hypothetical protein
AMUC_RS04910	Amuc_0909	1198.01	-1.09209	0.141752	-7.70422	1.31644e-14	2.76787e-14	RNA-splicing ligase RtcB
AMUC_RS04915	Amuc_0910	1796.44	-1.35188	0.129248	-10.4595	1.32535e-25	4.68831e-25	LysR family transcriptional regulator
AMUC_RS04920	Amuc_0911	2346.84	-0.606604	0.0974828	-6.22268	4.88746e-10	8.36354e-10	MFS transporter
AMUC_RS04925	Amuc_0912	1177.53	-1.17669	0.13561	-8.67705	4.06184e-18	9.938e-18	hypothetical protein
AMUC_RS04930	Amuc_0913	5554.49	1.35448	0.0843156	16.0645	4.52716e-58	3.7868e-57	ATP--cobalamin adenosyltransferase
AMUC_RS04935	Amuc_0914	7343.98	2.21241	0.0879193	25.1641	9.8958e-140	3.323e-138	cupin
AMUC_RS04940	Amuc_0915	16221.2	1.76956	0.0698364	25.3386	1.2004e-141	4.2141e-140	RNB domain-containing protein
AMUC_RS04945		6.2792	-0.3928	1.18386	-0.331796	0.740044	0.751394	hypothetical protein
AMUC_RS04950	Amuc_0916	134.613	-1.35334	0.260537	-5.19441	2.05365e-07	3.13253e-07	hypothetical protein
AMUC_RS04955	Amuc_0917	4564.71	0.177594	0.0835281	2.12616	0.0334896	0.0390319	peptidase U32
AMUC_RS04960	Amuc_0918	2788.54	-0.511219	0.105407	-4.84994	1.23501e-06	1.81223e-06	hypothetical protein
AMUC_RS04965	Amuc_0919	1985.34	-0.0600363	0.0890031	-0.674541	0.499967	0.522519	hypothetical protein
AMUC_RS04970	Amuc_0920	2690.81	-1.40148	0.110833	-12.6449	1.19311e-36	6.26854e-36	glycosyl hydrolase family 109 protein 2
AMUC_RS04975	Amuc_0921	3784.45	-1.52609	0.145433	-10.4934	9.26059e-26	3.30613e-25	non-specific serine/threonine protein kinase
AMUC_RS04980	Amuc_0922	2741.95	-0.235892	0.091747	-2.57112	0.0101371	0.0122204	bifunctional metallophosphatase/5'-nucleotidase
AMUC_RS04985	Amuc_0923	1876	-0.187469	0.08767	-2.13835	0.0324887	0.0378983	hypothetical protein
AMUC_RS04990	Amuc_0924	3039.31	-0.731754	0.101429	-7.21448	5.41421e-13	1.05329e-12	ATP-NAD/AcoX kinase
AMUC_RS04995	Amuc_0925	1851.13	2.29223	0.13846	16.5552	1.46901e-61	1.33479e-60	50S ribosomal protein L24
AMUC_RS05000	Amuc_0926	2056.4	1.23488	0.0971997	12.7046	5.57486e-37	2.94236e-36	50S ribosomal protein L5
AMUC_RS05005	Amuc_0927	1927.82	1.66437	0.114172	14.5778	3.88845e-48	2.60392e-47	30S ribosomal protein S8
AMUC_RS05010	Amuc_0928	1568.66	1.99192	0.114174	17.4464	3.66885e-68	3.81198e-67	50S ribosomal protein L6
AMUC_RS05015	Amuc_0929	538.656	1.43291	0.141791	10.1058	5.20579e-24	1.69646e-23	50S ribosomal protein L18
AMUC_RS05020		2825.35	1.95764	0.10862	18.0228	1.29026e-72	1.42359e-71	30S ribosomal protein S5
AMUC_RS05025	Amuc_0931	2001.85	1.90014	0.112597	16.8756	6.80528e-64	6.46222e-63	50S ribosomal protein L15
AMUC_RS05030	Amuc_0933	2864.51	0.828782	0.109924	7.53957	4.71522e-14	9.66829e-14	preprotein translocase subunit SecY
AMUC_RS05035	Amuc_0934	965.645	0.928045	0.148468	6.2508	4.0835e-10	7.0189e-10	adenylate kinase
AMUC_RS05040	Amuc_0935	1609.91	0.971391	0.150102	6.47153	9.7017e-11	1.71202e-10	type I methionyl aminopeptidase
AMUC_RS05045	Amuc_0936	1423.37	-1.17974	0.182662	-6.45861	1.05672e-10	1.8605e-10	hypothetical protein
AMUC_RS05055	Amuc_0938	10805.1	1.57183	0.0684557	22.9613	1.1374e-116	2.7168e-115	RNA degradosome polyphosphate kinase
AMUC_RS05060	Amuc_0939	2238.18	-0.85001	0.0943367	-9.01039	2.05327e-19	5.33943e-19	hypothetical protein
AMUC_RS05065	Amuc_0940	3470.48	-1.31449	0.148014	-8.88081	6.6375e-19	1.69001e-18	hypothetical protein
AMUC_RS05075	Amuc_0942	1340.31	-1.38939	0.146541	-9.48124	2.5128e-21	7.179e-21	glycosyl transferase
AMUC_RS05080	Amuc_0943	1915.68	-1.24024	0.141762	-8.74873	2.15762e-18	5.34104e-18	family 2 glycosyl transferase
AMUC_RS05085	Amuc_0944	2074.21	-0.442113	0.0985125	-4.48789	7.19322e-06	1.02312e-05	hypothetical protein
AMUC_RS05090		271.117	-0.22272	0.175232	-1.271	0.203727	0.222239	hypothetical protein
AMUC_RS05100	Amuc_0946	28476.8	2.7387	0.0878039	31.1911	1.4089e-213	1.8135e-211	hypothetical protein
AMUC_RS05110	Amuc_0948	9935.13	2.01907	0.105608	19.1185	1.77055e-81	2.35768e-80	N-acetylglucosamine-6-phosphate deacetylase
AMUC_RS05115	Amuc_0949	4586.4	1.32915	0.126278	10.5256	6.58611e-26	2.36589e-25	peptidyl-prolyl cis-trans isomerase
AMUC_RS05120	Amuc_0950	1913.36	-0.12359	0.375228	-0.329372	0.741875	0.752923	hypothetical protein
AMUC_RS05125	Amuc_0951	2749.27	0.060377	0.349892	0.172559	0.862998	0.868999	carbon starvation protein CstA
AMUC_RS05130	Amuc_0952	5098.28	1.7409	0.122841	14.172	1.3661e-45	8.768e-45	PEP-CTERM domain protein
AMUC_RS05140		7922.38	1.44333	0.0981509	14.7052	5.96735e-49	4.05465e-48	ribosome-binding factor A
AMUC_RS05145	Amuc_0956	15504	1.92554	0.1142	16.8611	8.70021e-64	8.22791e-63	translation initiation factor IF-2
AMUC_RS05150	Amuc_0957	8027.6	1.70628	0.123158	13.8544	1.19686e-43	7.31694e-43	transcription termination factor NusA
AMUC_RS05155	Amuc_0958	1407.07	-0.627966	0.205937	-3.04931	0.0022937	0.00289146	exodeoxyribonuclease III
AMUC_RS05160	Amuc_0959	724.647	0.284949	0.279835	1.01828	0.308547	0.33082	non-canonical purine NTP pyrophosphatase
AMUC_RS05165	Amuc_0960	761.295	-0.465769	0.221052	-2.10705	0.0351129	0.0408417	hypothetical protein
AMUC_RS05170	Amuc_0961	8655.19	0.693692	0.102283	6.78211	1.18435e-11	2.171e-11	tat (twin-arginine translocation) pathway signal sequence
AMUC_RS05175	Amuc_0962	4550.23	0.534579	0.109328	4.8897	1.00989e-06	1.4885e-06	hypothetical protein
AMUC_RS05180	Amuc_0963	3594.16	-0.574347	0.0932555	-6.15885	7.32734e-10	1.23472e-09	ABC transporter
AMUC_RS05185	Amuc_0964	1271.12	-0.619553	0.101432	-6.10805	1.00854e-09	1.68843e-09	hypothetical protein
AMUC_RS05190	Amuc_0965	3958.44	0.0642524	0.0745039	0.862404	0.388465	0.411557	hypothetical protein
AMUC_RS05195		2018.76	-0.672294	0.101722	-6.60915	3.86525e-11	6.91032e-11	hypothetical protein
AMUC_RS05205		2177.61	-0.721612	0.093612	-7.70855	1.27255e-14	2.67802e-14	exopolysaccharide biosynthesis polyprenyl glycosylphosphotransferase
AMUC_RS05210	Amuc_0969	6182.71	0.391409	0.0835743	4.68336	2.82206e-06	4.08414e-06	galactokinase
AMUC_RS05220	Amuc_0971	3039.28	0.104679	0.0785077	1.33336	0.182412	0.200593	UvrD/REP helicase
AMUC_RS05225	Amuc_0972	2005.93	0.286635	0.0901053	3.18111	0.00146711	0.00187083	methionyl-tRNA formyltransferase
AMUC_RS05230	Amuc_0973	3669.33	-0.252432	0.0835541	-3.02119	0.00251787	0.0031706	monogalactosyldiacylglycerol synthase
AMUC_RS05235	Amuc_0974	1579.65	-1.10053	0.128816	-8.54339	1.30344e-17	3.11348e-17	type III pantothenate kinase
AMUC_RS05240	Amuc_0975	21472.4	2.21343	0.32847	6.7386	1.5992e-11	2.90843e-11	acyl carrier protein
AMUC_RS05245	Amuc_0976	1394.66	0.406374	0.118449	3.4308	0.000601798	0.000782034	hypothetical protein
AMUC_RS05250	Amuc_0977	813.427	-0.977038	0.134012	-7.29067	3.08412e-13	6.08681e-13	hypothetical protein
AMUC_RS05255	Amuc_0978	820.941	-1.22594	0.142628	-8.59539	8.29848e-18	2.00496e-17	D-aminoacyl-tRNA deacylase
AMUC_RS05260		625.438	-0.796639	0.133586	-5.96348	2.46927e-09	4.0721e-09	hypothetical protein
AMUC_RS05265		371.845	-0.936736	0.182407	-5.13543	2.81506e-07	4.25195e-07	hypothetical protein
AMUC_RS05270		341.43	-0.147167	0.170827	-0.861496	0.388965	0.411897	hypothetical protein
AMUC_RS05275		502.392	0.0441087	0.155871	0.282982	0.77719	0.78773	hypothetical protein
AMUC_RS05280	Amuc_0983	13327.2	1.28115	0.114432	11.1957	4.27859e-29	1.76397e-28	sugar-binding protein
AMUC_RS05285	Amuc_0984	3151.85	1.6928	0.102847	16.4594	7.17991e-61	6.44801e-60	succinate dehydrogenase
AMUC_RS05290	Amuc_0985	8184.49	1.43264	0.131566	10.8892	1.29818e-27	4.9965e-27	succinate dehydrogenase
AMUC_RS05295	Amuc_0986	2875.16	0.679385	0.141203	4.8114	1.49877e-06	2.18818e-06	succinate dehydrogenase (or fumarate reductase) cytochrome b subunit%2C b558 family
AMUC_RS05300		10.5889	-0.77198	0.931708	-0.828564	0.407351	0.429992	hypothetical protein
AMUC_RS05305	Amuc_0987	498.471	0.923398	0.191176	4.83009	1.36471e-06	2.00001e-06	hypothetical protein
AMUC_RS05310	Amuc_0988	1874.71	0.913843	0.161973	5.64196	1.68129e-08	2.67184e-08	metal-dependent hydrolase
AMUC_RS05315		1319.57	-0.9092	0.15695	-5.79293	6.91707e-09	1.12233e-08	hypothetical protein
AMUC_RS05320	Amuc_0990	966.629	-1.29751	0.167489	-7.74688	9.4179e-15	1.99646e-14	PEP-CTERM domain protein
AMUC_RS05325	Amuc_0991	947.047	-0.983353	0.130824	-7.51663	5.62054e-14	1.14738e-13	PEP-CTERM domain protein
AMUC_RS05335		2932.76	-0.597768	0.125131	-4.77712	1.7782e-06	2.59288e-06	hypothetical protein
AMUC_RS05340	Amuc_0994	3942.36	1.13836	0.103818	10.965	5.62855e-28	2.20666e-27	beta-ketoacyl-ACP reductase
AMUC_RS05345	Amuc_0995	1202.57	-1.18827	0.148052	-8.02602	1.00682e-15	2.22171e-15	hypothetical protein
AMUC_RS05350	Amuc_0996	2902.02	-0.403051	0.083647	-4.81848	1.44657e-06	2.11331e-06	ABC transporter ATP-binding protein
AMUC_RS05355	Amuc_0997	1152.68	-0.520909	0.115902	-4.49441	6.97634e-06	9.92886e-06	hypothetical protein
AMUC_RS05360	Amuc_0999	20278.4	0.587489	0.0806987	7.28003	3.33744e-13	6.58114e-13	ribosome-associated inhibitor A/sigma 54 modulation protein
AMUC_RS05370		504.826	-1.83598	0.225251	-8.15081	3.61498e-16	8.1005e-16	hypothetical protein
AMUC_RS05375	Amuc_1001	1758.8	-1.89937	0.175323	-10.8335	2.38728e-27	9.08264e-27	short-chain dehydrogenase
AMUC_RS05380		1108.99	-2.00637	0.189664	-10.5785	3.74761e-26	1.36744e-25	flavodoxin
AMUC_RS05390	Amuc_1003	1828	-1.69844	0.185009	-9.18032	4.29823e-20	1.15266e-19	alpha/beta superfamily hydrolase
AMUC_RS05395		1257.59	-1.81011	0.18889	-9.5829	9.43546e-22	2.76384e-21
AMUC_RS05400		1506.93	-1.83983	0.161503	-11.3919	4.58614e-30	1.96416e-29
AMUC_RS05405	Amuc_1007	1620.5	-0.698697	0.127461	-5.48167	4.21327e-08	6.60051e-08	transcriptional regulator
AMUC_RS05410	Amuc_1008	11648.9	0.951936	0.07787	12.2247	2.29514e-34	1.11719e-33	alpha-xylosidase
AMUC_RS05420	Amuc_1010	601.075	-1.98298	0.201318	-9.85001	6.85386e-23	2.11176e-22	transcriptional regulator
AMUC_RS05425	Amuc_1011	748.989	-1.57247	0.174938	-8.98871	2.50141e-19	6.47571e-19	hypothetical protein
AMUC_RS05430	Amuc_1012	844.456	-1.54	0.192244	-8.01065	1.14102e-15	2.51545e-15	hypothetical protein
AMUC_RS05435	Amuc_1013	324.963	-1.41016	0.188379	-7.48579	7.11204e-14	1.44676e-13	hypothetical protein
AMUC_RS05440	Amuc_1014	156.521	-1.50139	0.373244	-4.02254	5.75742e-05	7.85164e-05	hypothetical protein
AMUC_RS05445	Amuc_1015	203.467	-0.884835	0.227183	-3.89481	9.82753e-05	0.000132155	hypothetical protein
AMUC_RS05450	Amuc_1016	259.407	-0.256802	0.193261	-1.32878	0.183921	0.20206	hypothetical protein
AMUC_RS05455	Amuc_1017	8654.88	-0.408974	0.1135	-3.60331	0.000314194	0.000413864	hypothetical protein
AMUC_RS05460	Amuc_1018	831.803	-0.931774	0.114632	-8.12842	4.34931e-16	9.70842e-16	multiple antibiotic resistance (MarC)-like protein
AMUC_RS05465	Amuc_1019	1940.25	-0.718537	0.101722	-7.0637	1.62123e-12	3.08406e-12	hypothetical protein
AMUC_RS05470	Amuc_1020	4276.05	-1.15935	0.0926292	-12.516	6.10321e-36	3.12166e-35	hypothetical protein
AMUC_RS05475	Amuc_1021	7201.28	-1.44768	0.0971408	-14.9029	3.15742e-50	2.21689e-49	hypothetical protein
AMUC_RS05480		1408.62	-0.26763	0.128566	-2.08166	0.0373733	0.043362	G-D-S-L family lipolytic protein
AMUC_RS05485	Amuc_1023	2672.06	0.478073	0.0908315	5.2633	1.41493e-07	2.17112e-07	hypothetical protein
AMUC_RS05490	Amuc_1024	3032.28	1.34585	0.0957612	14.0542	7.25466e-45	4.56768e-44	hypothetical protein
AMUC_RS05495	Amuc_1025	11419.9	2.31742	0.0831942	27.8556	9.2242e-171	5.3431e-169	disulfide bond chaperone
AMUC_RS05500	Amuc_1026	4688.38	1.26024	0.0900537	13.9943	1.68934e-44	1.04938e-43	peptidyl-prolyl cis-trans isomerase
AMUC_RS05505	Amuc_1027	3452.7	0.0952626	0.0909248	1.04771	0.294774	0.31708	ABC transporter ATP-binding protein
AMUC_RS05510	Amuc_1028	2821.83	0.706836	0.0971605	7.27493	3.46603e-13	6.8289e-13	PEP-CTERM domain protein
AMUC_RS05515	Amuc_1029	1509.2	-0.68692	0.12654	-5.42849	5.68316e-08	8.8375e-08	membrane protein
AMUC_RS05520	Amuc_1030	371.195	-0.793076	0.2168	-3.6581	0.000254096	0.000335847	cupin
AMUC_RS05525	Amuc_1031	2828.85	-0.120931	0.0878009	-1.37734	0.168408	0.186699	cysteine--tRNA ligase
AMUC_RS05535	Amuc_1033	3329.26	-0.100199	0.0878097	-1.14109	0.253832	0.274826	sulfatase
AMUC_RS05540	Amuc_1034	1835.43	0.0908726	0.0961792	0.944826	0.344748	0.367087	hypothetical protein
AMUC_RS05545	Amuc_1035	603.29	-1.05702	0.169149	-6.24903	4.13005e-10	7.09364e-10	hypothetical protein
AMUC_RS05550	Amuc_1036	4181.72	0.274029	0.0836578	3.27559	0.0010544	0.00135274	elongation factor 4
AMUC_RS05555	Amuc_1037	8305.09	2.48852	0.164326	15.1438	8.32641e-52	6.02884e-51	hypothetical protein
AMUC_RS05560	Amuc_1039	27471.7	0.698794	0.0788077	8.86708	7.50889e-19	1.89936e-18	transporter
AMUC_RS05565	Amuc_1040	13847.7	1.10383	0.0864912	12.7623	2.6613e-37	1.42407e-36	DNA-directed RNA polymerase subunit beta'
AMUC_RS05570	Amuc_1041	13233.4	1.12323	0.0797161	14.0903	4.35491e-45	2.75692e-44	DNA-directed RNA polymerase subunit beta
AMUC_RS05575	Amuc_1042	7640	3.15939	0.0964547	32.7552	2.5644e-235	5.4015e-233	50S ribosomal protein L7/L12
AMUC_RS05580	Amuc_1043	2725.32	2.18718	0.09895	22.1039	2.9001e-108	6.1087e-107	50S ribosomal protein L10
AMUC_RS05585	Amuc_1044	4140.04	1.57496	0.0974186	16.167	8.62618e-59	7.37522e-58	50S ribosomal protein L1
AMUC_RS05590	Amuc_1045	1987.15	2.01307	0.110167	18.2728	1.36313e-74	1.56355e-73	50S ribosomal protein L11
AMUC_RS05595	Amuc_1046	2816.81	0.935021	0.102203	9.14864	5.76563e-20	1.53728e-19	transcription termination/antitermination factor NusG
AMUC_RS05600	Amuc_1047	901.634	0.416914	0.145547	2.86446	0.00417727	0.00515924	preprotein translocase subunit SecE
AMUC_RS05610	Amuc_1048	29266.7	2.23108	0.0991254	22.5076	3.4968e-112	7.8661e-111	elongation factor Tu
AMUC_RS05620	Amuc_1049	2879.09	0.811364	0.0917571	8.84252	9.35855e-19	2.35182e-18	tRNA N6-adenosine(37)-threonylcarbamoyltransferase complex transferase subunit TsaD
AMUC_RS05625	Amuc_1050	7767.36	1.9606	0.0841817	23.2901	5.5908e-120	1.4555e-118	ATP-dependent Clp protease ATP-binding subunit ClpX
AMUC_RS05630	Amuc_1051	9822.67	1.79536	0.0850992	21.0973	8.4261e-99	1.46792e-97	ATP-dependent Clp protease proteolytic subunit
AMUC_RS05635	Amuc_1052	6047.67	1.1904	0.0906265	13.1353	2.06718e-39	1.17394e-38	trigger factor
AMUC_RS05640	Amuc_1053	7550.11	1.05792	0.0850102	12.4446	1.49629e-35	7.56042e-35	outer membrane protein assembly factor BamA
AMUC_RS05645	Amuc_1054	1342.91	0.431799	0.100235	4.30786	1.64838e-05	2.30356e-05	hypothetical protein
AMUC_RS05650	Amuc_1055	1820.54	0.988594	0.123888	7.97972	1.46664e-15	3.22104e-15	methylenetetrahydrofolate reductase [NAD(P)H]
AMUC_RS05655	Amuc_1056	3650.83	1.57915	0.120057	13.1533	1.62833e-39	9.31563e-39	hypothetical protein
AMUC_RS05660	Amuc_1057	14710.4	1.41581	0.0852956	16.5989	7.09573e-62	6.49834e-61	hypothetical protein
AMUC_RS05665	Amuc_1058	9559.81	1.95081	0.0981589	19.874	6.83857e-88	1.02226e-86	TetR family transcriptional regulator
AMUC_RS05670	Amuc_1059	6820.09	0.233594	0.0866319	2.6964	0.00700943	0.00856134	acriflavin resistance protein
AMUC_RS05675	Amuc_1060	2305.85	0.0385611	0.0984942	0.391506	0.695423	0.711389	hypothetical protein
AMUC_RS05680	Amuc_1061	2289.61	0.0363662	0.0863913	0.420947	0.673794	0.690787	hypothetical protein
AMUC_RS05685	Amuc_1062	630.991	0.177846	0.153738	1.15681	0.247349	0.268308	hypothetical protein
AMUC_RS05690	Amuc_1063	1873.88	-0.158178	0.10187	-1.55275	0.120482	0.134989	hypothetical protein
AMUC_RS05695	Amuc_1064	2296.64	-0.680924	0.104868	-6.49312	8.40745e-11	1.48703e-10	MFS transporter
AMUC_RS05700	Amuc_1065	10219.5	1.82629	0.0925482	19.7334	1.11508e-86	1.65619e-85	hypothetical protein
AMUC_RS05705		123.367	-1.75915	0.278643	-6.31326	2.73216e-10	4.72067e-10	hypothetical protein
AMUC_RS05710	Amuc_1066	761.57	-0.828333	0.134889	-6.14085	8.20788e-10	1.37709e-09	hypothetical protein
AMUC_RS05715	Amuc_1067	1770.02	-0.808593	0.10453	-7.7355	1.02995e-14	2.17736e-14	transcriptional regulator
AMUC_RS05720	Amuc_1068	1773	-0.607841	0.116041	-5.23813	1.62209e-07	2.48405e-07	S-adenosylmethionine synthase
AMUC_RS05725	Amuc_1069	2449.94	0.278336	0.104214	2.67082	0.00756668	0.00920284	adenosylhomocysteinase
AMUC_RS05730	Amuc_1070	809.993	-1.19397	0.133942	-8.91414	4.91622e-19	1.26565e-18	family 2 glycosyl transferase
AMUC_RS05735		56.1762	-1.52945	0.383221	-3.99103	6.5786e-05	8.92425e-05	hypothetical protein
AMUC_RS05740	Amuc_1071	1231.9	-0.32309	0.108686	-2.97271	0.00295188	0.00368905	hypothetical protein
AMUC_RS05745	Amuc_1072	1988.25	-0.722643	0.106508	-6.78486	1.16197e-11	2.13167e-11	hypothetical protein
AMUC_RS05750	Amuc_1073	1059.14	-0.649274	0.10783	-6.02129	1.73035e-09	2.86374e-09	hypothetical protein
AMUC_RS05755	Amuc_1074	5061.96	0.959867	0.0921721	10.4139	2.14358e-25	7.51388e-25	sulfatase
AMUC_RS05760	Amuc_1075	4562.08	0.0570035	0.0774113	0.736371	0.461505	0.484727	RecQ familyATP-dependent DNA helicase
AMUC_RS05765	Amuc_1076	1496.76	-0.627854	0.116321	-5.39761	6.75352e-08	1.04459e-07	glycosyltransferase-like protein
AMUC_RS05785		1562.48	0.0383094	0.10874	0.352303	0.724611	0.73734	hypothetical protein
AMUC_RS05790	Amuc_1079	3898.52	-0.481129	0.107398	-4.47988	7.46867e-06	1.06165e-05	L-aspartate oxidase
AMUC_RS05795	Amuc_1080	791.676	-0.906436	0.129575	-6.99545	2.64405e-12	4.98476e-12	23S rRNA (guanosine(2251)-2'-O)-methyltransferase RlmB
AMUC_RS05800	Amuc_1081	1298.56	-1.00634	0.126549	-7.95218	1.83255e-15	3.99813e-15	hypothetical protein
AMUC_RS05805		1525.49	-2.25308	0.122128	-18.4485	5.36137e-76	6.24236e-75	hypothetical protein
AMUC_RS05810	Amuc_1082	307.686	-1.24043	0.203662	-6.09065	1.12455e-09	1.87586e-09	iron-dependent repressor
AMUC_RS05815	Amuc_1083	2616.87	-1.85706	0.183845	-10.1012	5.45568e-24	1.7729e-23	ATPase P
AMUC_RS05820	Amuc_1084	1113.23	-1.61572	0.116093	-13.9175	4.96271e-44	3.05814e-43	hypothetical protein
AMUC_RS05825		370.416	-1.23588	0.157782	-7.8328	4.77112e-15	1.02263e-14	hypothetical protein
AMUC_RS05830	Amuc_1085	1126.28	-2.03204	0.199786	-10.1711	2.66903e-24	8.87251e-24	hypothetical protein
AMUC_RS05835	Amuc_1086	3818.67	-0.432987	0.104397	-4.1475	3.36122e-05	4.63845e-05	hypothetical protein
AMUC_RS05840	Amuc_1088	3476.76	-1.33263	0.153269	-8.69475	3.47604e-18	8.51374e-18	ferrous iron transporter B
AMUC_RS05845	Amuc_1089	462.456	-0.843856	0.197531	-4.27201	1.93716e-05	2.7006e-05	iron transporter FeoA
AMUC_RS05850	Amuc_1090	581.331	-0.334695	0.21239	-1.57585	0.11506	0.129352	iron transporter FeoA
AMUC_RS05855	Amuc_1091	4054.81	-0.148619	0.0772755	-1.92324	0.05445	0.0626418	hypothetical protein
AMUC_RS05860	Amuc_1092	2571.21	-0.154731	0.0827276	-1.87037	0.0614325	0.0703605	lipoyl synthase
AMUC_RS05865	Amuc_1093	1290.57	0.0330868	0.0946979	0.349394	0.726794	0.739208	tRNA-specific adenosine deaminase
AMUC_RS05870	Amuc_1094	3835.01	0.210194	0.0767458	2.73883	0.00616583	0.00756286	hypothetical protein
AMUC_RS05875	Amuc_1095	4449.75	-0.821937	0.0956293	-8.59503	8.32421e-18	2.00908e-17	heavy metal translocating P-type ATPase
AMUC_RS05880	Amuc_1096	5446.37	0.904471	0.0740015	12.2223	2.36227e-34	1.14746e-33	transcription termination factor Rho
AMUC_RS05890	Amuc_1098	25946.8	1.63285	0.0942313	17.3281	2.88517e-67	2.94491e-66	type II and III secretion system protein
AMUC_RS05895	Amuc_1099	4661.91	1.23165	0.0922309	13.3539	1.12357e-40	6.60737e-40	hypothetical protein
AMUC_RS05900	Amuc_1100	4437.31	1.20039	0.0951925	12.6102	1.85638e-36	9.66572e-36	hypothetical protein
AMUC_RS05905	Amuc_1101	10940.9	1.66909	0.0815948	20.4558	5.33308e-93	8.64108e-92	cell division protein FtsA
AMUC_RS05910	Amuc_1102	4567.83	0.644888	0.0924262	6.97732	3.00857e-12	5.65817e-12	hypothetical protein
AMUC_RS05915	Amuc_1103	3035.05	0.620982	0.0823107	7.54436	4.54506e-14	9.32765e-14	glutamyl aminopeptidase
AMUC_RS05925	Amuc_1105	11142.3	2.94221	0.094772	31.0451	1.3275e-211	1.538e-209	DUF3313 domain-containing protein
AMUC_RS05930	Amuc_1106	16418.9	1.69907	0.0798377	21.2815	1.6834e-100	3.0471e-99	peptidase M24
AMUC_RS05935	Amuc_1107	3849.52	1.57973	0.0932491	16.941	2.24251e-64	2.17401e-63	ATP phosphoribosyltransferase
AMUC_RS05940		578.868	2.93118	0.23554	12.4445	1.49773e-35	7.56042e-35	hypothetical protein
AMUC_RS05945		216.879	-1.86222	0.251909	-7.39244	1.4416e-13	2.88694e-13	hypothetical protein
AMUC_RS05955	Amuc_1110	2765.43	0.276737	0.0952835	2.90435	0.00368014	0.00456716	DNA-binding response regulator
AMUC_RS05960	Amuc_1111	4361.39	0.457102	0.0749394	6.09961	1.06324e-09	1.77744e-09	dihydroxy-acid dehydratase
AMUC_RS05965	Amuc_1114	4412.8	-1.74688	0.144134	-12.1198	8.29228e-34	3.95431e-33	hypothetical protein
AMUC_RS05970	Amuc_1115	1661.88	-1.80717	0.159283	-11.3456	7.79623e-30	3.31447e-29	integrase
AMUC_RS05975	Amuc_1116	1829	-0.501406	0.109911	-4.56192	5.06879e-06	7.27657e-06	uracil-DNA glycosylase
AMUC_RS05980	Amuc_1117	1876.49	-0.620095	0.119391	-5.19381	2.06031e-07	3.13856e-07	thiamine biosynthesis protein ThiH
AMUC_RS05985	Amuc_1118	4171.51	-0.0429173	0.0877608	-0.489026	0.624823	0.64515	sulfatase
AMUC_RS05995	Amuc_1120	12684.9	0.378373	0.0654828	5.7782	7.55026e-09	1.22079e-08	hypothetical protein
AMUC_RS06000	Amuc_1121	3449.84	-0.201164	0.0907786	-2.21599	0.0266925	0.0313717	hypothetical protein
AMUC_RS06010	Amuc_1123	5710.02	0.820556	0.0758375	10.8199	2.76984e-27	1.05209e-26	hypothetical protein
AMUC_RS06015	Amuc_1124	5016.21	0.413952	0.0724793	5.71131	1.1211e-08	1.80137e-08	hypothetical protein
AMUC_RS06020	Amuc_1125	5982.83	0.625759	0.123467	5.06824	4.01504e-07	6.02516e-07	UDP-glucose 4-epimerase GalE
AMUC_RS06025	Amuc_1126	8706.24	1.13416	0.0708094	16.0171	9.71497e-58	8.09698e-57	dimethyladenosine transferase
AMUC_RS06030	Amuc_1127	4041.9	2.66945	0.0965369	27.6521	2.6324e-168	1.3862e-166	hypothetical protein
AMUC_RS06035	Amuc_1128	1048.1	-0.301675	0.111589	-2.70344	0.00686253	0.00839075	hypothetical protein
AMUC_RS06045	Amuc_1131	2181.48	-0.509183	0.100254	-5.07894	3.79551e-07	5.71051e-07	MATE family efflux transporter
AMUC_RS06050	Amuc_1132	3373.56	-1.17825	0.121476	-9.69945	3.03115e-22	9.05047e-22	hypothetical protein
AMUC_RS06060	Amuc_1133	497.614	0.231997	0.177549	1.30667	0.191325	0.2094	hypothetical protein
AMUC_RS06065	Amuc_1134	1166.49	-0.747397	0.117718	-6.34905	2.16646e-10	3.75443e-10	peptidase M15
AMUC_RS06070	Amuc_1135	369.288	0.334378	0.179097	1.86702	0.061899	0.0708597	hypothetical protein
AMUC_RS06075	Amuc_1136	890.285	-1.09801	0.128208	-8.56426	1.08777e-17	2.61177e-17	hypothetical protein
AMUC_RS06080	Amuc_1137	1628.78	-1.55503	0.145935	-10.6556	1.64175e-26	6.09604e-26	hypothetical protein
AMUC_RS06085	Amuc_1138	558.204	-0.203767	0.136691	-1.49071	0.136038	0.151684	hypothetical protein
AMUC_RS06090	Amuc_1139	6037.47	1.56062	0.114506	13.6292	2.6866e-42	1.61685e-41	hypothetical protein
AMUC_RS06095	Amuc_1140	3975.11	1.41771	0.110986	12.7738	2.29599e-37	1.23144e-36	hypothetical protein
AMUC_RS06100	Amuc_1141	3536.54	1.15708	0.106063	10.9094	1.03971e-27	4.00834e-27	glycosyl transferase
AMUC_RS06110	Amuc_1143	47091.3	1.08205	0.110397	9.80142	1.11009e-22	3.39324e-22	hypothetical protein
AMUC_RS06115	Amuc_1145	2503.63	-0.172057	0.1077	-1.59757	0.11014	0.12394	hypothetical protein
AMUC_RS06120		279.371	0.854578	0.198163	4.31251	1.61414e-05	2.25707e-05	hypothetical protein
AMUC_RS06125	Amuc_1146	535.793	-0.235436	0.179176	-1.314	0.188848	0.206786	hypothetical protein
AMUC_RS06130	Amuc_1148	239.356	0.542065	0.237334	2.28397	0.0223731	0.0264347	hypothetical protein
AMUC_RS06135	Amuc_1149	711.985	-0.363915	0.140892	-2.58294	0.00979634	0.0118219	hypothetical protein
AMUC_RS06140	Amuc_1151	1429.22	-1.69708	0.154627	-10.9753	5.02538e-28	1.98024e-27	potassium-transporting ATPase subunit KdpA
AMUC_RS06145	Amuc_1152	1929.7	-1.74673	0.162859	-10.7254	7.73322e-27	2.90403e-26	potassium-transporting ATPase subunit B
AMUC_RS06150	Amuc_1153	678.344	-1.96662	0.193268	-10.1756	2.54866e-24	8.52127e-24	potassium transporter KtrB
AMUC_RS06155	Amuc_1154	1163.35	-1.44221	0.157794	-9.13986	6.25307e-20	1.66533e-19	osmosensitive K channel His kinase sensor
AMUC_RS06160		78.8766	-2.02457	0.338582	-5.97957	2.23732e-09	3.69484e-09	hypothetical protein
AMUC_RS06165	Amuc_1155	1174.88	-1.78845	0.171007	-10.4583	1.34197e-25	4.73985e-25	hypothetical protein
AMUC_RS06170	Amuc_1156	183.448	-1.79111	0.26594	-6.73502	1.63904e-11	2.97856e-11	hypothetical protein
AMUC_RS06175	Amuc_1157	1156.81	-0.722491	0.118331	-6.10565	1.02383e-09	1.71279e-09	hypothetical protein
AMUC_RS06180	Amuc_1158	594.124	-0.683935	0.133378	-5.12779	2.93166e-07	4.42519e-07	ECF subfamily RNA polymerase sigma-24 subunit
AMUC_RS06185	Amuc_1159	2713.74	-1.38421	0.125761	-11.0066	3.5513e-28	1.40416e-27	serine/threonine protein kinase
AMUC_RS06190	Amuc_1160	1590.16	-1.39816	0.135876	-10.29	7.8173e-25	2.68336e-24	aldo/keto reductase
AMUC_RS06195		257.049	-0.246442	0.180927	-1.36211	0.173164	0.191605	hypothetical protein
AMUC_RS06200		97.3754	-1.76793	0.29588	-5.97514	2.29888e-09	3.79381e-09	hypothetical protein
AMUC_RS06205	Amuc_1162	1035.37	-1.42645	0.166965	-8.54339	1.30344e-17	3.11348e-17	amino acid lyase
AMUC_RS06210	Amuc_1163	1939.66	-0.808525	0.143133	-5.64876	1.61612e-08	2.57535e-08	hypothetical protein
AMUC_RS06215	Amuc_1164	2517.44	-1.04418	0.168786	-6.18638	6.15621e-10	1.04192e-09	VWA domain-containing protein
AMUC_RS06220	Amuc_1165	2547.07	-1.40207	0.19307	-7.26197	3.81491e-13	7.4908e-13	hypothetical protein
AMUC_RS06225	Amuc_1166	1251.68	-1.26159	0.187652	-6.72304	1.77977e-11	3.22166e-11	hypothetical protein
AMUC_RS06230	Amuc_1167	2429.38	-1.52213	0.163169	-9.32857	1.07306e-20	2.97048e-20	hypothetical protein
AMUC_RS06235	Amuc_1168	1181.28	-1.15141	0.142301	-8.09134	5.90138e-16	1.31476e-15	ABC transporter ATP-binding protein
AMUC_RS06240	Amuc_1169	2593.03	-1.46207	0.153049	-9.553	1.25991e-21	3.66274e-21	hypothetical protein
AMUC_RS06245	Amuc_1170	1530.21	-0.989222	0.114556	-8.63523	5.86073e-18	1.42192e-17	ATPase AAA
AMUC_RS06250	Amuc_1171	1893.33	-1.79458	0.176433	-10.1715	2.65879e-24	8.85118e-24	hypothetical protein
AMUC_RS06255	Amuc_1172	276.377	-1.63966	0.247538	-6.62387	3.49923e-11	6.27532e-11	hypothetical protein
AMUC_RS06260	Amuc_1173	1730.5	-1.03152	0.104443	-9.87638	5.27007e-23	1.63027e-22	hypothetical protein
AMUC_RS06265	Amuc_1174	1535.01	-1.406	0.137216	-10.2466	1.22522e-24	4.17476e-24	hypothetical protein
AMUC_RS06270	Amuc_1175	1863.89	0.21106	0.0958918	2.20102	0.0277345	0.0325536	hypothetical protein
AMUC_RS06275	Amuc_1176	21366.8	2.07699	0.0798769	26.0025	4.6453e-149	1.8883e-147	hypothetical protein
AMUC_RS06280	Amuc_1177	2420.13	1.38648	0.14414	9.61898	6.64877e-22	1.95995e-21	lipocalin
AMUC_RS06285		1117.29	1.53012	0.163896	9.33591	1.00129e-20	2.7751e-20	hypothetical protein
AMUC_RS06290	Amuc_1178	14736.4	2.55632	0.0918459	27.8327	1.7439e-170	9.855e-169	ketol-acid reductoisomerase
AMUC_RS06295	Amuc_1179	2518.85	0.765735	0.113499	6.74661	1.51337e-11	2.75884e-11	hypothetical protein
AMUC_RS06300	Amuc_1180	1193.87	1.12599	0.117527	9.58071	9.63807e-22	2.81962e-21	GntR family transcriptional regulator
AMUC_RS06305		1827.31	-1.41333	0.129338	-10.9274	8.5223e-28	3.30203e-27	hypothetical protein
AMUC_RS06310		4913.86	-0.0558298	0.0940083	-0.593881	0.552591	0.57415	sulfatase
AMUC_RS06315	Amuc_1183	7730.18	1.61104	0.0965781	16.6812	1.79596e-62	1.65129e-61	hypothetical protein
AMUC_RS06320	Amuc_1184	85245.3	1.89439	0.0870907	21.752	6.6201e-105	1.3223e-103	phosphopyruvate hydratase
AMUC_RS06325		11881.7	2.29369	0.0828208	27.6946	8.1188e-169	4.3747e-167	LL-diaminopimelate aminotransferase
AMUC_RS06330		2903.22	-1.03119	0.123645	-8.33989	7.43574e-17	1.71942e-16	ApbE family lipoprotein
AMUC_RS06335	Amuc_1187	3406.79	-1.11545	0.110433	-10.1007	5.48352e-24	1.77946e-23	hypothetical protein
AMUC_RS06340	Amuc_1188	107299	2.59502	0.151668	17.1099	1.25189e-65	1.23959e-64	hypothetical protein
AMUC_RS06345	Amuc_1189	3333.83	1.79198	0.146225	12.255	1.58046e-34	7.74191e-34	50S ribosomal protein L28
AMUC_RS06350		740.567	-1.53953	0.182879	-8.41831	3.8195e-17	8.97543e-17	hypothetical protein
AMUC_RS06355	Amuc_1190	3799.86	0.291604	0.0861552	3.38464	0.000712729	0.00092205	alcohol dehydrogenase
AMUC_RS06360	Amuc_1191	1559.62	0.535061	0.126313	4.236	2.27539e-05	3.15693e-05	Holliday junction DNA helicase
AMUC_RS06365	Amuc_1192	1895.66	0.441299	0.0999683	4.4144	1.01293e-05	1.43107e-05	mannose-1-phosphate guanyltransferase
AMUC_RS06370	Amuc_1193	3811.81	0.824697	0.0846631	9.74092	2.01718e-22	6.06986e-22	di-trans%2Cpoly-cis-decaprenylcistransferase
AMUC_RS06375	Amuc_1194	7065.88	0.711926	0.0750371	9.48766	2.36282e-21	6.76719e-21	DNA topoisomerase IV subunit B
AMUC_RS06380	Amuc_1195	1509.64	-0.817589	0.148162	-5.51822	3.42441e-08	5.39385e-08	4-(cytidine 5'-diphospho)-2-C-methyl-D-erythritol kinase
AMUC_RS06385	Amuc_1196	1095.17	-0.58637	0.16801	-3.49009	0.000482849	0.000630999	hypothetical protein
AMUC_RS06390	Amuc_1197	2969.6	-1.21528	0.145072	-8.37709	5.42506e-17	1.26585e-16	helicase c2
AMUC_RS06395	Amuc_1198	1083.31	-0.159971	0.120341	-1.32932	0.183744	0.201961	cobalt ABC transporter ATP-binding protein
AMUC_RS06400	Amuc_1199	1423.12	0.727861	0.0989967	7.35237	1.94718e-13	3.85939e-13	cobalt ECF transporter T component CbiQ
AMUC_RS06405	Amuc_1200	5702.04	1.27464	0.08277	15.3998	1.64052e-53	1.23013e-52	cobalamin biosynthesis protein CbiM
AMUC_RS06410	Amuc_1201	313.759	-1.37721	0.165763	-8.3083	9.70858e-17	2.22941e-16	hypothetical protein
AMUC_RS06415	Amuc_1202	244.547	0.221568	0.179631	1.23347	0.217401	0.23671	hypothetical protein
AMUC_RS06420	Amuc_1203	1715.14	-0.14253	0.0915289	-1.55721	0.11942	0.133864	acetylglutamate kinase
AMUC_RS06425	Amuc_1204	4470.11	0.255651	0.0959048	2.66568	0.0076833	0.00933519	Mg2 transporter protein CorA
AMUC_RS06430	Amuc_1205	4575.85	1.53822	0.11228	13.6999	1.0173e-42	6.15428e-42	50S ribosomal protein L9
AMUC_RS06435	Amuc_1206	9709.66	2.12663	0.112899	18.8365	3.78949e-79	4.77187e-78	bifunctional phosphoribosylaminoimidazolecarboxamide formyltransferase/inosine monophosphate cyclohydrolase
AMUC_RS06440	Amuc_1207	10157.1	2.52903	0.1062	23.8138	2.4041e-125	6.7931e-124	pyridoxine 5'-phosphate synthase
AMUC_RS06445	Amuc_1208	1097.87	1.83839	0.163147	11.2683	1.88255e-29	7.87339e-29	holo-[acyl-carrier-protein] synthase
AMUC_RS06450	Amuc_1209	829.356	0.0481283	0.168343	0.285895	0.774959	0.785812	PEP-CTERM domain protein
AMUC_RS06455	Amuc_1210	20778.8	1.07453	0.0969693	11.0811	1.54906e-28	6.23121e-28	phosphoenolpyruvate carboxykinase
AMUC_RS06460	Amuc_1211	1709.39	0.428055	0.135559	3.15771	0.00159011	0.00202165	N-acetylmuramoyl-L-alanine amidase
AMUC_RS06465	Amuc_1212	3132.95	-1.12658	0.141551	-7.95877	1.73751e-15	3.80512e-15	ATP-dependent DNA helicase RecG
AMUC_RS06470	Amuc_1213	170417	3.79814	0.0906027	41.9208	0	0	hypothetical protein
AMUC_RS06475	Amuc_1214	14701.1	1.0693	0.0694255	15.4022	1.58232e-53	1.19034e-52	hypothetical protein
AMUC_RS06485	Amuc_1215	1175	-0.562009	0.11654	-4.82247	1.41792e-06	2.07537e-06	cytochrome c
AMUC_RS06490	Amuc_1216	4653.95	0.565585	0.0899615	6.28697	3.23719e-10	5.58077e-10	hypothetical protein
AMUC_RS06495	Amuc_1217	5737.81	0.728063	0.0966889	7.52996	5.07569e-14	1.03845e-13	hypothetical protein
AMUC_RS06500	Amuc_1218	12292	1.44115	0.0788815	18.2698	1.43875e-74	1.64216e-73	3-dehydroquinate synthase
AMUC_RS06505	Amuc_1219	21534.8	-0.09475	0.0968989	-0.977824	0.328161	0.350553	hypothetical protein
AMUC_RS06510		16205	2.50098	0.103807	24.0926	2.9913e-128	8.7733e-127	hypothetical protein
AMUC_RS06540	Amuc_1220	5035.32	-1.36617	0.123145	-11.0939	1.3426e-28	5.42897e-28	hypothetical protein
AMUC_RS06545	Amuc_1222	3927.23	-0.775067	0.0926363	-8.36677	5.922e-17	1.37902e-16	oligopeptide transporter
AMUC_RS06550	Amuc_1223	2578.3	0.0037883	0.0814878	0.0464892	0.96292	0.963752	orotidine 5'-phosphate decarboxylase
AMUC_RS06555	Amuc_1224	3945.11	0.949963	0.0940863	10.0967	5.71194e-24	1.85099e-23	hypothetical protein
AMUC_RS06560	Amuc_1225	5245.75	0.980262	0.0843082	11.6271	3.00043e-31	1.33436e-30	hypothetical protein
AMUC_RS06565	Amuc_1226	1748.73	-0.671429	0.0941934	-7.12819	1.01695e-12	1.95866e-12	hypothetical protein
AMUC_RS06570	Amuc_1227	1506.89	2.12706	0.126549	16.8082	2.12432e-63	1.9847e-62	nucleoid-associated protein
AMUC_RS06575		3607.92	0.788683	0.108845	7.24594	4.29459e-13	8.3971e-13	hypothetical protein
AMUC_RS06580	Amuc_1229	8817.12	0.898906	0.136214	6.59922	4.13324e-11	7.38374e-11	hypothetical protein
AMUC_RS06585	Amuc_1230	4430.94	2.02272	0.125608	16.1035	2.41222e-58	2.03983e-57	hypothetical protein
AMUC_RS06595	Amuc_1231	1410.69	-0.474565	0.111103	-4.2714	1.94246e-05	2.70636e-05	DNA repair protein RadC
AMUC_RS06610	Amuc_1233	1471.97	1.6494	0.125055	13.1894	1.00962e-39	5.79029e-39	translation initiation factor IF-1
AMUC_RS06615	Amuc_1234	3375.63	1.87558	0.101403	18.4962	2.21414e-76	2.59099e-75	50S ribosomal protein L13
AMUC_RS06620	Amuc_1235	3759.82	2.87305	0.134346	21.3854	1.8263e-101	3.4125e-100	30S ribosomal protein S9
AMUC_RS06625	Amuc_1236	821.173	-0.807279	0.125197	-6.44808	1.13274e-10	1.98791e-10	ribosomal RNA large subunit methyltransferase H
AMUC_RS06630	Amuc_1237	3692	0.0713478	0.0917603	0.777546	0.436837	0.45986	excinuclease ABC subunit C
AMUC_RS06635	Amuc_1238	3205.95	0.203822	0.0929692	2.19236	0.0283537	0.0332299	MotA/TolQ/ExbB proton channel
AMUC_RS06640	Amuc_1239	925.026	0.569525	0.121298	4.69526	2.6627e-06	3.85833e-06	biopolymer transporter ExbD/TolR
AMUC_RS06645	Amuc_1240	6623.2	0.647864	0.0879996	7.36213	1.80997e-13	3.59974e-13	hypothetical protein
AMUC_RS06650	Amuc_1241	3156.6	-0.0918767	0.101951	-0.901185	0.36749	0.390227	glycosyl transferase
AMUC_RS06655	Amuc_1242	1882.34	0.262398	0.108227	2.42452	0.0153286	0.018298	inositol monophosphatase
AMUC_RS06660	Amuc_1243	1443.5	0.0536388	0.10877	0.49314	0.621913	0.642431	2-C-methyl-D-erythritol 4-phosphate cytidylyltransferase
AMUC_RS06670	Amuc_1245	3319.44	0.1475	0.0976944	1.50981	0.131092	0.146342	mannose-6-phosphate isomerase
AMUC_RS06675	Amuc_1246	6265.27	1.59225	0.100793	15.7973	3.24981e-56	2.61655e-55	hypothetical protein
AMUC_RS06680	Amuc_1247	2723.2	-1.22738	0.107157	-11.454	2.24541e-30	9.7245e-30	sodium:proton antiporter
AMUC_RS06685	Amuc_1248	1608.12	-0.25033	0.1153	-2.17111	0.0299227	0.0350334	GDP-fucose synthetase
AMUC_RS06690	Amuc_1249	1447.81	-0.618972	0.101083	-6.12339	9.1605e-10	1.5347e-09	GDP-mannose 4%2C6-dehydratase
AMUC_RS06695	Amuc_1250	2143.73	-0.185431	0.105472	-1.75811	0.0787286	0.0896825	carbamoyl-phosphate synthase small chain
AMUC_RS06700	Amuc_1251	5165.26	0.231852	0.0778201	2.97933	0.00288884	0.00362003	carbamoyl phosphate synthase large subunit
AMUC_RS06705	Amuc_1252	2370.16	-1.17041	0.142193	-8.23115	1.85428e-16	4.22041e-16	glutamine synthetase
AMUC_RS06710		105.607	-1.55534	0.350012	-4.44368	8.84316e-06	1.25242e-05	hypothetical protein
AMUC_RS06715	Amuc_1253	4643.63	-1.50809	0.164274	-9.18034	4.29713e-20	1.15266e-19	glutamate synthase
AMUC_RS06720		145.347	-1.3047	0.25319	-5.15305	2.56278e-07	3.88101e-07	hypothetical protein
AMUC_RS06730	Amuc_1255	187.226	-0.423131	0.209025	-2.02431	0.0429385	0.0497193	membrane protein insertion efficiency factor YidD
AMUC_RS06735		478.251	-0.180978	0.148431	-1.21928	0.22274	0.242408	ribonuclease P protein component
AMUC_RS06740	Amuc_1257	3379.32	2.05983	0.125444	16.4204	1.36701e-60	1.21822e-59	50S ribosomal protein L34
AMUC_RS06745	Amuc_1258	6197.29	0.115108	0.0790901	1.45541	0.145556	0.162064	glutamine synthetase
AMUC_RS06755	Amuc_1260	2304.95	-1.62534	0.154362	-10.5294	6.32674e-26	2.27979e-25	glycoside hydrolase
AMUC_RS06760	Amuc_1261	2029.53	-0.225789	0.104774	-2.15501	0.0311613	0.0364466	D-hexose-6-phosphate mutarotase
AMUC_RS06765	Amuc_1262	1423.6	0.947769	0.108098	8.76771	1.82337e-18	4.52327e-18	pyridoxamine 5'-phosphate oxidase
AMUC_RS06770	Amuc_1263	3475.53	1.3892	0.0897517	15.4782	4.86749e-54	3.72211e-53	nicotinate-nucleotide diphosphorylase (carboxylating)
AMUC_RS06775	Amuc_1264	2266.52	0.955725	0.0980096	9.75134	1.82048e-22	5.49941e-22	farnesyl-diphosphate synthase
AMUC_RS06780	Amuc_1265	5989.27	0.760116	0.0725755	10.4735	1.14395e-25	4.05902e-25	aspartate-semialdehyde dehydrogenase
AMUC_RS06785		3397.42	1.32061	0.104901	12.589	2.4261e-36	1.25475e-35	PEP-CTERM domain protein
AMUC_RS06790		264.425	-1.82779	0.230616	-7.92567	2.26911e-15	4.93201e-15	hypothetical protein
AMUC_RS06795	Amuc_1267	4435.49	1.85933	0.127154	14.6226	2.01579e-48	1.35773e-47	hypothetical protein
AMUC_RS06800	Amuc_1268	3644.63	1.21514	0.0931835	13.0402	7.22264e-39	4.0325e-38	L-serine ammonia-lyase
AMUC_RS06805	Amuc_1269	4395.05	0.837629	0.0896898	9.33918	9.70807e-21	2.69384e-20	thioredoxin-disulfide reductase
AMUC_RS06810	Amuc_1270	1603.63	-1.12473	0.116704	-9.63744	5.55556e-22	1.63978e-21	hypothetical protein
AMUC_RS06815	Amuc_1271	1943.99	-0.857393	0.0951683	-9.00923	2.07518e-19	5.39034e-19	hypothetical protein
AMUC_RS06820	Amuc_1272	4974.42	0.913215	0.0772956	11.8146	3.28212e-32	1.49994e-31	hypothetical protein
AMUC_RS06825	Amuc_1273	903.735	-0.741361	0.136589	-5.42769	5.70876e-08	8.87136e-08	hypothetical protein
AMUC_RS06830	Amuc_1274	801.865	-0.192835	0.113059	-1.70561	0.0880807	0.0998938	hypothetical protein
AMUC_RS06835	Amuc_1275	669.518	-1.19383	0.158545	-7.5299	5.07798e-14	1.03845e-13	hypothetical protein
AMUC_RS06840	Amuc_1276	2345.75	-1.6976	0.17446	-9.73062	2.23233e-22	6.69987e-22	hypothetical protein
AMUC_RS06845	Amuc_1277	658.087	-0.585044	0.128629	-4.54832	5.40768e-06	7.74867e-06	TatD-related deoxyribonuclease
AMUC_RS06850	Amuc_1278	1970.48	-1.20735	0.123217	-9.79858	1.1418e-22	3.48559e-22	sodium/hydrogen exchanger
AMUC_RS06855	Amuc_1279	2021.61	-0.394856	0.0936245	-4.21744	2.47093e-05	3.42413e-05	phosphodiesterase YaeI
AMUC_RS06860	Amuc_1280	2592.68	-0.46838	0.0983433	-4.76271	1.91014e-06	2.78352e-06	aminopeptidase
AMUC_RS06865	Amuc_1281	1537.98	0.972841	0.109557	8.8798	6.69811e-19	1.70357e-18	phosphoribosylglycinamide formyltransferase
AMUC_RS06870		20212.2	3.26932	0.104319	31.3395	1.3504e-215	1.8406e-213	FKBP-type peptidylprolyl isomerase
AMUC_RS06875	Amuc_1283	33930.1	0.616703	0.0772917	7.97889	1.47649e-15	3.23962e-15	hypothetical protein
AMUC_RS06880	Amuc_1284	163.812	-0.686557	0.23471	-2.92513	0.00344311	0.00428677	hypothetical protein
AMUC_RS06885	Amuc_1285	7129.47	0.165391	0.0869145	1.90291	0.0570519	0.0655376	DNA gyrase subunit B
AMUC_RS06890	Amuc_1286	8581.16	0.782391	0.0816042	9.58763	9.01347e-22	2.64357e-21	DNA gyrase subunit A
AMUC_RS06895	Amuc_1287	791.49	-0.168027	0.171703	-0.978595	0.32778	0.350307	hypothetical protein
AMUC_RS06900	Amuc_1288	1764.74	-0.668883	0.140998	-4.74393	2.09611e-06	3.05068e-06	collagenase
AMUC_RS06905		5270.18	-1.40536	0.154185	-9.11474	7.88607e-20	2.09062e-19	hypothetical protein
AMUC_RS06910	Amuc_1291	2701.49	-1.31285	0.138472	-9.48094	2.51997e-21	7.19059e-21	surface layer protein
AMUC_RS06915		2016.24	-1.48278	0.151198	-9.80691	1.05142e-22	3.21817e-22	endoribonuclease L-PSP
AMUC_RS06920	Amuc_1293	1097.6	-0.583606	0.105811	-5.51553	3.47722e-08	5.46589e-08	hypothetical protein
AMUC_RS06925	Amuc_1294	3002.9	-0.0919225	0.0871652	-1.05458	0.291618	0.313832	sulfite reductase subunit beta
AMUC_RS06930	Amuc_1295	763.792	-0.140871	0.120772	-1.16642	0.243444	0.264197	ABC transporter permease
AMUC_RS06935	Amuc_1296	882.565	-0.402431	0.108989	-3.69238	0.000222163	0.000294649	nitrate/sulfonate/bicarbonate ABC transporter ATP-binding protein
AMUC_RS06940	Amuc_1297	1344.63	-0.268032	0.0928587	-2.88645	0.00389619	0.0048301	aliphatic sulfonate ABC transporter substrate-binding protein
AMUC_RS06945		3069.73	-0.23665	0.0969293	-2.44147	0.0146274	0.017497	sulfate adenylyltransferase
AMUC_RS06950	Amuc_1299	1053.68	1.15012	0.111582	10.3074	6.52232e-25	2.25219e-24	sulfate adenylyltransferase subunit 2
AMUC_RS06955	Amuc_1300	731.467	0.412421	0.127671	3.23033	0.00123646	0.00158369	phosphoadenosine phosphosulfate reductase
AMUC_RS06960	Amuc_1301	1865.17	0.144884	0.107515	1.34757	0.177796	0.195981	cysteine synthase A
AMUC_RS06970	Amuc_1303	1137.47	-1.91348	0.191634	-9.98511	1.77109e-23	5.62138e-23	phosphate ABC transporter ATP-binding protein
AMUC_RS06975	Amuc_1304	2620.86	-1.84687	0.182197	-10.1367	3.79777e-24	1.24815e-23	phosphate ABC transporter%2C permease protein PstA
AMUC_RS06980	Amuc_1305	3695.67	-1.7796	0.182508	-9.75078	1.83054e-22	5.52261e-22	ABC transporter permease
AMUC_RS06985	Amuc_1306	1468.95	-1.5969	0.180211	-8.86125	7.91191e-19	1.99912e-18	phosphate-binding protein
AMUC_RS06990	Amuc_1307	1156	-1.35719	0.167925	-8.08212	6.36518e-16	1.41537e-15	phosphate ABC transporter ATP-binding protein
AMUC_RS06995	Amuc_1308	3123.16	1.52759	0.10711	14.2619	3.77939e-46	2.47369e-45	hypothetical protein
AMUC_RS07000	Amuc_1309	19820.2	2.40818	0.107077	22.4901	5.1902e-112	1.1563e-110	galactose mutarotase
AMUC_RS07005		18865.1	2.76813	0.124997	22.1457	1.1483e-108	2.441e-107	hypothetical protein
AMUC_RS07010	Amuc_1311	124325	1.32361	0.0882992	14.99	8.53598e-51	6.04828e-50	hypothetical protein
AMUC_RS07015	Amuc_1312	10913.2	0.807434	0.0672487	12.0067	3.27692e-33	1.54322e-32	peptidase M16
AMUC_RS07020	Amuc_1313	1307.81	-1.50341	0.157494	-9.54583	1.35016e-21	3.92019e-21	phosphohydrolase
AMUC_RS07025	Amuc_1314	1084.63	-1.20138	0.151299	-7.94049	2.01385e-15	4.38131e-15	radical SAM mobile pair protein B
AMUC_RS07030	Amuc_1315	640.066	-0.9529	0.165842	-5.74582	9.14746e-09	1.47595e-08	hypothetical protein
AMUC_RS07035	Amuc_1316	1141.43	-1.17102	0.135823	-8.62163	6.60081e-18	1.59813e-17	MarR family transcriptional regulator
AMUC_RS07040		1539.05	1.16803	0.121584	9.60684	7.481e-22	2.20247e-21	hypothetical protein
AMUC_RS07045	Amuc_1317	7938.6	2.48596	0.0936558	26.5436	3.043e-155	1.3057e-153	hypothetical protein
AMUC_RS07050	Amuc_1318	3655.2	1.42585	0.0942797	15.1236	1.13217e-51	8.17207e-51	ribosome recycling factor
AMUC_RS07055	Amuc_1319	4858.3	1.05518	0.0773033	13.6499	2.02284e-42	1.22055e-41	UMP kinase
AMUC_RS07060	Amuc_1320	7585.62	1.38213	0.0885297	15.612	6.02756e-55	4.70231e-54	mechanosensitive ion channel MscS
AMUC_RS07065	Amuc_1321	19700.6	1.4885	0.0965222	15.4213	1.17631e-53	8.93607e-53	peroxidase
AMUC_RS07070	Amuc_1322	3239.57	-1.06024	0.178917	-5.92587	3.10643e-09	5.10107e-09	hypothetical protein
AMUC_RS07075	Amuc_1323	3054.61	0.210262	0.159118	1.32142	0.186361	0.204353	hypothetical protein
AMUC_RS07080	Amuc_1324	319.297	1.36433	0.212839	6.41016	1.45371e-10	2.53634e-10	hypothetical protein
AMUC_RS07085	Amuc_1325	1197.05	1.22397	0.152273	8.03796	9.13478e-16	2.02078e-15	recombination protein RecR
AMUC_RS07090	Amuc_1326	646.771	0.253846	0.157099	1.61584	0.106129	0.119602	hypothetical protein
AMUC_RS07095	Amuc_1327	11666.3	1.58209	0.0895411	17.6689	7.28371e-70	7.77713e-69	beta-ketoacyl-[acyl-carrier-protein] synthase II
AMUC_RS07100	Amuc_1329	28839.3	-0.537085	0.0722462	-7.43409	1.05291e-13	2.12138e-13	methionine sulfoxide reductase B
AMUC_RS07105	Amuc_1330	2015.86	-0.519403	0.101061	-5.13947	2.75508e-07	4.16408e-07	DNA polymerase IV
AMUC_RS07110	Amuc_1331	2826.43	-1.51011	0.134307	-11.2437	2.48598e-29	1.03226e-28	MFS transporter
AMUC_RS07115	Amuc_1333	7493.65	2.14613	0.0908143	23.6321	1.8052e-123	4.9793e-122	PEP-CTERM domain protein
AMUC_RS07120	Amuc_1334	291.058	-1.89062	0.224617	-8.41708	3.85976e-17	9.06086e-17	hypothetical protein
AMUC_RS07125	Amuc_1335	954.524	-1.75473	0.171439	-10.2353	1.37743e-24	4.65912e-24	phage capsid protein
AMUC_RS07130	Amuc_1336	603.606	-1.74338	0.206209	-8.45441	2.80506e-17	6.605e-17	peptidase S49
AMUC_RS07135	Amuc_1337	146.032	-1.50418	0.264141	-5.6946	1.2366e-08	1.98283e-08	hypothetical protein
AMUC_RS07140	Amuc_1338	384.371	-1.20895	0.205786	-5.8748	4.23343e-09	6.91251e-09	hypothetical protein
AMUC_RS07145	Amuc_1339	108.402	-1.84514	0.3051	-6.04766	1.46965e-09	2.441e-09	hypothetical protein
AMUC_RS07150	Amuc_1340	324.26	-1.6506	0.244894	-6.74006	1.58319e-11	2.88384e-11	hypothetical protein
AMUC_RS07155	Amuc_1341	390.232	-1.52491	0.200684	-7.59854	2.99498e-14	6.20696e-14	hypothetical protein
AMUC_RS07160	Amuc_1342	3961.26	1.44481	0.118149	12.2287	2.18484e-34	1.06574e-33	hypothetical protein
AMUC_RS07165	Amuc_1343	615.389	0.262902	0.137648	1.90995	0.0561394	0.0645213	hypothetical protein
AMUC_RS07170	Amuc_1344	688.983	-1.6725	0.17775	-9.40931	4.99404e-21	1.40257e-20	hypothetical protein
AMUC_RS07175	Amuc_1345	384.037	-1.81832	0.204542	-8.88971	6.12668e-19	1.56683e-18	hypothetical protein
AMUC_RS07180	Amuc_1346	143.219	-1.68146	0.279839	-6.00865	1.87072e-09	3.09383e-09	hypothetical protein
AMUC_RS07185	Amuc_1348	1722.58	-1.74746	0.17215	-10.1508	3.28795e-24	1.08521e-23	phage tape measure protein
AMUC_RS07190	Amuc_1349	976.623	-2.00727	0.170741	-11.7562	6.56109e-32	2.98079e-31	hypothetical protein
AMUC_RS07195	Amuc_1350	433.495	-1.6836	0.215287	-7.82025	5.27184e-15	1.12683e-14	hypothetical protein
AMUC_RS07200	Amuc_1351	1588.85	-1.96315	0.183136	-10.7197	8.23031e-27	3.0857e-26	hypothetical protein
AMUC_RS07205	Amuc_1352	541.424	-2.15639	0.198131	-10.8837	1.37916e-27	5.28184e-27	hypothetical protein
AMUC_RS07210	Amuc_1353	684.808	-2.1616	0.164868	-13.1111	2.84516e-39	1.60006e-38	hypothetical protein
AMUC_RS07215	Amuc_1354	445.831	-1.83594	0.177533	-10.3414	4.57714e-25	1.58999e-24	hypothetical protein
AMUC_RS07220	Amuc_1355	1928.29	-2.02484	0.171221	-11.8259	2.86899e-32	1.31373e-31	phage tail assembly protein
AMUC_RS07230	Amuc_1357	955.183	-2.06877	0.169435	-12.2098	2.75441e-34	1.33235e-33	hypothetical protein
AMUC_RS07235	Amuc_1358	294.645	-1.98608	0.242885	-8.17701	2.90968e-16	6.55174e-16	hypothetical protein
AMUC_RS07240	Amuc_1359	238.681	-1.03976	0.23795	-4.36965	1.24444e-05	1.74749e-05	hypothetical protein
AMUC_RS07245	Amuc_1360	2577.52	0.232795	0.165078	1.41021	0.158477	0.176027	hypothetical protein
AMUC_RS07255		1252.7	0.397307	0.173214	2.29373	0.0218059	0.025804	hypothetical protein
AMUC_RS07260		10463.6	0.564179	0.128071	4.4052	1.05687e-05	1.49042e-05	hypothetical protein
AMUC_RS07265	Amuc_1363	1184.92	0.966173	0.138399	6.98105	2.9299e-12	5.51469e-12	hypothetical protein
AMUC_RS07270	Amuc_1365	1408.26	0.600025	0.120297	4.98787	6.10497e-07	9.0966e-07	hypothetical protein
AMUC_RS07275	Amuc_1367	532.805	-1.21732	0.157486	-7.72971	1.07795e-14	2.27469e-14	antirepressor
AMUC_RS07280	Amuc_1368	769.709	0.811936	0.136533	5.94681	2.73426e-09	4.4931e-09	hypothetical protein
AMUC_RS07285		111.808	-0.885085	0.269663	-3.28218	0.00103006	0.00132225	hypothetical protein
AMUC_RS07290	Amuc_1369	222.781	-1.79533	0.240823	-7.45497	8.98898e-14	1.81899e-13	hypothetical protein
AMUC_RS07295	Amuc_1370	178.81	-1.73186	0.25331	-6.83691	8.09207e-12	1.49278e-11	hypothetical protein
AMUC_RS07300		169.672	-0.45693	0.216476	-2.11076	0.0347929	0.0404898	hypothetical protein
AMUC_RS07305		365.862	-1.55627	0.216474	-7.18919	6.51778e-13	1.26374e-12	hypothetical protein
AMUC_RS07310	Amuc_1373	33.9172	-1.91369	0.502062	-3.81166	0.000138034	0.000184231	hypothetical protein
AMUC_RS07315	Amuc_1374	199.68	-2.07161	0.323592	-6.40192	1.53432e-10	2.67294e-10	hypothetical protein
AMUC_RS07320	Amuc_1375	271.59	-1.83646	0.278618	-6.59131	4.3595e-11	7.77596e-11	hypothetical protein
AMUC_RS07335	Amuc_1378	1915.65	-0.567925	0.0882941	-6.4322	1.25773e-10	2.20103e-10	integrase
AMUC_RS07345	Amuc_1379	2362.82	-0.523931	0.0963418	-5.43825	5.3805e-08	8.38106e-08	antibiotic ABC transporter permease
AMUC_RS07350	Amuc_1380	2476.19	-0.138832	0.107195	-1.29513	0.195274	0.213482	ABC transporter
AMUC_RS07355	Amuc_1381	5234.64	0.930781	0.123288	7.54964	4.36465e-14	8.96533e-14	ABC transporter ATP-binding protein
AMUC_RS07360	Amuc_1382	5913.55	0.449734	0.103029	4.3651	1.27064e-05	1.7832e-05	secretion protein HlyD
AMUC_RS07365	Amuc_1383	6950.3	0.336248	0.182657	1.84087	0.0656406	0.0750687	alanine--tRNA ligase
AMUC_RS07370	Amuc_1384	1699.86	0.434531	0.216095	2.01083	0.0443436	0.0512696	CDP-diacylglycerol--serine O-phosphatidyltransferase
AMUC_RS07375	Amuc_1385	1418.29	0.346764	0.160742	2.15727	0.0309846	0.0362582	hypothetical protein
AMUC_RS07380	Amuc_1386	1546.43	-0.754147	0.238452	-3.16268	0.00156327	0.00199016	dihydropteroate synthase
AMUC_RS07385	Amuc_1387	3892.13	-1.22656	0.158471	-7.74001	9.94091e-15	2.1054e-14	hypothetical protein
AMUC_RS07390	Amuc_1388	4676.16	-0.777689	0.0785536	-9.9001	4.15849e-23	1.29332e-22	4-hydroxy-3-methylbut-2-en-1-yl diphosphate synthase (flavodoxin)
AMUC_RS07395	Amuc_1389	1117.02	-1.49437	0.158857	-9.40698	5.10591e-21	1.43225e-20	short-chain dehydrogenase/reductase SDR
AMUC_RS07400		21.8455	-0.599235	0.576791	-1.03891	0.298845	0.320864	hypothetical protein
AMUC_RS07405	Amuc_1390	1813.32	-1.60672	0.16009	-10.0363	1.0555e-23	3.38255e-23	hypothetical protein
AMUC_RS07410	Amuc_1391	1960.1	-1.23185	0.112531	-10.9468	6.88665e-28	2.67724e-27	hypothetical protein
AMUC_RS07415	Amuc_1392	2966.78	-0.712393	0.0800014	-8.90477	5.34984e-19	1.37271e-18	hypothetical protein
AMUC_RS07420	Amuc_1393	2526.92	-0.72641	0.097615	-7.44158	9.94845e-14	2.00614e-13	8-amino-7-oxononanoate synthase
AMUC_RS07425	Amuc_1394	2281.61	1.16994	0.126182	9.27183	1.82981e-20	5.01735e-20	hypothetical protein
AMUC_RS07430		504.718	1.08654	0.163826	6.63223	3.30643e-11	5.93416e-11	hypothetical protein
AMUC_RS07435		830.451	-1.74657	0.192761	-9.06083	1.29457e-19	3.39695e-19	hypothetical protein
AMUC_RS07440	Amuc_1395	558.522	-1.82733	0.179321	-10.1903	2.1917e-24	7.34902e-24	hypothetical protein
AMUC_RS07445		38.0757	-0.473827	0.425017	-1.11484	0.264918	0.286294	hypothetical protein
AMUC_RS07450	Amuc_1396	3330.29	0.190399	0.0802334	2.37306	0.0176412	0.0209613	aspartate--tRNA ligase
AMUC_RS07455	Amuc_1397	3130.13	-0.241728	0.0771342	-3.13387	0.00172519	0.00218789	histidine--tRNA ligase
AMUC_RS07460	Amuc_1398	9174.45	1.95851	0.0839636	23.3258	2.4287e-120	6.3947e-119	hydrogenase accessory protein HypB
AMUC_RS07465	Amuc_1399	11127.6	1.4657	0.0769452	19.0486	6.74451e-81	8.77923e-80	carbamoyltransferase HypF
AMUC_RS07470	Amuc_1400	393.871	0.971794	0.181144	5.36476	8.1056e-08	1.25121e-07	hydrogenase assembly protein HupF
AMUC_RS07475	Amuc_1401	3291.42	0.559687	0.0864729	6.4724	9.64611e-11	1.70351e-10	hydrogenase formation protein HypD
AMUC_RS07480	Amuc_1402	2831.91	0.0651989	0.0783107	0.832567	0.405089	0.427994	hydrogenase expression/formation protein HypE
AMUC_RS07485	Amuc_1404	1650.17	-1.17559	0.115267	-10.1988	2.00657e-24	6.74777e-24	hypothetical protein
AMUC_RS07490		123.959	-0.460208	0.272039	-1.6917	0.090704	0.102768	hypothetical protein
AMUC_RS07495		74.2673	-2.0396	0.392169	-5.20083	1.98404e-07	3.02834e-07	hypothetical protein
AMUC_RS07510	Amuc_1406	111334	2.83883	0.117097	24.2435	7.7505e-130	2.3944e-128	molecular chaperone DnaK
AMUC_RS07515	Amuc_1407	7078.1	2.67772	0.116764	22.9328	2.1892e-116	5.176e-115	molecular chaperone GroES
AMUC_RS07520	Amuc_1408	72430	2.98272	0.101754	29.3132	7.0352e-189	5.0939e-187	molecular chaperone GroEL
AMUC_RS07525	Amuc_1409	50331.8	2.03321	0.0904677	22.4745	7.379e-112	1.6283e-110	hypothetical protein
AMUC_RS07530	Amuc_1410	4413.68	0.192899	0.075582	2.55218	0.0107051	0.0128918	phosphate/sulfate permease
AMUC_RS07545	Amuc_1411	5139.96	1.894	0.0994542	19.0439	7.37582e-81	9.49432e-80	hypothetical protein
AMUC_RS07550	Amuc_1412	10216.4	2.51109	0.11666	21.5249	9.1089e-103	1.7299e-101	hypothetical protein
AMUC_RS07555	Amuc_1413	3623.07	0.269796	0.0784878	3.43742	0.000587276	0.00076359	capsular polysaccharide biosynthesis protein
AMUC_RS07560	Amuc_1414	1198.02	-0.0765294	0.107335	-0.712994	0.47585	0.498663	polysaccharide export protein
AMUC_RS07565	Amuc_1415	1040.93	-1.29053	0.139401	-9.25765	2.08988e-20	5.69676e-20	hypothetical protein
AMUC_RS07570	Amuc_1416	2827.91	0.199666	0.083842	2.38146	0.0172444	0.0205003	Holliday junction ATP-dependent DNA helicase RuvA
AMUC_RS07575	Amuc_1417	38238.1	2.60587	0.09209	28.297	3.7625e-176	2.3561e-174	type I glyceraldehyde-3-phosphate dehydrogenase
AMUC_RS07580	Amuc_1418	12721.6	2.51538	0.0941045	26.7297	2.1275e-157	9.3008e-156	phosphoglycerate kinase
AMUC_RS07585		135.366	-1.90276	0.277527	-6.85613	7.07523e-12	1.31252e-11	hypothetical protein
AMUC_RS07590	Amuc_1419	1946.61	-0.20178	0.0943692	-2.1382	0.0325006	0.0378983	hypothetical protein
AMUC_RS07595	Amuc_1420	4340.21	-1.39248	0.105246	-13.2307	5.8362e-40	3.38062e-39	hypothetical protein
AMUC_RS07600		71.9576	-1.535	0.394598	-3.89005	0.000100225	0.00013462	hypothetical protein
AMUC_RS07610		7379.13	0.13521	0.0825354	1.63821	0.101379	0.114471	hypothetical protein
AMUC_RS07615	Amuc_1423	5184.42	1.19002	0.0828056	14.3713	7.83513e-47	5.17208e-46	hypothetical protein
AMUC_RS07620		2847.66	-0.143268	0.129879	-1.10309	0.269989	0.291367	hypothetical protein
AMUC_RS07625	Amuc_1425	1924.89	-0.669286	0.116277	-5.75596	8.61492e-09	1.39196e-08	hypothetical protein
AMUC_RS07630	Amuc_1426	4426.53	-0.0182693	0.0776829	-0.235178	0.81407	0.82295	hypothetical protein
AMUC_RS07635	Amuc_1427	5155.99	0.977996	0.0819594	11.9327	7.99486e-33	3.69006e-32	HisJ family histidinol phosphate phosphatase
AMUC_RS07640	Amuc_1428	2123.5	-0.408106	0.0832058	-4.90478	9.35327e-07	1.38123e-06	phosphate acetyltransferase
AMUC_RS07650	Amuc_1430	2442.41	2.36632	0.204048	11.5969	4.27364e-31	1.88251e-30	50S ribosomal protein L31
AMUC_RS07655	Amuc_1431	3407.89	-0.0798662	0.0916387	-0.871534	0.383463	0.406629	hypothetical protein
AMUC_RS07670	Amuc_1432	875.754	-0.323933	0.12322	-2.6289	0.00856617	0.0103807	hypothetical protein
AMUC_RS07675	Amuc_1433	1431.31	-1.67451	0.137256	-12.1999	3.11164e-34	1.50201e-33	hypothetical protein
AMUC_RS07680	Amuc_1434	4725.25	1.08121	0.100926	10.7129	8.85607e-27	3.3096e-26	hypothetical protein
AMUC_RS07685	Amuc_1435	3474.44	-0.0151879	0.0862992	-0.175991	0.860301	0.866818	UDP-glucose 6-dehydrogenase
AMUC_RS07690	Amuc_1436	21849.5	1.64014	0.0810256	20.2422	4.16025e-91	6.42621e-90	malate dehydrogenase
AMUC_RS07695	Amuc_1437	5768.72	-0.0784446	0.0766876	-1.02291	0.30635	0.328617	hypothetical protein
AMUC_RS07700	Amuc_1438	6410.25	0.223036	0.0749114	2.97733	0.00290773	0.00364174	hypothetical protein
AMUC_RS07705	Amuc_1439	4400.33	0.288767	0.0821327	3.51586	0.000438339	0.000573479	organic solvent tolerance protein OstA
AMUC_RS07710		196.044	-1.55146	0.263872	-5.87959	4.11293e-09	6.72523e-09	hypothetical protein
AMUC_RS07715	Amuc_1440	3117.67	1.26987	0.0812968	15.6202	5.30218e-55	4.15039e-54	NAD(P)H-dependent oxidoreductase
AMUC_RS07720	Amuc_1441	1326.02	0.875681	0.113924	7.68651	1.51207e-14	3.16769e-14	RNA pseudouridine synthase
AMUC_RS07725	Amuc_1442	2084.98	-0.328372	0.092762	-3.53994	0.00040022	0.000524496	16S rRNA pseudouridine(516) synthase
AMUC_RS07730	Amuc_1443	20986.5	1.30721	0.0772831	16.9146	3.51434e-64	3.36477e-63	hypothetical protein
AMUC_RS07735		194.155	0.0114203	0.227033	0.0503023	0.959882	0.961126	hypothetical protein
AMUC_RS07740	Amuc_1444	597.614	-0.441119	0.147828	-2.98401	0.00284497	0.00357086	adenylate kinase
AMUC_RS07745	Amuc_1445	779.749	-0.999416	0.140829	-7.09665	1.27818e-12	2.44756e-12	peptide ABC transporter ATP-binding protein
AMUC_RS07750		504.829	-1.68596	0.183719	-9.17683	4.43972e-20	1.18648e-19	amino acid ABC transporter permease
AMUC_RS07760	Amuc_1447	2160.81	-0.551801	0.0883178	-6.2479	4.15998e-10	7.13976e-10	N-acetyl-gamma-glutamyl-phosphate reductase
AMUC_RS07765	Amuc_1448	3159.11	0.132077	0.0752395	1.75542	0.0791881	0.0901616	bifunctional ornithine acetyltransferase/N-acetylglutamate synthase
AMUC_RS07770	Amuc_1449	829.955	-0.135304	0.117711	-1.14946	0.250368	0.271203	hypothetical protein
AMUC_RS07775	Amuc_1450	3284.05	0.166303	0.0957348	1.73712	0.0823652	0.0935491	hypothetical protein
AMUC_RS07780	Amuc_1451	1409.06	-0.922078	0.132981	-6.93392	4.09322e-12	7.63606e-12	PEP-CTERM domain protein
AMUC_RS07785	Amuc_1452	5961.76	0.345309	0.143014	2.41452	0.0157562	0.018789	excinuclease ABC subunit A
AMUC_RS07790	Amuc_1453	2026.63	0.982312	0.14004	7.0145	2.30765e-12	4.36475e-12	hypothetical protein
AMUC_RS07795		5415.47	1.618	0.101706	15.9086	5.52343e-57	4.52219e-56	hypothetical protein
AMUC_RS07800	Amuc_1455	1847.82	-0.140896	0.155535	-0.905875	0.365002	0.387763	hypothetical protein
AMUC_RS07805	Amuc_1456	1984.07	-6.47184e-05	0.187927	-0.000344381	0.999725	0.999725	hypothetical protein
AMUC_RS07810	Amuc_1457	1324.75	-1.00495	0.195277	-5.14628	2.65704e-07	4.01851e-07	phosphoribosylformimino-5-aminoimidazole carboxamide ribotide isomerase
AMUC_RS07815	Amuc_1458	407.348	-0.522779	0.196945	-2.65444	0.00794399	0.00963677	hypothetical protein
AMUC_RS07820	Amuc_1459	7585.69	2.38893	0.101525	23.5306	1.9859e-122	5.4134e-121	nucleotide exchange factor GrpE
AMUC_RS07825	Amuc_1460	19256.1	2.57701	0.0810819	31.7828	1.1188e-221	1.7282e-219	molecular chaperone DnaJ
AMUC_RS07830	Amuc_1461	6355.57	2.43103	0.0798572	30.4422	1.5204e-203	1.4092e-201	hypothetical protein
AMUC_RS07840	Amuc_1463	2706.56	-0.606662	0.100515	-6.03555	1.5842e-09	2.62561e-09	hypothetical protein
AMUC_RS07845	Amuc_1464	1336.16	0.102656	0.107792	0.952346	0.340921	0.363447	phytoene synthase
AMUC_RS07850	Amuc_1465	5138.25	0.516366	0.0729411	7.07921	1.44977e-12	2.76243e-12	signal peptidase I
AMUC_RS07855	Amuc_1466	6749.47	1.72205	0.0988656	17.4181	6.01558e-68	6.22236e-67	glycolate oxidase
AMUC_RS07860	Amuc_1467	3869.67	0.674904	0.0951865	7.09033	1.33789e-12	2.55978e-12	hypothetical protein
AMUC_RS07865	Amuc_1468	913.192	-1.55875	0.14478	-10.7664	4.96246e-27	1.87264e-26	hypothetical protein
AMUC_RS07870	Amuc_1469	999.674	-0.518829	0.114951	-4.5135	6.3767e-06	9.1034e-06	hypothetical protein
AMUC_RS07875	Amuc_1470	1504.22	-1.06014	0.111649	-9.49524	2.19707e-21	6.31588e-21	exosortase
AMUC_RS07880	Amuc_1471	2249.41	-0.300421	0.0844618	-3.55688	0.00037528	0.000492927	ribose-phosphate pyrophosphokinase
AMUC_RS07885	Amuc_1472	5788.55	2.29134	0.0920834	24.8833	1.1278e-136	3.6292e-135	50S ribosomal protein L25
AMUC_RS07890	Amuc_1473	6574.12	1.28914	0.0795843	16.1984	5.17703e-59	4.45918e-58	hypothetical protein
AMUC_RS07895		93.805	0.100159	0.277475	0.360968	0.718123	0.732024	hypothetical protein
AMUC_RS07900	Amuc_1474	2494.81	1.09677	0.0830483	13.2064	8.05367e-40	4.63036e-39	imidazoleglycerol-phosphate dehydratase
AMUC_RS07905	Amuc_1475	1759.48	0.673852	0.0952873	7.07179	1.52949e-12	2.91194e-12	imidazole glycerol phosphate synthase%2C glutamine amidotransferase subunit
AMUC_RS07910	Amuc_1476	6748.77	1.81916	0.118467	15.3558	3.24118e-53	2.40699e-52	30S ribosomal protein S6
AMUC_RS07915	Amuc_1477	3059.24	0.418666	0.0927426	4.51428	6.35318e-06	9.07541e-06	4-hydroxythreonine-4-phosphate dehydrogenase PdxA
AMUC_RS07920	Amuc_1478	1729.12	0.0133547	0.103749	0.128721	0.897578	0.901469	hypothetical protein
AMUC_RS07925	Amuc_1479	2106.67	-0.512032	0.142777	-3.58624	0.000335481	0.000441152	hypothetical protein
AMUC_RS07930	Amuc_1480	1986.26	0.25445	0.0929742	2.73678	0.00620433	0.00760605	hypothetical protein
AMUC_RS07935	Amuc_1481	5353.23	0.617684	0.0752581	8.20754	2.25759e-16	5.11198e-16	6-phosphofructokinase
AMUC_RS07945	Amuc_1483	1476.45	-0.149204	0.113119	-1.31899	0.187171	0.205144	zinc transporter ZupT
AMUC_RS07950	Amuc_1484	2028.15	0.431315	0.10998	3.92177	8.79027e-05	0.000118482	hypothetical protein
AMUC_RS07955	Amuc_1485	2333.45	-0.554237	0.106702	-5.19426	2.05536e-07	3.13307e-07	hypothetical protein
AMUC_RS07960	Amuc_1486	1792.26	0.0826107	0.100716	0.820234	0.412083	0.434789	hypothetical protein
AMUC_RS07965	Amuc_1487	3443.02	0.272862	0.105065	2.59707	0.00940222	0.0113582	valine--pyruvate transaminase
AMUC_RS07970	Amuc_1488	1244.07	0.725069	0.126216	5.74466	9.2105e-09	1.48509e-08	YicC family protein
AMUC_RS07975	Amuc_1489	1832.71	-0.723081	0.0987459	-7.32265	2.4312e-13	4.80638e-13	guanylate kinase
AMUC_RS07980	Amuc_1490	3133.22	-1.09416	0.101422	-10.7882	3.91172e-27	1.48096e-26	TrkA-C domain-containing protein
AMUC_RS07985	Amuc_1491	1959.14	-1.04095	0.123121	-8.45465	2.79932e-17	6.59818e-17	tRNA glutamyl-Q synthetase
AMUC_RS07990	Amuc_1492	780.312	-0.757461	0.134193	-5.64456	1.65607e-08	2.63358e-08	hypothetical protein
AMUC_RS07995	Amuc_1493	1169.05	1.61657	0.108748	14.8654	5.53017e-50	3.85946e-49	hypothetical protein
AMUC_RS08000	Amuc_1494	3121.97	1.29167	0.0840633	15.3654	2.79329e-53	2.08104e-52	1%2C4-dihydroxy-2-naphthoate octaprenyltransferase
AMUC_RS08005	Amuc_1495	5198.42	1.355	0.0795054	17.0428	3.95251e-65	3.89701e-64	3-dehydroquinase
AMUC_RS08010		217.516	-1.94986	0.255742	-7.62432	2.4533e-14	5.11178e-14	hypothetical protein
AMUC_RS08015	Amuc_1496	1239.95	-1.81504	0.15932	-11.3924	4.56313e-30	1.95792e-29	hypothetical protein
AMUC_RS08020	Amuc_1497	5116.58	1.33399	0.114493	11.6513	2.25892e-31	1.01041e-30	hypothetical protein
AMUC_RS08025	Amuc_1498	2475.16	0.466125	0.0887177	5.25402	1.48813e-07	2.28193e-07	hypothetical protein
AMUC_RS08030	Amuc_1499	3350.71	0.182084	0.0742453	2.45246	0.0141882	0.0169892	sigma E regulatory protein MucB/RseB
AMUC_RS08035		4767.76	1.36119	0.0806153	16.8851	5.7947e-64	5.52523e-63	polysaccharide deacetylase
AMUC_RS08040	Amuc_1501	7998.52	0.62109	0.0963229	6.448	1.13337e-10	1.98791e-10	preprotein translocase subunit SecD
AMUC_RS08045		13685.2	-0.730792	0.0847638	-8.62151	6.60787e-18	1.59817e-17	signal transduction protein with EFhand domain
AMUC_RS08055	Amuc_1504	3114.82	-0.783293	0.0956612	-8.1882	2.65164e-16	5.98232e-16	Rossman fold protein%2C TIGR00730 family
AMUC_RS08060	Amuc_1505	3204.89	0.503728	0.0992649	5.07459	3.88336e-07	5.83511e-07	DNA-directed RNA polymerase subunit alpha
AMUC_RS08065	Amuc_1506	2307.76	1.58578	0.113018	14.0312	1.00406e-44	6.30465e-44	50S ribosomal protein L17
AMUC_RS08070	Amuc_1507	4697.94	1.0598	0.0819958	12.925	3.25331e-38	1.79048e-37	malonyl CoA-acyl carrier protein transacylase
AMUC_RS08075		172.875	-0.386932	0.231041	-1.67474	0.0939861	0.106383	hypothetical protein
AMUC_RS08080	Amuc_1509	1254.64	-0.234527	0.125312	-1.87155	0.0612692	0.070208	hypothetical protein
AMUC_RS08085	Amuc_1510	3098.15	-0.922747	0.112428	-8.20746	2.25925e-16	5.11198e-16	hypothetical protein
AMUC_RS08090	Amuc_1511	1671.54	-1.27276	0.112434	-11.3201	1.04367e-29	4.40469e-29	hypothetical protein
AMUC_RS08095	Amuc_1512	2377.67	-0.109936	0.0951324	-1.15561	0.247839	0.268715	OmpA/MotB domain-containing protein
AMUC_RS08100	Amuc_1513	991.615	-0.669026	0.128901	-5.19024	2.10021e-07	3.19724e-07	hypothetical protein
AMUC_RS08105	Amuc_1514	4515.57	-0.65278	0.0931586	-7.00719	2.43148e-12	4.59148e-12	hypothetical protein
AMUC_RS08110	Amuc_1515	3498.24	-0.495483	0.0896149	-5.52903	3.22007e-08	5.07545e-08	MFS transporter
AMUC_RS08115	Amuc_1516	6038.67	0.412616	0.0833976	4.94757	7.51443e-07	1.11609e-06	signal transduction histidine kinase
AMUC_RS08120	Amuc_1517	1987.97	0.0234144	0.0944024	0.248028	0.804113	0.813949	sigma factor
AMUC_RS08125	Amuc_1518	3182.25	-0.534023	0.0868547	-6.14846	7.82391e-10	1.31362e-09	endonuclease/exonuclease/phosphatase
AMUC_RS08130	Amuc_1519	3110.3	-0.840092	0.0875136	-9.59956	8.02893e-22	2.36079e-21	helicase
AMUC_RS08135	Amuc_1520	394.785	-0.321852	0.157754	-2.04022	0.0413285	0.047903	hypothetical protein
AMUC_RS08140	Amuc_1521	2042.48	0.747414	0.10295	7.25997	3.87179e-13	7.59605e-13	DNA methylase
AMUC_RS08145	Amuc_1522	4727.57	-0.48908	0.0764501	-6.39737	1.58075e-10	2.7497e-10	type III restriction endonuclease subunit R
AMUC_RS08150	Amuc_1524	2820.38	1.13877	0.0980853	11.61	3.66526e-31	1.6176e-30	prepilin-type N-terminal cleavage/methylation domain-containing protein
AMUC_RS08155	Amuc_1525	3733.52	1.47284	0.103302	14.2576	4.01866e-46	2.62288e-45	hypothetical protein
AMUC_RS08160	Amuc_1526	2899.62	0.44677	0.0862357	5.18079	2.20942e-07	3.35687e-07	Lipoate-protein ligase A-like protein
AMUC_RS08165	Amuc_1527	2025.62	0.150819	0.0984986	1.53117	0.125726	0.140593	glyceraldehyde 3-phosphate reductase
AMUC_RS08170	Amuc_1528	6957.78	0.410422	0.0678254	6.05116	1.43811e-09	2.39031e-09	sodium-translocating pyrophosphatase
AMUC_RS08175	Amuc_1529	1238.64	-1.78083	0.192121	-9.26928	1.874e-20	5.12035e-20	hypothetical protein
AMUC_RS08180	Amuc_1530	1547	-1.68091	0.136821	-12.2854	1.08483e-34	5.33663e-34	hypothetical protein
AMUC_RS08185		954.734	-2.14949	0.227011	-9.46865	2.83478e-21	8.07894e-21	hypothetical protein
AMUC_RS08190	Amuc_1531	2240.1	-0.311773	0.0814355	-3.82847	0.000128942	0.000172195	anthranilate synthase
AMUC_RS08195	Amuc_1532	2684.82	0.521017	0.0944301	5.51748	3.43891e-08	5.41301e-08	bifunctional glutamine amidotransferase/anthranilate phosphoribosyltransferase
AMUC_RS08200	Amuc_1533	623.699	0.838011	0.136775	6.12695	8.958e-10	1.50186e-09	indole-3-glycerol-phosphate synthase
AMUC_RS08205	Amuc_1534	949.202	-0.072472	0.109382	-0.66256	0.507612	0.529315	N-(5'-phosphoribosyl)anthranilate isomerase
AMUC_RS08210	Amuc_1535	1710.08	-0.0804835	0.11208	-0.718088	0.472703	0.495814	tryptophan synthase subunit beta
AMUC_RS08215	Amuc_1536	1377.84	0.371327	0.0943765	3.93453	8.33605e-05	0.000112425	tryptophan synthase subunit alpha
AMUC_RS08220		65.4766	-1.12456	0.362729	-3.10027	0.00193344	0.00244664	hypothetical protein
AMUC_RS08225	Amuc_1537	24443.1	0.367411	0.0624075	5.88729	3.92583e-09	6.42383e-09	hypothetical protein
AMUC_RS08230	Amuc_1538	24726.7	1.22923	0.079172	15.5261	2.30894e-54	1.77734e-53	OsmC family protein
AMUC_RS08235	Amuc_1539	2030.17	0.0718676	0.089036	0.807175	0.419566	0.442482	homoserine O-acetyltransferase
AMUC_RS08240	Amuc_1540	1061.85	1.1219	0.122237	9.17807	4.38882e-20	1.1756e-19	50S ribosomal protein L36
AMUC_RS08245	Amuc_1541	3406.11	-0.984415	0.0983127	-10.0131	1.33511e-23	4.24923e-23	hypothetical protein
AMUC_RS08250	Amuc_1542	1427.11	-0.408816	0.115465	-3.54062	0.000399195	0.000523449	pyruvate formate-lyase 1-activating enzyme
AMUC_RS08255	Amuc_1543	6018.7	0.652637	0.0777035	8.39906	4.50052e-17	1.05224e-16	formate acetyltransferase
AMUC_RS08260	Amuc_1544	1655.09	-1.55803	0.119345	-13.0548	5.96768e-39	3.33988e-38	hypothetical protein
AMUC_RS08265		1312.13	-1.13787	0.144091	-7.89686	2.86013e-15	6.17607e-15	GDSL family lipase
AMUC_RS08270	Amuc_1547	3927.65	-0.745773	0.100841	-7.39552	1.40856e-13	2.82565e-13	hypothetical protein
AMUC_RS08275	Amuc_1548	1841.72	-1.46304	0.141859	-10.3134	6.13069e-25	2.12012e-24	hypothetical protein
AMUC_RS08280		390.037	-1.89681	0.277707	-6.83026	8.4762e-12	1.5624e-11	hypothetical protein
AMUC_RS08285	Amuc_1549	1838.68	-0.294557	0.0946723	-3.11133	0.00186246	0.00235939	hypothetical protein
AMUC_RS08290	Amuc_1550	845.403	-1.8892	0.144187	-13.1024	3.18854e-39	1.78883e-38	hypothetical protein
AMUC_RS08295	Amuc_1551	1518.75	0.533554	0.139263	3.83127	0.000127482	0.000170442	NADH-quinone oxidoreductase subunit I
AMUC_RS08300	Amuc_1552	1846.5	-1.30167	0.130625	-9.96498	2.16924e-23	6.85693e-23	MFS transporter
AMUC_RS08310	Amuc_1553	528.475	-1.90661	0.211294	-9.02352	1.82143e-19	4.7472e-19	hypothetical protein
AMUC_RS08315	Amuc_1554	839.778	0.672075	0.151468	4.43707	9.11911e-06	1.28993e-05	hypothetical protein
AMUC_RS08320	Amuc_1555	4710.08	-0.697843	0.0892608	-7.81803	5.36584e-15	1.14587e-14	excinuclease ABC subunit B
AMUC_RS08325	Amuc_1556	15001.6	2.00464	0.0919123	21.8103	1.8527e-105	3.7655e-104	50S ribosomal protein L35
AMUC_RS08330	Amuc_1557	6903.81	2.31257	0.145337	15.9118	5.24832e-57	4.31218e-56	50S ribosomal protein L20
AMUC_RS08335	Amuc_1558	4012.89	-0.184019	0.105542	-1.74355	0.0812372	0.0923561	RIP metalloprotease RseP
AMUC_RS08340	Amuc_1559	2706.05	-1.46598	0.131193	-11.1742	5.45342e-29	2.24035e-28	hypothetical protein
AMUC_RS08345	Amuc_1560	5858.98	1.83778	0.106268	17.2938	5.23528e-67	5.32024e-66	PEP-CTERM domain protein
AMUC_RS08350	Amuc_1561	5663.11	-0.441598	0.0824264	-5.35749	8.43876e-08	1.3009e-07	UvrD/REP helicase
AMUC_RS08355	Amuc_1562	6032.3	-0.364202	0.0814574	-4.47108	7.78264e-06	1.10493e-05	ATP-dependent nuclease subunit B-like protein
AMUC_RS08360		241.019	-1.6101	0.240037	-6.70773	1.97674e-11	3.56706e-11	hypothetical protein
AMUC_RS08365	Amuc_1563	1047.56	-1.00587	0.128562	-7.82401	5.1166e-15	1.09567e-14	membrane protein
AMUC_RS08370	Amuc_1564	558.522	0.882814	0.142347	6.20184	5.58075e-10	9.48687e-10	type II restriction endonuclease DpnI
AMUC_RS08375	Amuc_1565	27761.4	0.701432	0.070827	9.90345	4.0215e-23	1.25577e-22	alpha-2-macroglobulin domain-containing protein
AMUC_RS08380	Amuc_1566	3275.16	0.173574	0.091759	1.89163	0.0585399	0.067182	NADH-dependent butanol dehydrogenase
AMUC_RS08390	Amuc_1567	1149.73	-0.697786	0.125862	-5.54408	2.95508e-08	4.67048e-08	methylated-DNA--protein-cysteine methyltransferase
AMUC_RS08395	Amuc_1568	2716.92	0.158395	0.0905525	1.74921	0.0802555	0.091332	hypothetical protein
AMUC_RS08400	Amuc_1569	23928.4	0.617806	0.0919882	6.71614	1.86598e-11	3.37509e-11	hypothetical protein
AMUC_RS08405	Amuc_1570	1672.03	-0.546296	0.102272	-5.34159	9.21366e-08	1.41848e-07	hypothetical protein
AMUC_RS08410	Amuc_1571	1723.91	-0.935152	0.117664	-7.94767	1.90059e-15	4.13878e-15	tRNA threonylcarbamoyladenosine biosynthesis protein TsaB
AMUC_RS08415	Amuc_1572	3502.45	0.743331	0.0817378	9.09409	9.53777e-20	2.51697e-19	citrate synthase
AMUC_RS08420	Amuc_1574	1303.11	-1.27663	0.12126	-10.528	6.41546e-26	2.30817e-25	tRNA methyltransferase
AMUC_RS08425	Amuc_1575	1072.21	-1.33672	0.11845	-11.2851	1.55437e-29	6.5244e-29	helicase
AMUC_RS08430	Amuc_1576	1575.48	0.226622	0.107752	2.10318	0.0354496	0.0412126	SsrA-binding protein
AMUC_RS08435	Amuc_1577	3656.31	1.73268	0.1153	15.0276	4.84539e-51	3.45439e-50	DNA-directed RNA polymerase subunit omega
AMUC_RS08440	Amuc_1578	937.189	-1.07441	0.145252	-7.39689	1.39407e-13	2.79902e-13	pseudouridine synthase
AMUC_RS08445	Amuc_1579	1959.55	-1.00607	0.0997301	-10.0879	6.2467e-24	2.02145e-23	hypothetical protein
AMUC_RS08450	Amuc_1580	993.819	1.39381	0.122869	11.3439	7.95136e-30	3.37423e-29	nucleoside-diphosphate kinase
AMUC_RS08455	Amuc_1581	1438.48	-0.282903	0.100825	-2.80588	0.00501786	0.00617112	glycosyl transferase
[truncated: 775 more rows]

## Sheet: Transcriptome A_mid vs C_mid
Locus_tag	Old_locus_tag	baseMean	log2FoldChange	lfcSE	stat	pvalue	padj	Product
[truncated: 2,317 more rows]

## Sheet: Transcriptome A_mid vs D
Locus_tag	Old_locus_tag	baseMean	log2FoldChange	lfcSE	stat	pvalue	padj	Product
[truncated: 2,317 more rows]

[truncated: 2 more sheets: Transcriptome C_mid vs D, Proteome data]
