# Supplementary material for: Omics-based analysis of Akkermansia muciniphila cultivation in food-grade media
Source: Microbiome Res Rep. 2024 Jun 17;3(3):36. doi: 10.20517/mrr.2024.06 (PMC11480725; doi:10.20517/mrr.2024.06)
Supplement: Supplementary file 1 [file mrr-3-3-36-SupplementaryMaterials.zip › mrr3006-SupplementaryTable1.xlsx]

## Sheet: Sheet1
locus.tag	Old_locus_tag	Product	Soy_1	Mucus_1	Soy_1 (normalized)	Mucus_1 (normalized)	Ratio soy/mucus	Ratio mucus/soy
AMUC_RS00010	Amuc_R0001		31	1	3.08499e-06	1.00297e-07	30.7585	0.0325114
AMUC_RS00015	Amuc_0001	NUDIX hydrolase	818	1956	8.14039e-05	0.000196181	0.414942	2.40997		0 values changed into 1
AMUC_RS00020	Amuc_0002	chromosomal replication initiator protein DnaA	2383	3023	0.000237146	0.000303199	0.782148	1.27853		Genes involved in processes mentioned in the manuscript
AMUC_RS00025	Amuc_0003	MFS transporter	1001	514	9.96153e-05	5.15528e-05	1.9323	0.517519
AMUC_RS00030	Amuc_0004	hypothetical protein	532	1730	5.29424e-05	0.000173514	0.305119	3.27741
AMUC_RS00035	Amuc_0005	hypothetical protein	2727	5128	0.00027138	0.000514324	0.527643	1.89522
AMUC_RS00040	Amuc_0006	hypothetical protein	3729	10456	0.000371095	0.00104871	0.353859	2.82599
AMUC_RS00045	Amuc_0007	hypothetical protein	314	753	3.1248e-05	7.55238e-05	0.41375	2.41692
AMUC_RS00050	Amuc_0008	pseudouridine synthase	320	48	3.18451e-05	4.81427e-06	6.61473	0.151178
AMUC_RS00055	Amuc_0009	chorismate mutase	1448	336	0.000144099	3.36999e-05	4.27595	0.233866
AMUC_RS00060		alpha-L-fucosidase	1312	649	0.000130565	6.50929e-05	2.00582	0.498549
AMUC_RS00065	Amuc_0011	DNA ligase (NAD(+)) LigA	2475	2427	0.000246302	0.000243421	1.01183	0.988306
AMUC_RS00070	Amuc_0012	CDP-diacylglycerol--glycerol-3-phosphate 3-phosphatidyltransferase	541	167	5.38381e-05	1.67496e-05	3.21428	0.311112
AMUC_RS00075	Amuc_0014	hypothetical protein	604	128	6.01076e-05	1.2838e-05	4.68199	0.213585
AMUC_RS00080	Amuc_0015	DEAD/DEAH box helicase	3436	579	0.000341936	5.80721e-05	5.88813	0.169833
AMUC_RS00085	Amuc_0016	hypothetical protein	89939	54426	0.00895035	0.00545878	1.63963	0.609895
AMUC_RS00095	Amuc_0017	glycosyl hydrolase family 109 protein 1	2912	8929	0.00028979	0.000895554	0.323587	3.09035
AMUC_RS00100	Amuc_0018	hypothetical protein	260	687	2.58741e-05	6.89042e-05	0.375508	2.66306
AMUC_RS00110	Amuc_0020	MFS transporter	2221	965	0.000221025	9.67868e-05	2.28362	0.437901
AMUC_RS00115	Amuc_0021	RNA polymerase sigma-54 factor	1860	495	0.000185099	4.96471e-05	3.7283	0.268219
AMUC_RS00120	Amuc_0022	G-D-S-L family lipolytic protein	184	92	1.83109e-05	9.22735e-06	1.98442	0.503926
AMUC_RS00125	Amuc_0023	isomerase	463	42	4.60758e-05	4.21248e-06	10.9379	0.091425
AMUC_RS00135	Amuc_0025	hypothetical protein	2766	11458	0.000275261	0.00114921	0.239523	4.17497
AMUC_RS00140	Amuc_0026	hypothetical protein	1601	11747	0.000159325	0.00117819	0.135228	7.3949
AMUC_RS00150	Amuc_0027	ATPase AAA	1888	4266	0.000187886	0.000427868	0.439121	2.27728
AMUC_RS00155	Amuc_0028	hypothetical protein	90	3	8.95642e-06	3.00892e-07	29.7663	0.0335951
AMUC_RS00160	Amuc_0029	dTDP-glucose 4%2C6-dehydratase	5869	3031	0.000584058	0.000304001	1.92124	0.520498
AMUC_RS00165	Amuc_0030	aminoglycoside phosphotransferase	11963	16986	0.00119051	0.00170365	0.698799	1.43103
AMUC_RS00170	Amuc_0031	nucleotidyltransferase	4203	1336	0.000418265	0.000133997	3.12145	0.320364
AMUC_RS00175	Amuc_0032	hypothetical protein	1092	2	0.000108671	2.00595e-07	541.746	0.00184588
AMUC_RS00180	Amuc_0033	peptidase M50	942	167	9.37439e-05	1.67496e-05	5.59677	0.178674
AMUC_RS00185	Amuc_0034	proline--tRNA ligase	4480	3659	0.000445831	0.000366988	1.21484	0.823154
AMUC_RS00190	Amuc_R0002		184	1	1.83109e-05	1.00297e-07	182.566	0.00547746
AMUC_RS00195	Amuc_0035	hypothetical protein	1776	903	0.00017674	9.05684e-05	1.95145	0.512438
AMUC_RS00200		hypothetical protein	3556	504	0.000353878	5.05498e-05	7.00058	0.142845
AMUC_RS00205	Amuc_0036	hypothetical protein	16998.9	14526	0.00169166	0.00145692	1.16112	0.861235
AMUC_RS00210	Amuc_0037	amino acid transporter	10109	1162.87	0.00100601	0.000116633	8.62542	0.115936
AMUC_RS00215	Amuc_0038	glutaminase	8730	3060	0.000868773	0.00030691	2.83071	0.353268
AMUC_RS00220	Amuc_0039	N-acetyltransferase GCN5	482	291	4.79666e-05	2.91865e-05	1.64345	0.608475
AMUC_RS00230	Amuc_0040	transporter	499	1	4.96584e-05	1.00297e-07	495.112	0.00201974
AMUC_RS00235	Amuc_R0003		24	1	2.38838e-06	1.00297e-07	23.813	0.0419938
AMUC_RS00240	Amuc_0041	peptide chain release factor 1	7469	12065	0.000743284	0.00121009	0.61424	1.62803
AMUC_RS00245	Amuc_0042	protein-(glutamine-N5) methyltransferase%2C release factor-specific	1617	2050	0.000160917	0.000205609	0.782635	1.27773
AMUC_RS00250	Amuc_0043	primosomal protein N'	2067	1999	0.000205699	0.000200494	1.02596	0.974696
AMUC_RS00255	Amuc_0044	diaminopimelate epimerase	709	689	7.05567e-05	6.91048e-05	1.02101	0.979422
AMUC_RS00260	Amuc_0045	hypothetical protein	621	905	6.17993e-05	9.0769e-05	0.680842	1.46877
AMUC_RS00270	Amuc_R0004		71	1	7.06562e-06	1.00297e-07	70.4468	0.0141951
AMUC_RS00275	Amuc_0047	methyltransferase	945.18	610	9.40604e-05	6.11813e-05	1.5374	0.650447
AMUC_RS00280	Amuc_0048	MATE efflux family protein	389.82	299	3.87933e-05	2.99889e-05	1.29359	0.773044
AMUC_RS00285	Amuc_R0005		44	1	4.3787e-06	1.00297e-07	43.6572	0.0229057
AMUC_RS00300	Amuc_0051	single-stranded-DNA-specific exonuclease RecJ	940	600	9.35449e-05	6.01784e-05	1.55446	0.64331
AMUC_RS00315	Amuc_0053	hypothetical protein	1813	1342	0.000180422	0.000134599	1.34044	0.746022
AMUC_RS00320	Amuc_0054	hypothetical protein	471	361	4.6872e-05	3.62073e-05	1.29454	0.772473
AMUC_RS00325	Amuc_0055	zinc transporter	1007	588	0.000100212	5.89748e-05	1.69924	0.588498
AMUC_RS00330	Amuc_0056	manganese ABC transporter permease	1909	232	0.000189976	2.3269e-05	8.16434	0.122484
AMUC_RS00335	Amuc_0057	hypothetical protein	3378	13839	0.000336164	0.00138801	0.242191	4.12897
AMUC_RS00340	Amuc_0058	ATP--guanido phosphotransferase	4810	1353	0.000478671	0.000135702	3.52736	0.283498
AMUC_RS00345	Amuc_0059	ATP-dependent Clp protease ATP-binding protein	44931	19643	0.00447135	0.00197014	2.26956	0.440614
AMUC_RS00350	Amuc_0060	alpha-N-acetylglucosaminidase	252	4581	2.5078e-05	0.000459462	0.0545812	18.3213
AMUC_RS00360		membrane protein	955	2	9.50376e-05	2.00595e-07	473.78	0.00211069
AMUC_RS00365		restriction endonuclease subunit M	655	994	6.51829e-05	9.96955e-05	0.65382	1.52947
AMUC_RS00370		hypothetical protein	517	55	5.14497e-05	5.51635e-06	9.32676	0.107218
AMUC_RS00375	Amuc_0063	rhodanese domain-containing protein	117	421	1.16434e-05	4.22251e-05	0.275745	3.62655
AMUC_RS00380	Amuc_0064	5-oxopent-3-ene-1%2C2%2C5-tricarboxylate decarboxylase	2249	2127	0.000223811	0.000213332	1.04912	0.95318
AMUC_RS00385	Amuc_0065	2-isopropylmalate synthase	3735	2444	0.000371692	0.000245126	1.51633	0.659489
AMUC_RS00390	Amuc_0066	ATP/GTP-binding protein	2740	827	0.000272673	8.29458e-05	3.28737	0.304195
AMUC_RS00395	Amuc_0067	aspartyl-tRNA amidotransferase subunit B	2933	4501	0.00029188	0.000451438	0.646556	1.54666
AMUC_RS00400	Amuc_0068	2-C-methyl-D-erythritol 4-phosphate cytidylyltransferase	767	304	7.63286e-05	3.04904e-05	2.50337	0.399462
AMUC_RS00405	Amuc_0069	NAD-dependent epimerase	967	1028	9.62318e-05	0.000103106	0.933333	1.07143
AMUC_RS00410	Amuc_0070	tryptophan--tRNA ligase	10099	9304	0.00100501	0.000933166	1.07699	0.928513
AMUC_RS00415	Amuc_0071	UspA domain-containing protein	1542	940	0.000153453	9.42794e-05	1.62764	0.614385
AMUC_RS00420	Amuc_0072	metallophosphoesterase	2043	977	0.000203311	9.79904e-05	2.0748	0.481973
AMUC_RS00430	Amuc_0073	tRNA threonylcarbamoyladenosine dehydratase	688	752	6.84669e-05	7.54235e-05	0.907766	1.10161
AMUC_RS00435	Amuc_0074	hypothetical protein	574	2	5.71221e-05	2.00595e-07	284.764	0.00351168
AMUC_RS00440	Amuc_R0006		459	1	4.56778e-05	1.00297e-07	455.424	0.00219576
AMUC_RS00445	Amuc_0075	sugar kinase	983	403	9.78241e-05	4.04198e-05	2.4202	0.413189
AMUC_RS00450	Amuc_0076	NUDIX hydrolase	3478	2033	0.000346116	0.000203904	1.69744	0.589121
AMUC_RS00465	Amuc_0077	glycine C-acetyltransferase	2930	7394	0.000291581	0.000741598	0.39318	2.54337
AMUC_RS00470	Amuc_0078	hypothetical protein	3581	1661	0.000356366	0.000166594	2.13913	0.467479
AMUC_RS00475	Amuc_0079	sporulation initiation inhibitor Soj	1124	698	0.000111856	7.00075e-05	1.59777	0.625873
AMUC_RS00485	Amuc_0081	hypothetical protein	512	1625	5.09521e-05	0.000162983	0.312622	3.19875
AMUC_RS00490	Amuc_0082	hypothetical protein	3705	2735	0.000368706	0.000274313	1.34411	0.743988
AMUC_RS00495	Amuc_0083	hypothetical protein	7936.99	5110.94	0.000789856	0.000512613	1.54084	0.648996
AMUC_RS00500	Amuc_0084	hypothetical protein	18904	5001.24	0.00188125	0.000501611	3.75041	0.266638
AMUC_RS00505	Amuc_R0007		262	2	2.60731e-05	2.00595e-07	129.979	0.00769353
AMUC_RS00510	Amuc_R0008		24	1	2.38838e-06	1.00297e-07	23.813	0.0419938
AMUC_RS00515	Amuc_0085	thiamine biosynthesis protein ThiS	206	2	2.05003e-05	2.00595e-07	102.198	0.00978497
AMUC_RS00520	Amuc_0086	DNA mismatch repair protein MutL	1653	1715	0.0001645	0.00017201	0.956339	1.04565
AMUC_RS00530	Amuc_0088	hypothetical protein	716	793	7.12533e-05	7.95357e-05	0.895866	1.11624
AMUC_RS00535	Amuc_0089	hypothetical protein	1349	1	0.000134247	1.00297e-07	1338.49	0.000747111
AMUC_RS00540		hypothetical protein	346	228	3.44325e-05	2.28678e-05	1.50572	0.664134
AMUC_RS00545	Amuc_0090	hydroxymethylbilane synthase	2364	645	0.000235255	6.46917e-05	3.63656	0.274985
AMUC_RS00550	Amuc_0091	glutamyl-tRNA reductase	1690	625	0.000168182	6.26858e-05	2.68293	0.372726
AMUC_RS00555	Amuc_0092	cytochrome c assembly protein	938	84	9.33458e-05	8.42497e-06	11.0797	0.0902554
AMUC_RS00560	Amuc_0093	GTP cyclohydrolase FolE2	2757	7938	0.000274365	0.00079616	0.344611	2.90182
AMUC_RS00565	Amuc_0094	30S ribosomal protein S18	7276	4209	0.000724077	0.000422151	1.71521	0.58302
AMUC_RS00570	Amuc_0095	50S ribosomal protein L33	8994	1688	0.000895045	0.000169302	5.28669	0.189154
AMUC_RS00580	Amuc_0097	sugar kinase	854	974	8.49865e-05	9.76895e-05	0.869965	1.14947
AMUC_RS00585	Amuc_0098	Fmu (Sun) domain-containing protein	1000	294	9.95158e-05	2.94874e-05	3.37486	0.296309
AMUC_RS00595	Amuc_0100	NUDIX hydrolase	203	57	2.02017e-05	5.71694e-06	3.53366	0.282993
AMUC_RS00600	Amuc_0102	RND family efflux transporter MFP subunit	874	378	8.69768e-05	3.79124e-05	2.29415	0.43589
AMUC_RS00605	Amuc_0103	macrolide ABC transporter ATP-binding protein	477	89	4.7469e-05	8.92646e-06	5.31779	0.188048
AMUC_RS00610	Amuc_0104	hypothetical protein	1069	1049	0.000106382	0.000105212	1.01113	0.988996
AMUC_RS00615	Amuc_0105	RND transporter NodT	1165	1529	0.000115936	0.000153354	0.756	1.32275
AMUC_RS00620	Amuc_0106	EstA family serine hydrolase	757	731	7.53335e-05	7.33173e-05	1.0275	0.973236
AMUC_RS00625	Amuc_0107	acriflavin resistance protein	227	336	2.25901e-05	3.36999e-05	0.670332	1.4918
AMUC_RS00640	Amuc_0110	tRNA-Thr(GGU) m(6)t(6)A37 methyltransferase TsaA	5242	6551	0.000521662	0.000657047	0.793949	1.25953
AMUC_RS00645	Amuc_0111	hypothetical protein	1640	873	0.000163206	8.75595e-05	1.86394	0.536497
AMUC_RS00650	Amuc_0112	aspartate carbamoyltransferase	747	201	7.43383e-05	2.01597e-05	3.68746	0.271189
AMUC_RS00655	Amuc_0113	bifunctional protein PyrR	214	1	2.12964e-05	1.00297e-07	212.333	0.00470959
AMUC_RS00660	Amuc_0114	phosphoribosylaminoimidazole carboxylase	197	503	1.96046e-05	5.04495e-05	0.388599	2.57335
AMUC_RS00665	Amuc_0115	hypothetical protein	2078	1271	0.000206794	0.000127478	1.6222	0.616449
AMUC_RS00675	Amuc_0116	FAD-binding protein	1662	942	0.000165395	9.448e-05	1.75059	0.571238
AMUC_RS00680	Amuc_0117	agmatine deiminase	942	229	9.37439e-05	2.29681e-05	4.08149	0.245009
AMUC_RS00685	Amuc_0118	hypothetical protein	1166	561	0.000116035	5.62668e-05	2.06224	0.48491
AMUC_RS00690	Amuc_0119	hypothetical protein	1371	1351	0.000136436	0.000135502	1.0069	0.99315
AMUC_RS00695	Amuc_0120	AI-2E family transporter	2120	3752	0.000210974	0.000376315	0.56063	1.78371
AMUC_RS00700	Amuc_0121	arylsulfatase	3908	3078	0.000388908	0.000308715	1.25976	0.7938
AMUC_RS00705	Amuc_0122	hypothetical protein	228	1	2.26896e-05	1.00297e-07	226.224	0.0044204
AMUC_RS00710		hypothetical protein	366	592	3.64228e-05	5.9376e-05	0.613426	1.63019
AMUC_RS00720	Amuc_0124	hypothetical protein	171	2186	1.70172e-05	0.00021925	0.0776156	12.884
AMUC_RS00725	Amuc_0125	G-D-S-L family lipolytic protein	93	1	9.25497e-06	1.00297e-07	92.2754	0.0108371
AMUC_RS00740	Amuc_0127	transposase	4287	1132	0.000426624	0.000113536	3.7576	0.266128
AMUC_RS00745	Amuc_0128	DNA topoisomerase	3994	2411	0.000397466	0.000241817	1.64367	0.608396
AMUC_RS00750	Amuc_R0009		7	1	6.96611e-07	1.00297e-07	6.94546	0.143979
AMUC_RS00765	Amuc_0130	hypothetical protein	925	3722	9.20521e-05	0.000373306	0.246586	4.05538
AMUC_RS00770	Amuc_0131	hypothetical protein	759	562	7.55325e-05	5.63671e-05	1.34001	0.746262
AMUC_RS00780	Amuc_0133	chromosome partitioning protein ParB	448	303	4.45831e-05	3.03901e-05	1.46703	0.68165
AMUC_RS00785	Amuc_0134	hypothetical protein	422	27	4.19957e-05	2.70803e-06	15.5079	0.0644834
AMUC_RS00790	Amuc_0135	hypothetical protein	876	1584	8.71759e-05	0.000158871	0.548722	1.82242
AMUC_RS00795	Amuc_0136	hypothetical protein	3360	1733	0.000334373	0.000173815	1.92373	0.519824
AMUC_RS00800	Amuc_0137	hypothetical protein	2475	1709	0.000246302	0.000171408	1.43693	0.695927
AMUC_RS00805	Amuc_0138	hypothetical protein	253	331	2.51775e-05	3.31984e-05	0.758395	1.31857
AMUC_RS00810	Amuc_0139	membrane protein	2117	1554	0.000210675	0.000155862	1.35168	0.739822
AMUC_RS00815	Amuc_0140	tyrosine--tRNA ligase	8362	8423	0.000832151	0.000844804	0.985023	1.0152
AMUC_RS00825	Amuc_0142	membrane protein	380	98	3.7816e-05	9.82913e-06	3.84734	0.25992
AMUC_RS00830	Amuc_0143	peptide ABC transporter permease	527	155	5.24448e-05	1.55461e-05	3.37351	0.296427
AMUC_RS00835	Amuc_0144	ABC transporter	1330	1191	0.000132356	0.000119454	1.10801	0.90252
AMUC_RS00845	Amuc_0146	hypothetical protein	461	217	4.58768e-05	2.17645e-05	2.10787	0.474412
AMUC_RS00860	Amuc_0148	saccharopine dehydrogenase	1983	963	0.00019734	9.65863e-05	2.04315	0.489441
AMUC_RS00865	Amuc_0149	metallophosphoesterase	352	751	3.50296e-05	7.53232e-05	0.465057	2.15028
AMUC_RS00870	Amuc_0150	hypothetical protein	1014	751	0.000100909	7.53232e-05	1.33968	0.746447
AMUC_RS00875	Amuc_0151	hypothetical protein	1176	1	0.000117031	1.00297e-07	1166.84	0.000857017
AMUC_RS00890	Amuc_0153	cell division protein FtsA	6004.52	1892	0.000597545	0.000189762	3.14891	0.31757
AMUC_RS00895	Amuc_0154	hypothetical protein	2106	390	0.00020958	3.91159e-05	5.35793	0.186639
AMUC_RS00900	Amuc_0155	phosphomannomutase	7511	9221	0.000747463	0.000924841	0.808207	1.23731
AMUC_RS00905	Amuc_0156	ABC transporter	5645	2203	0.000561767	0.000220955	2.54245	0.393321
AMUC_RS00910	Amuc_0157	ABC transporter	3647.79	3169	0.000363013	0.000317842	1.14212	0.875567
AMUC_RS00915	Amuc_0158	hypothetical protein	286.21	654	2.84824e-05	6.55944e-05	0.43422	2.30298
AMUC_RS00920	Amuc_0159	hypothetical protein	1845	336	0.000183607	3.36999e-05	5.44829	0.183544
AMUC_RS00925	Amuc_0160	organic solvent ABC transporter ATP-binding protein	1662	1968	0.000165395	0.000197385	0.837933	1.19341
AMUC_RS00930	Amuc_0161	mammalian cell entry protein	1865	654	0.000185597	6.55944e-05	2.82946	0.353424
AMUC_RS00935	Amuc_0162	hypothetical protein	9034	6818	0.000899026	0.000683827	1.3147	0.760631
AMUC_RS00940	Amuc_0163	hypothetical protein	3884	112	0.000386519	1.12333e-05	34.4084	0.0290627
AMUC_RS00945	Amuc_0164	hypothetical protein	2385	4	0.000237345	4.01189e-07	591.605	0.00169032
AMUC_RS00950	Amuc_0165	twitching motility protein PilT	1074	1225	0.00010688	0.000122864	0.869904	1.14955
AMUC_RS00955	Amuc_0166	twitching motility protein PilT	1425	557	0.00014181	5.58656e-05	2.53842	0.393946
AMUC_RS00960	Amuc_0167	peptidyl-prolyl cis-trans isomerase	2332	941	0.000232071	9.43797e-05	2.45891	0.406685
AMUC_RS00965	Amuc_R0010		32	2	3.18451e-06	2.00595e-07	15.8753	0.0629908
AMUC_RS00970	Amuc_0168	hypothetical protein	3743	2520	0.000372488	0.000252749	1.47375	0.678543
AMUC_RS00975	Amuc_0169	3-deoxy-manno-octulosonate cytidylyltransferase	2059	3868	0.000204903	0.00038795	0.528169	1.89333
AMUC_RS00980	Amuc_0170	CTP synthetase	10465	32604	0.00104143	0.00327009	0.318472	3.13999
AMUC_RS00985	Amuc_0171	SSS sodium solute transporter superfamily protein	720	403	7.16514e-05	4.04198e-05	1.77268	0.564117
AMUC_RS00990	Amuc_0172	hypothetical protein	14079.6	16283.8	0.00140115	0.00163322	0.857904	1.16563
AMUC_RS00995	Amuc_0173	hypothetical protein	3412.36	2056.2	0.000339584	0.000206231	1.64662	0.607306
AMUC_RS01000	Amuc_0174	hypothetical protein	2457	110714	0.00024451	0.0111043	0.0220194	45.4145
AMUC_RS01005	Amuc_0175	PDZ/DHR/GLGF domain-containing protein	15514	29989	0.00154389	0.00300781	0.513292	1.94821
AMUC_RS01010	Amuc_0176	hypothetical protein	16292	11329	0.00162131	0.00113627	1.42688	0.700832
AMUC_RS01015	Amuc_0177	peptidoglycan glycosyltransferase	4528	4641	0.000450608	0.00046548	0.96805	1.033
AMUC_RS01020	Amuc_0178	hypothetical protein	1885	4321	0.000187587	0.000433384	0.432843	2.31031
AMUC_RS01025	Amuc_0179	HAD-superfamily hydrolase	415	95	4.12991e-05	9.52824e-06	4.33439	0.230713
AMUC_RS01030	Amuc_0180	acyl-[acyl-carrier-protein]--UDP-N-acetylglucosamine O-acyltransferase	926	409	9.21517e-05	4.10216e-05	2.24642	0.445153
AMUC_RS01035	Amuc_0181	RDD domain-containing protein	1587	1184	0.000157932	0.000118752	1.32993	0.75192
AMUC_RS01040	Amuc_0182	hypothetical protein	6352	5114	0.000632125	0.00051292	1.2324	0.811423
AMUC_RS01045	Amuc_0183	class A beta-lactamase	476	122	4.73695e-05	1.22363e-05	3.87124	0.258315
AMUC_RS01050	Amuc_0184	hypothetical protein	233	123	2.31872e-05	1.23366e-05	1.87955	0.532042
AMUC_RS01055	Amuc_0185	hypothetical protein	143	58	1.42308e-05	5.81724e-06	2.44631	0.408779
AMUC_RS01065	Amuc_0186	hypothetical protein	775	1495	7.71248e-05	0.000149944	0.514356	1.94418
AMUC_RS01070	Amuc_0187	peptidase M28	350	311	3.48305e-05	3.11924e-05	1.11663	0.895549
AMUC_RS01075	Amuc_0188	Esterase/lipase-like protein	287	314	2.8561e-05	3.14933e-05	0.906892	1.10267
AMUC_RS01080	Amuc_0189	isoleucine--tRNA ligase	8396	42577	0.000835535	0.00427036	0.195659	5.11093
AMUC_RS01095	Amuc_0192	hypothetical protein	480	176	4.77676e-05	1.76523e-05	2.70602	0.369546
AMUC_RS01100	Amuc_0193	cysteine desulfurase	2662	775	0.000264911	7.77304e-05	3.40808	0.293421
AMUC_RS01110	Amuc_0196	serine/threonine protein kinase	4398	4014	0.000437671	0.000402593	1.08713	0.919854
AMUC_RS01120	Amuc_0198	50S ribosomal protein L19	28552	26533	0.00284138	0.00266119	1.06771	0.936584
AMUC_RS01125	Amuc_0199	hypothetical protein	504	632	5.0156e-05	6.33879e-05	0.791255	1.26381
AMUC_RS01130	Amuc_0200	methylmalonyl-CoA epimerase	2262	6065	0.000225105	0.000608303	0.370054	2.70231
AMUC_RS01135	Amuc_0201	methylmalonyl-CoA carboxyltransferase	5841	5087	0.000581272	0.000510212	1.13928	0.877751
AMUC_RS01140	Amuc_0202	hypothetical protein	874	430	8.69768e-05	4.31278e-05	2.01672	0.495854
AMUC_RS01145	Amuc_0203	acetyl-CoA carboxylase biotin carboxyl carrier protein subunit	229	476	2.27891e-05	4.77415e-05	0.477344	2.09492
AMUC_RS01160	Amuc_0206	acetyl-CoA hydrolase	3513	1933	0.000349599	0.000193875	1.80322	0.554563
AMUC_RS01165	Amuc_0207	hypothetical protein	456	407	4.53792e-05	4.0821e-05	1.11166	0.899552
AMUC_RS01170	Amuc_0208	glucose-1-phosphate thymidylyltransferase	787	555	7.8319e-05	5.5665e-05	1.40697	0.710747
AMUC_RS01175	Amuc_0209	dTDP-glucose 4%2C6-dehydratase	1814	1357	0.000180522	0.000136103	1.32636	0.753945
AMUC_RS01180	Amuc_0210	6-phosphofructokinase	11180	3915	0.00111259	0.000392664	2.83343	0.352929
AMUC_RS01185	Amuc_0211	single-stranded DNA-binding protein	382	1	3.8015e-05	1.00297e-07	379.024	0.00263836
AMUC_RS01190	Amuc_0213	aspartyl/glutamyl-tRNA amidotransferase subunit B	4737	5756	0.000471406	0.000577311	0.816556	1.22466
AMUC_RS01195	Amuc_0214	pyruvate dehydrogenase	1884	945	0.000187488	9.47809e-05	1.97812	0.505531
AMUC_RS01200	Amuc_0215	PEP-CTERM domain protein	5635	6044	0.000560772	0.000606197	0.925066	1.081
AMUC_RS01205	Amuc_0216	hypothetical protein	2257	3099	0.000224607	0.000310821	0.722625	1.38384
AMUC_RS01210	Amuc_0217	hypothetical protein	345	369	3.4333e-05	3.70097e-05	0.927675	1.07796
AMUC_RS01215	Amuc_0218	haloacid dehalogenase	2472	2504	0.000246003	0.000251144	0.979529	1.0209
AMUC_RS01220	Amuc_0219	RND family efflux transporter MFP subunit	4506	2923	0.000448418	0.000293169	1.52956	0.653784
AMUC_RS01225	Amuc_0220	acriflavin resistance protein	11627	1391	0.00115707	0.000139513	8.29361	0.120575
AMUC_RS01230	Amuc_0221	anion transporter	2786	258	0.000277251	2.58767e-05	10.7143	0.0933331
AMUC_RS01235		hypothetical protein	872	71	8.67778e-05	7.1211e-06	12.186	0.0820614
AMUC_RS01240	Amuc_0223	hydroxymethylpyrimidine/phosphomethylpyrimidine kinase	640	84	6.36901e-05	8.42497e-06	7.55969	0.132281
AMUC_RS01245	Amuc_0224	hypothetical protein	1696	57	0.000168779	5.71694e-06	29.5226	0.0338724
AMUC_RS01250	Amuc_0225	hypothetical protein	1003	408	9.98144e-05	4.09213e-05	2.43918	0.409974
AMUC_RS01255	Amuc_0226	hypothetical protein	569	1027	5.66245e-05	0.000103005	0.549724	1.81909
AMUC_RS01260	Amuc_0227	hypothetical protein	2192	3155	0.000218139	0.000316438	0.689357	1.45063
AMUC_RS01265		hypothetical protein	4	1	3.98063e-07	1.00297e-07	3.96884	0.251963
AMUC_RS01270	Amuc_0228	hypothetical protein	846	352	8.41904e-05	3.53046e-05	2.38468	0.419343
AMUC_RS01275	Amuc_R0011		161	1	1.6022e-05	1.00297e-07	159.746	0.00625995
AMUC_RS01280	Amuc_R0012		161	1	1.6022e-05	1.00297e-07	159.746	0.00625995
AMUC_RS01285	Amuc_R0013		423	105	4.20952e-05	1.05312e-05	3.99718	0.250176
AMUC_RS01290	Amuc_0229	hypothetical protein	1948	319	0.000193857	3.19948e-05	6.05901	0.165044
AMUC_RS01295	Amuc_0230	short-chain dehydrogenase	253	2	2.51775e-05	2.00595e-07	125.514	0.00796721
AMUC_RS01300	Amuc_0231	hypothetical protein	3207	3256	0.000319147	0.000326568	0.977277	1.02325
AMUC_RS01305		peptide deformylase	661	87	6.578e-05	8.72586e-06	7.53851	0.132652
AMUC_RS01310	Amuc_0233	L-threonine 3-dehydrogenase	3151	16624	0.000313574	0.00166734	0.188068	5.31721
AMUC_RS01320	Amuc_0235	hypothetical protein	29829	11718	0.00296846	0.00117528	2.52574	0.395924
AMUC_RS01325	Amuc_0236	ion transport 2 domain-containing protein	899	1	8.94647e-05	1.00297e-07	891.996	0.00112108
AMUC_RS01330	Amuc_0237	ArsC family transcriptional regulator	1204	118	0.000119817	1.18351e-05	10.1239	0.0987762
AMUC_RS01335	Amuc_0238	MBL fold hydrolase	1190	4886	0.000118424	0.000490052	0.241655	4.13812
AMUC_RS01345	Amuc_0240	twin-arginine translocation protein%2C TatA/E family subunit	12175	8455	0.00121161	0.000848013	1.42876	0.699909
AMUC_RS01350	Amuc_0241	hypothetical protein	8168	9465	0.000812845	0.000949313	0.856245	1.16789
AMUC_RS01360	Amuc_0244	tRNA (guanine(37)-N(1))-methyltransferase	1088	75	0.000108273	7.52229e-06	14.3936	0.0694751
AMUC_RS01365	Amuc_0245	peptide chain release factor 2	7346	4916	0.000731043	0.000493061	1.48266	0.674463
AMUC_RS01370	Amuc_0246	MarR family transcriptional regulator	682	343	6.78698e-05	3.4402e-05	1.97285	0.506882
AMUC_RS01375	Amuc_0247	30S ribosomal protein S1	29582	22232	0.00294388	0.00222981	1.32024	0.757439
AMUC_RS01385	Amuc_0248	dehydrogenase	137	393	1.36337e-05	3.94168e-05	0.345885	2.89114
AMUC_RS01390	Amuc_0249	GNAT family acetyltransferase	799	1619	7.95131e-05	0.000162381	0.489669	2.04219
AMUC_RS01395	Amuc_R0014		26	1	2.58741e-06	1.00297e-07	25.7974	0.0387635
AMUC_RS01400	Amuc_0250	hypothetical protein	543	1201	5.40371e-05	0.000120457	0.448601	2.22915
AMUC_RS01405	Amuc_0251	hypothetical protein	1429	383	0.000142208	3.84138e-05	3.702	0.270124
AMUC_RS01410	Amuc_0252	hypothetical protein	1404	574	0.00013972	5.75706e-05	2.42694	0.412042
AMUC_RS01420	Amuc_0254	xylose isomerase	1319	193	0.000131261	1.93574e-05	6.78095	0.147472
AMUC_RS01425	Amuc_0255	3-methyl-2-oxobutanoate hydroxymethyltransferase	1953	184	0.000194354	1.84547e-05	10.5314	0.0949538
AMUC_RS01430	Amuc_0256	2-amino-4-hydroxy-6-hydroxymethyldihydropteridine pyrophosphokinase	1838	260	0.00018291	2.60773e-05	7.01415	0.142569
AMUC_RS01435	Amuc_0257	4-hydroxy-tetrahydrodipicolinate reductase	4220	772	0.000419957	7.74295e-05	5.42373	0.184375
AMUC_RS01440	Amuc_0258	4-hydroxy-tetrahydrodipicolinate synthase	6707	11171	0.000667453	0.00112042	0.595716	1.67865
AMUC_RS01445	Amuc_0259	hypothetical protein	654	1119	6.50833e-05	0.000112233	0.579897	1.72444
AMUC_RS01450	Amuc_R0015		11.67	1	1.16135e-06	1.00297e-07	11.5791	0.0863627
AMUC_RS01455	Amuc_R0016		37704.7	45051.7	0.00375221	0.00451856	0.8304	1.20424
AMUC_RS01460	Amuc_R0017		954.33	62.33	9.49709e-05	6.25153e-06	15.1916	0.0658257
AMUC_RS01465	Amuc_R0018		9265.67	558	0.000922081	5.59659e-05	16.4758	0.0606952
AMUC_RS01470	Amuc_R0019		0.67	3	6.66756e-08	3.00892e-07	0.221593	4.51277
AMUC_RS01475		hypothetical protein	442051	203902	0.043991	0.0204508	2.15107	0.464885
AMUC_RS01480	Amuc_0260	hypothetical protein	24927	10251	0.00248063	0.00102815	2.41272	0.41447
AMUC_RS01490	Amuc_0261	hypothetical protein	135	1	1.34346e-05	1.00297e-07	133.948	0.00746557
AMUC_RS01495	Amuc_0262	hypothetical protein	38	174	3.7816e-06	1.74517e-05	0.216689	4.6149
AMUC_RS01500	Amuc_R0020		10	1	9.95158e-07	1.00297e-07	9.92209	0.100785
AMUC_RS01505		rRNA maturation RNase YbeY	1759	794	0.000175048	7.9636e-05	2.19811	0.454937
AMUC_RS01510		metal-dependent phosphohydrolase	5061	3816	0.00050365	0.000382734	1.31592	0.759922
AMUC_RS01515	Amuc_0265	phosphate acyltransferase	4317	5366	0.00042961	0.000538195	0.798242	1.25275
AMUC_RS01520	Amuc_0266	50S ribosomal protein L32	658	217	6.54814e-05	2.17645e-05	3.00863	0.332377
AMUC_RS01525	Amuc_0267	hypothetical protein	18740	9770	0.00186493	0.000979904	1.90317	0.525438
AMUC_RS01530	Amuc_0268	histidine triad nucleotide-binding protein	154	202	1.53254e-05	2.026e-05	0.756436	1.32199
AMUC_RS01535	Amuc_0269	translation factor Sua5	1142	592	0.000113647	5.9376e-05	1.91402	0.522459
AMUC_RS01540	Amuc_0270	hypothetical protein	986	627	9.81226e-05	6.28864e-05	1.56032	0.640896
AMUC_RS01545	Amuc_0271	30S ribosomal protein S16	1560	1405	0.000155245	0.000140918	1.10167	0.907713
AMUC_RS01550		hypothetical protein	36	77	3.58257e-06	7.72289e-06	0.46389	2.15568
AMUC_RS01555		hypothetical protein	28	1	2.78644e-06	1.00297e-07	27.7818	0.0359947
AMUC_RS01560	Amuc_0273	integrase	751	736	7.47364e-05	7.38188e-05	1.01243	0.987722
AMUC_RS01565	Amuc_0274	signal transduction protein with EFhand domain	3888	21041	0.000386918	0.00211035	0.183342	5.45427
AMUC_RS01570		preprotein translocase subunit YajC	20809	10321	0.00207082	0.00103517	2.00047	0.499882
AMUC_RS01575	Amuc_0276	tRNA guanosine(34) transglycosylase Tgt	1675	3156	0.000166689	0.000316538	0.5266	1.89897
AMUC_RS01580	Amuc_0277	tRNA (guanine-N(7)-)-methyltransferase	283	133	2.8163e-05	1.33395e-05	2.11124	0.473655
AMUC_RS01585	Amuc_0278	DNA mismatch repair protein MutT	1599	3319	0.000159126	0.000332887	0.478018	2.09197
AMUC_RS01595	Amuc_0280	ribonuclease HIII	1663	5284	0.000165495	0.000529971	0.312272	3.20234
AMUC_RS01600	Amuc_0281	integration host factor subunit beta	3731	1374	0.000371294	0.000137808	2.69427	0.371158
AMUC_RS01605		hypothetical protein	404	109	4.02044e-05	1.09324e-05	3.67754	0.271921
AMUC_RS01610	Amuc_0283	hypothetical protein	642	2	6.38892e-05	2.00595e-07	318.499	0.00313973
AMUC_RS01615	Amuc_0284	hypothetical protein	3612	770	0.000359451	7.72289e-05	4.65436	0.214852
AMUC_RS01625	Amuc_0285	hypothetical protein	2756	1248	0.000274266	0.000125171	2.19113	0.456386
AMUC_RS01630	Amuc_0286	hypothetical protein	1104	93	0.000109865	9.32764e-06	11.7785	0.0849006
AMUC_RS01635	Amuc_0287	MotA/TolQ/ExbB proton channel	3264	8396	0.00032482	0.000842096	0.385728	2.5925
AMUC_RS01645	Amuc_0289	hypothetical protein	6358	3566	0.000632722	0.00035766	1.76906	0.565272
AMUC_RS01655		glycoside hydrolase family 2	6445	10098	0.000641379	0.0010128	0.633273	1.5791
AMUC_RS01660	Amuc_0291	valine--tRNA ligase	5224	11804	0.000519871	0.00118391	0.439114	2.27731
AMUC_RS01665	Amuc_0292	hypothetical protein	1195	1770	0.000118921	0.000177526	0.669881	1.4928
AMUC_RS01675	Amuc_0293	50S ribosomal protein L14	1199	1	0.000119319	1.00297e-07	1189.66	0.000840577
AMUC_RS01680	Amuc_0294	30S ribosomal protein S17	5359	437	0.000533305	4.38299e-05	12.1676	0.0821854
AMUC_RS01685	Amuc_0295	50S ribosomal protein L29	12091	10514	0.00120325	0.00105453	1.14103	0.876401
AMUC_RS01690	Amuc_0296	50S ribosomal protein L16	5264	1533	0.000523851	0.000153756	3.40704	0.29351
AMUC_RS01695	Amuc_0297	30S ribosomal protein S3	12704	185820	0.00126425	0.0186372	0.0678346	14.7417
AMUC_RS01700	Amuc_0298	50S ribosomal protein L22	17984	21837	0.00178969	0.00219019	0.81714	1.22378
AMUC_RS01705	Amuc_0299	hypothetical protein	10823	3342	0.00107706	0.000335193	3.21325	0.311212
AMUC_RS01710	Amuc_0300	30S ribosomal protein S19	4903	1161	0.000487926	0.000116445	4.19018	0.238653
AMUC_RS01715	Amuc_0301	50S ribosomal protein L2	17043	11137	0.00169605	0.00111701	1.51838	0.658596
AMUC_RS01720	Amuc_0302	50S ribosomal protein L23	4703	1776	0.000468023	0.000178128	2.62745	0.380597
AMUC_RS01725	Amuc_0303	50S ribosomal protein L4	7575	6587	0.000753832	0.000660658	1.14103	0.876399
AMUC_RS01730	Amuc_0304	50S ribosomal protein L3	27775	12632	0.00276405	0.00126695	2.18165	0.458369
AMUC_RS01735	Amuc_0305	30S ribosomal protein S10	7034	3217	0.000699994	0.000322656	2.16947	0.460941
AMUC_RS01740	Amuc_0306	elongation factor G	18717	14474	0.00186264	0.0014517	1.28307	0.77938
AMUC_RS01745	Amuc_0307	30S ribosomal protein S7	5476	9174	0.000544949	0.000920127	0.592254	1.68847
AMUC_RS01750	Amuc_0308	30S ribosomal protein S12	1222	312	0.000121608	3.12927e-05	3.88615	0.257324
AMUC_RS01755	Amuc_0309	2%2C3-bisphosphoglycerate-independent phosphoglycerate mutase	5190	2867	0.000516487	0.000287552	1.79615	0.556746
AMUC_RS01765	Amuc_0311	signal transduction histidine kinase	349	950	3.4731e-05	9.52824e-05	0.364506	2.74344
AMUC_RS01770	Amuc_0312	acetoacetate metabolism regulatory protein AtoC	718	1	7.14524e-05	1.00297e-07	712.406	0.00140369
AMUC_RS01775	Amuc_0313	hypothetical protein	2737	3721	0.000272375	0.000373206	0.729824	1.37019
AMUC_RS01780	Amuc_0314	exodeoxyribonuclease 7 small subunit	1690	652	0.000168182	6.53938e-05	2.57183	0.388828
AMUC_RS01785	Amuc_0315	1-deoxy-D-xylulose-5-phosphate synthase	3223	3286	0.00032074	0.000329577	0.973186	1.02755
AMUC_RS01790	Amuc_0316	hypothetical protein	1669	229	0.000166092	2.29681e-05	7.23143	0.138285
AMUC_RS01795	Amuc_0317	Recombination protein O RecO	285	24	2.8362e-05	2.40713e-06	11.7825	0.0848718
AMUC_RS01800	Amuc_0318	hypothetical protein	2584	2396	0.000257149	0.000240312	1.07006	0.934526
AMUC_RS01805	Amuc_0319	GTPase Der	1666	365	0.000165793	3.66085e-05	4.52882	0.220808
AMUC_RS01810	Amuc_0320	dipeptide/oligopeptide/nickel ABC transporter ATP-binding protein	1427	873	0.000142009	8.75595e-05	1.62186	0.616577
AMUC_RS01815	Amuc_0321	hypothetical protein	187	253	1.86095e-05	2.53752e-05	0.733372	1.36356
AMUC_RS01820		TRUE	322	523	3.20441e-05	5.24555e-05	0.610882	1.63698
AMUC_RS01830	Amuc_0325	DNA modification methylase	38628	5111	0.0038441	0.000512619	7.49893	0.133352
AMUC_RS01835	Amuc_0326	hypothetical protein	17016	648	0.00169336	6.49926e-05	26.0547	0.0383808
AMUC_RS01840	Amuc_0327	hypothetical protein	13065	301	0.00130017	3.01895e-05	43.0671	0.0232196
AMUC_RS01845	Amuc_0328	ATPase AAA	30770	39844	0.0030621	0.00399624	0.766245	1.30507
AMUC_RS01850	Amuc_0329	TRUE	6788	2930	0.000675513	0.000293871	2.29867	0.435033
AMUC_RS01860	Amuc_0332	hypothetical protein	3046	3364	0.000303125	0.0003374	0.898415	1.11307
AMUC_RS01865	Amuc_0333	chloramphenicol acetyltransferase	226	214	2.24906e-05	2.14636e-05	1.04785	0.954338
AMUC_RS01870	Amuc_0334	hypothetical protein	5098	1831	0.000507332	0.000183644	2.76258	0.361981
AMUC_RS01875	Amuc_0335	ABC transporter ATP-binding protein	2474	3082	0.000246202	0.000309116	0.796471	1.25554
AMUC_RS01880	Amuc_0336	TonB-dependent receptor	6889	3604	0.000685565	0.000361471	1.89659	0.527261
AMUC_RS01885	Amuc_0337	hypothetical protein	1044	1292	0.000103895	0.000129584	0.801754	1.24727
AMUC_RS01890	Amuc_0338	hypothetical protein	7117	6069	0.000708254	0.000608704	1.16354	0.859443
AMUC_RS01895	Amuc_0339	phospholipid/glycerol acyltransferase	3670	1981	0.000365223	0.000198689	1.83817	0.544021
AMUC_RS01900	Amuc_0340	deoxycytidylate deaminase	266	201	2.64712e-05	2.01597e-05	1.31307	0.761573
AMUC_RS01905	Amuc_0341	hypothetical protein	1206	1132	0.000120016	0.000113536	1.05707	0.946011
AMUC_RS01910	Amuc_0342	OsmC family protein	762	13	7.58311e-05	1.30386e-06	58.1587	0.0171943
AMUC_RS01915	Amuc_0343	hypothetical protein	3198	5291	0.000318252	0.000530673	0.599713	1.66746
AMUC_RS01920	Amuc_0344	lipase	392	585	3.90102e-05	5.86739e-05	0.664865	1.50407
AMUC_RS01925	Amuc_0345	DNA polymerase III subunit epsilon	247	444	2.45804e-05	4.4532e-05	0.551972	1.81169
AMUC_RS01930	Amuc_0346	DNA mismatch repair protein MutS	4285	5530	0.000426425	0.000554644	0.768827	1.30068
AMUC_RS01940	Amuc_0347	ribosome silencing factor RsfS	809	154	8.05083e-05	1.54458e-05	5.21232	0.191853
AMUC_RS01955	Amuc_0350	ATP-binding protein	676	8	6.72727e-05	8.02378e-07	83.8417	0.0119272
AMUC_RS01965	Amuc_0351	1%2C4-dihydroxy-2-naphthoyl-CoA synthase	1139	573	0.000113349	5.74703e-05	1.9723	0.507023
AMUC_RS01970	Amuc_0352	hypothetical protein	1017	1014	0.000101208	0.000101701	0.995144	1.00488
AMUC_RS01980	Amuc_0354	hypothetical protein	3285	2953	0.000326909	0.000296178	1.10376	0.905993
AMUC_RS01985	Amuc_0355	hypothetical protein	3357	4807	0.000334075	0.000482129	0.692916	1.44318
AMUC_RS01990	Amuc_0356	hypothetical protein	1595	876	0.000158728	8.78604e-05	1.80659	0.553529
AMUC_RS01995	Amuc_0357	hypothetical protein	1601	320	0.000159325	3.20951e-05	4.96415	0.201445
AMUC_RS02000	Amuc_0358	ABC transporter	1846	406	0.000183706	4.07207e-05	4.51137	0.221662
AMUC_RS02005	Amuc_0359	hypothetical protein	2015	935	0.000200524	9.37779e-05	2.13829	0.467663
AMUC_RS02010		hypothetical protein	5521	2434	0.000549427	0.000244124	2.25061	0.444324
AMUC_RS02020	Amuc_0361	ABC transporter	4513	7301	0.000449115	0.00073227	0.613319	1.63047
AMUC_RS02025	Amuc_0362	hypothetical protein	1965	3720	0.000195549	0.000373106	0.52411	1.908
AMUC_RS02030	Amuc_0363	short-chain dehydrogenase/reductase SDR	242	210	2.40828e-05	2.10624e-05	1.1434	0.874583
AMUC_RS02035	Amuc_0364	hypothetical protein	2829	828	0.00028153	8.30461e-05	3.39005	0.294981
AMUC_RS02040		squalene/phytoene synthase	2094	1324	0.000208386	0.000132794	1.56925	0.637248
AMUC_RS02045	Amuc_0366	sigma-54-dependent Fis family transcriptional regulator	3032	2231	0.000301732	0.000223763	1.34844	0.741596
AMUC_RS02050	Amuc_0367	chloride channel protein	5006	440	0.000498176	4.41308e-05	11.2886	0.0885847
AMUC_RS02055	Amuc_0368	hypothetical protein	611	2	6.08042e-05	2.00595e-07	303.12	0.00329903
AMUC_RS02065	Amuc_0370	hypothetical protein	2772	2153	0.000275858	0.00021594	1.27747	0.782794
AMUC_RS02070	Amuc_0371	two component regulator	2338	1318	0.000232668	0.000132192	1.76008	0.568156
AMUC_RS02075	Amuc_0372	glutamate decarboxylase	51148	17834	0.00509004	0.0017887	2.84566	0.351412
AMUC_RS02080	Amuc_0373	GNAT family acetyltransferase	1212	100	0.000120613	1.00297e-05	12.0256	0.0831561
AMUC_RS02085	Amuc_0374	DNA polymerase III subunit alpha	10517	5673	0.00104661	0.000568986	1.83943	0.543648
AMUC_RS02090	Amuc_0375	dihydroorotate dehydrogenase 2	1519	344	0.000151165	3.45023e-05	4.38129	0.228243
AMUC_RS02095	Amuc_0376	thiamine phosphate synthase	1365	380	0.000135839	3.8113e-05	3.56412	0.280574
AMUC_RS02105	Amuc_0378	hypothetical protein	1969	1168	0.000195947	0.000117147	1.67265	0.597852
AMUC_RS02110	Amuc_0379	cytochrome c family protein	3576	2058	0.000355869	0.000206412	1.72407	0.580022
AMUC_RS02115	Amuc_0380	hypothetical protein	4703	4065	0.000468023	0.000407708	1.14794	0.871129
AMUC_RS02120	Amuc_0381	hypothetical protein	3220	643	0.000320441	6.44911e-05	4.96876	0.201257
AMUC_RS02130	Amuc_0382	polyribonucleotide nucleotidyltransferase	13791	11867	0.00137242	0.00119023	1.15308	0.867246
AMUC_RS02135	Amuc_0383	30S ribosomal protein S15	2076	1407	0.000206595	0.000141118	1.46398	0.683068
AMUC_RS02140	Amuc_0384	maltose acetyltransferase	3295	3	0.000327905	3.00892e-07	1089.78	0.00091762
AMUC_RS02150	Amuc_0386	hypothetical protein	6454	2575	0.000642275	0.000258265	2.48688	0.40211
AMUC_RS02155	Amuc_0387	hypothetical protein	22129	24181	0.00220219	0.00242529	0.90801	1.10131
AMUC_RS02160	Amuc_0388	hypothetical protein	13237	38944	0.00131729	0.00390598	0.33725	2.96516
AMUC_RS02165	Amuc_0389	tRNA pseudouridine synthase A	729	490	7.2547e-05	4.91457e-05	1.47616	0.677432
AMUC_RS02170	Amuc_0390	nicotinate-nicotinamide nucleotide adenylyltransferase	526	62	5.23453e-05	6.21843e-06	8.41777	0.118796
AMUC_RS02175	Amuc_0391	peptidase M23	1517	974	0.000150966	9.76895e-05	1.54536	0.647098
AMUC_RS02180	Amuc_0392	coagulation factor 5/8 type domain-containing protein	3411	4775	0.000339448	0.000478919	0.70878	1.41088
AMUC_RS02190	Amuc_0394	prepilin-type N-terminal cleavage/methylation domain-containing protein	8031	2292	0.000799212	0.000229881	3.47663	0.287635
AMUC_RS02195	Amuc_0395	ribonuclease PH	7038	24179	0.000700392	0.00242509	0.288811	3.46247
AMUC_RS02200	Amuc_0396	phosphodiesterase	907	120	9.02609e-05	1.20357e-05	7.49945	0.133343
AMUC_RS02205	Amuc_0397	beta-N-acetylhexosaminidase	385	392	3.83136e-05	3.93165e-05	0.974491	1.02618
AMUC_RS02210	Amuc_0398	ATP-dependent dethiobiotin synthetase BioD	2477	395	0.000246501	3.96174e-05	6.22203	0.160719
AMUC_RS02215	Amuc_0400	TIGR00159 family protein	1735	926	0.00017266	9.28753e-05	1.85905	0.537908
AMUC_RS02220	Amuc_0401	hypothetical protein	199	1	1.98036e-05	1.00297e-07	197.45	0.00506458
AMUC_RS02230	Amuc_0403	ABC transporter ATP-binding protein	2350	5290	0.000233862	0.000530572	0.440773	2.26874
AMUC_RS02235	Amuc_0404	pantoate--beta-alanine ligase	791	118	7.8717e-05	1.18351e-05	6.65116	0.15035
AMUC_RS02240	Amuc_0405	outer membrane chaperone Skp (OmpH)	9411	3024	0.000936543	0.000303299	3.08786	0.323849
AMUC_RS02245	Amuc_0406	UDP-3-O-(3-hydroxymyristoyl)glucosamine N-acyltransferase	2723	956	0.000270982	9.58842e-05	2.82613	0.35384
AMUC_RS02250	Amuc_0407	ABC transporter permease	2504	713	0.000249188	7.15119e-05	3.48456	0.28698
AMUC_RS02255	Amuc_0408	nitrate/sulfonate/bicarbonate ABC transporter ATP-binding protein	3355	116	0.000333876	1.16345e-05	28.6971	0.0348468
AMUC_RS02260	Amuc_0409	aliphatic sulfonate ABC transporter substrate-binding protein	4890	1431	0.000486632	0.000143525	3.39057	0.294936
AMUC_RS02265	Amuc_0410	hypothetical protein	69	1	6.86659e-06	1.00297e-07	68.4624	0.0146066
AMUC_RS02270	Amuc_0411	hypothetical protein	1553	709	0.000154548	7.11108e-05	2.17334	0.460121
AMUC_RS02280	Amuc_0413	D%2CD-heptose 1%2C7-bisphosphate phosphatase	1085	1	0.000107975	1.00297e-07	1076.55	0.000928896
AMUC_RS02285	Amuc_0414	phosphoheptose isomerase	3220	15265	0.000320441	0.00153104	0.209297	4.77791
AMUC_RS02290	Amuc_0415	bifunctional heptose 7-phosphate kinase/heptose 1-phosphate adenyltransferase	4418	9045	0.000439661	0.000907189	0.484641	2.06338
AMUC_RS02300	Amuc_0416	30S ribosomal protein S21	1928	309	0.000191867	3.09919e-05	6.19087	0.161528
AMUC_RS02305	Amuc_0417	glutamate-1-semialdehyde 2%2C1-aminomutase	1169	693	0.000116334	6.9506e-05	1.67373	0.597469
AMUC_RS02310	Amuc_0418	hypothetical protein	911	759	9.06589e-05	7.61256e-05	1.19091	0.839693
AMUC_RS02320	Amuc_0419	general substrate transporter	11905	12829	0.00118474	0.00128671	0.920746	1.08608
AMUC_RS02330	Amuc_0420	hypothetical protein	2957	2424	0.000294268	0.000243121	1.21038	0.826187
AMUC_RS02335	Amuc_0421	glutamine--tRNA ligase	5140	3824	0.000511511	0.000383537	1.33367	0.749811
AMUC_RS02340	Amuc_0422	bifunctional 3%2C4-dihydroxy-2-butanone 4-phosphate synthase/GTP cyclohydrolase II	7577	2619	0.000754031	0.000262679	2.87055	0.348365
AMUC_RS02345	Amuc_0423	6%2C7-dimethyl-8-ribityllumazine synthase	773	278	7.69257e-05	2.78826e-05	2.75891	0.362462
AMUC_RS02355	Amuc_0425	signal recognition particle-docking protein FtsY	1355	1953	0.000134844	0.000195881	0.688399	1.45265
AMUC_RS02360	Amuc_0426	23S rRNA (adenine(2503)-C(2))-methyltransferase RlmN	5833	2319	0.000580476	0.000232589	2.49571	0.400687
AMUC_RS02365	Amuc_0427	replicative DNA helicase	1213	1781	0.000120713	0.000178629	0.675772	1.47979
AMUC_RS02370	Amuc_0428	PEP-CTERM domain protein	7449	13123	0.000741293	0.0013162	0.563207	1.77555
AMUC_RS02375	Amuc_0429	nickel-cobalt-cadmium resistance protein	170	1	1.69177e-05	1.00297e-07	168.676	0.00592854
AMUC_RS02380	Amuc_0430	cinA-like protein	1881	6399	0.000187189	0.000641802	0.291662	3.42863
AMUC_RS02385	Amuc_0431	pyruvate kinase	4762	3901	0.000473894	0.00039126	1.2112	0.825626
AMUC_RS02390	Amuc_0432	N-acetyltransferase GCN5	376	1	3.7418e-05	1.00297e-07	373.071	0.00268046
AMUC_RS02395	Amuc_0433	hypothetical protein	1005	1771	0.000100013	0.000177626	0.563055	1.77603
AMUC_RS02400	Amuc_0434	hypothetical protein	466	167	4.63744e-05	1.67496e-05	2.76868	0.361183
AMUC_RS02405	Amuc_0435	hypothetical protein	4757	3529	0.000473397	0.000353949	1.33747	0.747679
AMUC_RS02410	Amuc_0436	haloacid dehalogenase	2405	6159	0.000239336	0.000617731	0.387443	2.58102
AMUC_RS02415	Amuc_0437	30S ribosomal protein S4	1969	4	0.000195947	4.01189e-07	488.415	0.00204744
AMUC_RS02420	Amuc_0438	30S ribosomal protein S11	7257	771	0.000722186	7.73292e-05	9.33912	0.107076
AMUC_RS02425	Amuc_0439	30S ribosomal protein S13	10830	1789	0.00107776	0.000179432	6.0065	0.166486
AMUC_RS02430	Amuc_0440	epoxyqueuosine reductase	284	118	2.82625e-05	1.18351e-05	2.38803	0.418756
AMUC_RS02435	Amuc_0441	hypothetical protein	773	1625	7.69257e-05	0.000162983	0.471986	2.11871
AMUC_RS02440	Amuc_0442	hypothetical protein	578	246	5.75201e-05	2.46731e-05	2.33129	0.428948
AMUC_RS02445	Amuc_0443	DNA protecting protein DprA	2910	895	0.000289591	8.9766e-05	3.22606	0.309975
AMUC_RS02450		hypothetical protein	596	546	5.93114e-05	5.47623e-05	1.08307	0.923301
AMUC_RS02455	Amuc_0445	GTP-binding protein YchF	3047	4079	0.000303225	0.000409112	0.741177	1.34921
AMUC_RS02460	Amuc_0446	glycine cleavage system protein T	4570	5311	0.000454787	0.000532679	0.853774	1.17127
AMUC_RS02465	Amuc_0447	glycine cleavage system protein H	3105	2555	0.000308997	0.000256259	1.2058	0.829328
AMUC_RS02470	Amuc_0448	glycine dehydrogenase	4060	1947	0.000404034	0.000195279	2.06901	0.483322
AMUC_RS02475	Amuc_0449	hypothetical protein	211	602	2.09978e-05	6.03789e-05	0.347768	2.87548
AMUC_RS02485	Amuc_0451	sulfatase	2089	13016	0.000207889	0.00130547	0.159244	6.27966
AMUC_RS02495	Amuc_0452	hypothetical protein	9374	4406	0.000932861	0.00044191	2.11098	0.473714
AMUC_RS02500	Amuc_0453	hypothetical protein	203	1	2.02017e-05	1.00297e-07	201.418	0.00496479
AMUC_RS02505	Amuc_0454	hypothetical protein	802	655	7.98117e-05	6.56947e-05	1.21489	0.823121
AMUC_RS02510	Amuc_0455	lipase	917	118	9.1256e-05	1.18351e-05	7.71064	0.129691
AMUC_RS02515	Amuc_0456	hypothetical protein	2619	3346	0.000260632	0.000335595	0.776627	1.28762
AMUC_RS02520	Amuc_0457	phosphoribosylaminoimidazole synthetase	12058	7280	0.00119996	0.000730164	1.64341	0.608489
AMUC_RS02525	Amuc_0458	amidophosphoribosyltransferase	10390	4277	0.00103397	0.000428971	2.41035	0.414878
AMUC_RS02530	Amuc_0459	RNA polymerase sigma factor RpoE	6006	4538	0.000597692	0.000455149	1.31318	0.761511
AMUC_RS02535	Amuc_0460	hypothetical protein	30708	10746	0.00305593	0.00107779	2.83536	0.352689
AMUC_RS02540	Amuc_0461	PDZ/DHR/GLGF domain-containing protein	16094	7630	0.00160161	0.000765268	2.09287	0.477812
AMUC_RS02545	Amuc_0462	hypothetical protein	976	1251	9.71274e-05	0.000125472	0.774097	1.29183
AMUC_RS02550	Amuc_0463	phosphopantothenoylcysteine decarboxylase	536	821	5.33405e-05	8.2344e-05	0.647776	1.54374
AMUC_RS02555	Amuc_0464	hypothetical protein	2361	2179	0.000234957	0.000218548	1.07508	0.930161
AMUC_RS02560	Amuc_0465	peptidase M23	1665	7	0.000165694	7.02081e-07	236.004	0.00423722
AMUC_RS02565	Amuc_0466	hypothetical protein	12854	12870	0.00127918	0.00129083	0.990975	1.00911
AMUC_RS02575	Amuc_0468	DeoR family transcriptional regulator	6059	368	0.000602966	3.69094e-05	16.3364	0.061213
AMUC_RS02580	Amuc_0469	N-acetyltransferase GCN5	2977	4450	0.000296259	0.000446323	0.663777	1.50653
AMUC_RS02585	Amuc_0470	hypothetical protein	677	640	6.73722e-05	6.41902e-05	1.04957	0.95277
AMUC_RS02590	Amuc_0471	phosphopantothenoylcysteine decarboxylase	303	188	3.01533e-05	1.88559e-05	1.59915	0.625334
AMUC_RS02595	Amuc_0472	ribosome small subunit-dependent GTPase	1507	238	0.00014997	2.38707e-05	6.2826	0.15917
AMUC_RS02600	Amuc_0473	hypothetical protein	1530	582	0.000152259	5.8373e-05	2.60838	0.383379
AMUC_RS02605	Amuc_0474	Three-deoxy-D-manno-octulosonic-acid transferase	2794	1822	0.000278047	0.000182742	1.52153	0.657232
AMUC_RS02610	Amuc_0475	methyltransferase	884	318	8.7972e-05	3.18945e-05	2.75822	0.362553
AMUC_RS02615	Amuc_0476	hypothetical protein	6371	1235	0.000634015	0.000123867	5.11851	0.195369
AMUC_RS02620		hypothetical protein	2506	150	0.000249387	1.50446e-05	16.5765	0.0603264
AMUC_RS02625	Amuc_0478	hypothetical protein	4102	17387	0.000408214	0.00174387	0.234085	4.27195
AMUC_RS02630	Amuc_0479	hypothetical protein	665	552	6.6178e-05	5.53641e-05	1.19532	0.836593
AMUC_RS02640		alpha-1%2C3-galactosidase	4144	5056	0.000412394	0.000507103	0.813235	1.22966
AMUC_RS02645	Amuc_0481	hypothetical protein	307	202	3.05514e-05	2.026e-05	1.50796	0.663147
AMUC_RS02650	Amuc_0482	alpha/beta superfamily hydrolase	326	257	3.24422e-05	2.57764e-05	1.2586	0.794534
AMUC_RS02655	Amuc_0483	tRNA threonylcarbamoyladenosine biosynthesis protein TsaE	429	485	4.26923e-05	4.86442e-05	0.877645	1.13941
AMUC_RS02660	Amuc_0484	50S ribosomal protein L21	4799	2274	0.000477576	0.000228076	2.09394	0.47757
AMUC_RS02665	Amuc_0485	50S ribosomal protein L27	3129	684	0.000311385	6.86033e-05	4.53892	0.220317
AMUC_RS02670	Amuc_0486	transcriptional repressor	6990	2835	0.000695616	0.000284343	2.4464	0.408764
AMUC_RS02675	Amuc_0487	ABC transporter ATP-binding protein	9094	7545	0.000904997	0.000756743	1.19591	0.836183
AMUC_RS02680	Amuc_0488	Fe-S cluster assembly protein SufB	6827	8724	0.000679395	0.000874993	0.776457	1.2879
AMUC_RS02685	Amuc_0489	SufBD protein	5307	2850	0.00052813	0.000285847	1.8476	0.541243
AMUC_RS02690	Amuc_0490	hypothetical protein	1331	258	0.000132456	2.58767e-05	5.11872	0.195361
AMUC_RS02700	Amuc_0491	sulfatase	215	1921	2.13959e-05	0.000192671	0.111049	9.00504
AMUC_RS02705	Amuc_0492	biotin synthase	931	2060	9.26492e-05	0.000206612	0.448421	2.23005
AMUC_RS02710	Amuc_0493	adenosylmethionine--8-amino-7-oxononanoate aminotransferase BioA	814	246	8.10059e-05	2.46731e-05	3.28316	0.304584
AMUC_RS02715	Amuc_0494	hypothetical protein	449	102	4.46826e-05	1.02303e-05	4.36766	0.228955
AMUC_RS02720	Amuc_0495	hypothetical protein	723	1065	7.19499e-05	0.000106817	0.673584	1.4846
AMUC_RS02725	Amuc_0496	hypothetical protein	1098	3227	0.000109268	0.000323659	0.337603	2.96206
AMUC_RS02730	Amuc_0497	hypothetical protein	93	140	9.25497e-06	1.40416e-05	0.65911	1.5172
AMUC_RS02735	Amuc_0498	hypothetical protein	487	236	4.84642e-05	2.36702e-05	2.04748	0.488405
AMUC_RS02740	Amuc_0499	glycosyl transferase	1471	827	0.000146388	8.29458e-05	1.76486	0.566617
AMUC_RS02745	Amuc_0500	N-acetyltransferase GCN5	1167	1144	0.000116135	0.00011474	1.01216	0.987989
AMUC_RS02750	Amuc_0501	dTDP-4-amino-4%2C6-dideoxy-D-glucose transaminase	1901	1059	0.00018918	0.000106215	1.7811	0.56145
AMUC_RS02755	Amuc_0502	DUF5009 domain-containing protein	208	287	2.06993e-05	2.87853e-05	0.719092	1.39064
AMUC_RS02765	Amuc_0504	DUF5069 domain-containing protein	1096	73	0.000109069	7.3217e-06	14.8967	0.0671288
AMUC_RS02770	Amuc_0505	ATP synthase F1 subunit epsilon	2779	1643	0.000276554	0.000164788	1.67824	0.595862
AMUC_RS02775	Amuc_0506	ATP synthase subunit beta	7843	5019	0.000780503	0.000503392	1.55049	0.644959
AMUC_RS02780	Amuc_0507	ATP synthase subunit gamma	1752	2002	0.000174352	0.000200795	0.868307	1.15167
AMUC_RS02785	Amuc_0508	ATP synthase subunit alpha	8899	8057	0.000885591	0.000808095	1.0959	0.912492
AMUC_RS02790	Amuc_0509	F0F1-type ATP synthase delta subunit-like protein	3459	4238	0.000344225	0.00042506	0.809828	1.23483
AMUC_RS02795	Amuc_0510	ATP synthase subunit B	26185	8989	0.00260582	0.000901572	2.89031	0.345984
AMUC_RS02800	Amuc_0511	ATPase	675	985	6.71732e-05	9.87928e-05	0.67994	1.47072
AMUC_RS02805		ATP synthase F0 subunit A	1488	2991	0.00014808	0.000299989	0.493616	2.02586
AMUC_RS02810	Amuc_0513	hypothetical protein	13309	48780	0.00132446	0.0048925	0.270712	3.69397
AMUC_RS02815	Amuc_0514	peptidoglycan glycosyltransferase	8528	7601	0.000848671	0.000762359	1.11322	0.898298
AMUC_RS02835	Amuc_0517	hypothetical protein	175	193	1.74153e-05	1.93574e-05	0.899671	1.11152
AMUC_RS02840	Amuc_0518	hypothetical protein	155	868	1.5425e-05	8.7058e-05	0.17718	5.64397
AMUC_RS02845	Amuc_0519	esterase/lipase-like protein	1607	1025	0.000159922	0.000102805	1.55559	0.642843
AMUC_RS02850	Amuc_0520	hypothetical protein	639	462	6.35906e-05	4.63373e-05	1.37234	0.728682
AMUC_RS02855	Amuc_0521	hypothetical protein	4506	328	0.000448418	3.28975e-05	13.6308	0.0733634
AMUC_RS02860	Amuc_0522	UBA/THIF-type NAD/FAD binding protein	3567	1020	0.000354973	0.000102303	3.46981	0.2882
AMUC_RS02865	Amuc_0523	arabinose-5-phosphate isomerase	2398	762	0.000238639	7.64265e-05	3.12246	0.32026
AMUC_RS02870	Amuc_0524	hypothetical protein	3680	5502	0.000366218	0.000551835	0.663637	1.50685
AMUC_RS02875	Amuc_0525	cycloartenol synthase-like protein	5063	3722	0.000503849	0.000373306	1.34969	0.74091
AMUC_RS02880	Amuc_0526	hypothetical protein	1043	91	0.000103795	9.12705e-06	11.3722	0.0879334
AMUC_RS02885	Amuc_0527	serine acetyltransferase	2641	774	0.000262821	7.76301e-05	3.38556	0.295372
AMUC_RS02890	Amuc_0528	gamma-glutamyl-phosphate reductase	1199	857	0.000119319	8.59547e-05	1.38817	0.720375
AMUC_RS02895	Amuc_0529	glutamate 5-kinase	1116	233	0.00011106	2.33693e-05	4.75238	0.210421
AMUC_RS02905	Amuc_0530	transketolase	5550	2945	0.000552313	0.000295375	1.86987	0.534797
AMUC_RS02910	Amuc_0531	GreA/GreB family elongation factor	6609	1473	0.0006577	0.000147738	4.4518	0.224628
AMUC_RS02915	Amuc_0532	phosphoribosylaminoimidazolesuccinocarboxamide synthase	2162	1617	0.000215153	0.000162181	1.32663	0.753791
AMUC_RS02920	Amuc_0533	hypothetical protein	2603	1386	0.00025904	0.000139012	1.86343	0.536644
AMUC_RS02925	Amuc_0534	phosphoribosylformylglycinamidine synthase II	10967	11056	0.00109139	0.00110889	0.984222	1.01603
AMUC_RS02930	Amuc_0535	phosphoribosylformylglycinamidine synthase	1881	377	0.000187189	3.78121e-05	4.95052	0.201999
AMUC_RS02935	Amuc_0536	hypothetical protein	2448	2835	0.000243615	0.000284343	0.856765	1.16718
AMUC_RS02940	Amuc_0537	endoglucanase	3688	1221	0.000367014	0.000122463	2.99694	0.333673
AMUC_RS02945	Amuc_0538	hypothetical protein	353	355	3.51291e-05	3.56055e-05	0.986619	1.01356
AMUC_RS02950	Amuc_0539	hypothetical protein	1596	8123	0.000158827	0.000814715	0.194948	5.12956
AMUC_RS02955	Amuc_0540	rod shape-determining protein	29857	211845	0.00297124	0.0212475	0.13984	7.15104
AMUC_RS02960	Amuc_0541	ribonuclease Rne/Rng family	7762	7874	0.000772442	0.000789741	0.978096	1.02239
AMUC_RS02965	Amuc_0542	AsnC family transcriptional regulator	4631	2194	0.000460858	0.000220052	2.09431	0.477484
AMUC_RS02970	Amuc_0543	hypothetical protein	1525	1	0.000151762	1.00297e-07	1513.12	0.000660887
AMUC_RS02975	Amuc_0544	hypothetical protein	27856	68511	0.00277211	0.00687147	0.403424	2.47878
AMUC_RS02985	Amuc_0546	biopolymer transporter ExbD/TolR	5104	295	0.000507929	2.95877e-05	17.1669	0.0582517
AMUC_RS02990	Amuc_0547	hypothetical protein	2962	190	0.000294766	1.90565e-05	15.468	0.0646495
AMUC_RS02995	Amuc_0548	MotA/TolQ/ExbB proton channel	8914	14390	0.000887084	0.00144328	0.614632	1.62699
AMUC_RS03000	Amuc_0549	endonuclease III	581	728	5.78187e-05	7.30164e-05	0.791859	1.26285
AMUC_RS03020	Amuc_0551	phage SPO1 DNA polymerase-related protein	746	12	7.42388e-05	1.20357e-06	61.6823	0.0162121
AMUC_RS03025	Amuc_0552	indole-3-glycerol-phosphate synthase	990	646	9.85207e-05	6.4792e-05	1.52057	0.657649
AMUC_RS03030	Amuc_0553	hypothetical protein	1031.96	9	0.000102696	9.02675e-07	113.769	0.00878975
AMUC_RS03035	Amuc_0554	ribonuclease HII	3202.04	2130	0.000318654	0.000213633	1.49159	0.670424
AMUC_RS03040	Amuc_0555	hypothetical protein	8490	2413	0.000844889	0.000242017	3.49103	0.286448
AMUC_RS03045	Amuc_0556	FmdB family transcriptional regulator	291	1	2.89591e-05	1.00297e-07	288.733	0.00346341
AMUC_RS03050	Amuc_0557	30S ribosomal protein S14	1496	544	0.000148876	5.45617e-05	2.72857	0.366492
AMUC_RS03065	Amuc_0559	argininosuccinate synthase	5553	8435	0.000552611	0.000846007	0.653199	1.53093
AMUC_RS03070		hypothetical protein	152	169	1.51264e-05	1.69502e-05	0.892401	1.12057
AMUC_RS03080	Amuc_0562	triose-phosphate isomerase	3782	1958	0.000376369	0.000196382	1.91651	0.521781
AMUC_RS03085	Amuc_0563	prepilin-type N-terminal cleavage/methylation domain-containing protein	860	449	8.55836e-05	4.50335e-05	1.90044	0.526193
AMUC_RS03090	Amuc_0564	hypothetical protein	791	23	7.8717e-05	2.30684e-06	34.1234	0.0293054
AMUC_RS03105	Amuc_0567	hypothetical protein	379	594	3.77165e-05	5.95766e-05	0.633076	1.57959
AMUC_RS03110	Amuc_R0021		134	1	1.33351e-05	1.00297e-07	132.956	0.00752129
AMUC_RS03115	Amuc_0568	thioesterase	292	46	2.90586e-05	4.61367e-06	6.29837	0.158771
AMUC_RS03120		competence protein F	379	1	3.77165e-05	1.00297e-07	376.047	0.00265924
AMUC_RS03125	Amuc_0570	hypothetical protein	621	62	6.17993e-05	6.21843e-06	9.93809	0.100623
AMUC_RS03130	Amuc_0571	nucleoside triphosphate pyrophosphohydrolase	783	583	7.79209e-05	5.84733e-05	1.33259	0.750419
AMUC_RS03135	Amuc_0572	hypothetical protein	1392	493	0.000138526	4.94465e-05	2.80153	0.356948
AMUC_RS03140	Amuc_0573	3'-5' exonuclease	4133	6330	0.000411299	0.000634882	0.647836	1.5436
AMUC_RS03155	Amuc_0575	tetraacyldisaccharide 4'-kinase	1579	476	0.000157135	4.77415e-05	3.29138	0.303824
AMUC_RS03160	Amuc_0576	hypothetical protein	17572	9915	0.00174869	0.000994447	1.75846	0.568681
AMUC_RS03165	Amuc_0577	hypothetical protein	349	635	3.4731e-05	6.36888e-05	0.545324	1.83377
AMUC_RS03170	Amuc_0578	hypothetical protein	10011	11996	0.000996253	0.00120317	0.828026	1.20769
AMUC_RS03180	Amuc_0581	diaminopimelate dehydrogenase	566	183	5.6326e-05	1.83544e-05	3.0688	0.32586
AMUC_RS03185	Amuc_0582	hypothetical protein	105	1	1.04492e-05	1.00297e-07	104.182	0.00959859
AMUC_RS03190	Amuc_0583	hypothetical protein	213	174	2.11969e-05	1.74517e-05	1.2146	0.823316
AMUC_RS03195	Amuc_0584	hypothetical protein	15778.8	8386.82	0.00157024	0.000841175	1.86672	0.535699
AMUC_RS03200	Amuc_R0022		52.5	0.5	5.22458e-06	5.01486e-08	104.182	0.00959859
AMUC_RS03205	Amuc_0585	pyridoxal-5'-phosphate-dependent protein subunit beta	12241	16001	0.00121817	0.00160486	0.759054	1.31743
AMUC_RS03210	Amuc_0586	maf-like protein	580	456	5.77192e-05	4.57355e-05	1.26202	0.79238
AMUC_RS03215	Amuc_0587	GTPase HflX	1907	2621	0.000189777	0.000262879	0.721916	1.3852
AMUC_RS03220	Amuc_0589	serine/threonine protein kinase	3088	3167	0.000307305	0.000317641	0.967458	1.03364
AMUC_RS03225	Amuc_0590	transcriptional regulator	11757	14351	0.00117001	0.00143937	0.812863	1.23022
AMUC_RS03230	Amuc_0591	abortive infection protein	205	393	2.04007e-05	3.94168e-05	0.517564	1.93213
AMUC_RS03235	Amuc_0592	thiamine-monophosphate kinase	1128	867	0.000112254	8.69577e-05	1.2909	0.774652
AMUC_RS03240	Amuc_0593	phospholipid/glycerol acyltransferase	5332	6944	0.000530618	0.000696464	0.761875	1.31255
AMUC_RS03245	Amuc_0594	cytidylate kinase	689	159	6.85664e-05	1.59473e-05	4.29957	0.232581
AMUC_RS03250	Amuc_0595	phospholipid/glycerol acyltransferase	327	233	3.25417e-05	2.33693e-05	1.3925	0.718133
AMUC_RS03255	Amuc_0596	DNA recombination protein RecF	518	45	5.15492e-05	4.51338e-06	11.4214	0.0875547
AMUC_RS03260	Amuc_0597	flavin reductase	2016	367	0.000200624	3.68091e-05	5.45039	0.183473
AMUC_RS03265	Amuc_0598	ribonuclease III	692	278	6.8865e-05	2.78826e-05	2.46981	0.404889
AMUC_RS03270	Amuc_0599	hypothetical protein	272	291	2.70683e-05	2.91865e-05	0.927425	1.07825
AMUC_RS03275	Amuc_0600	hypothetical protein	120	570	1.19419e-05	5.71694e-05	0.208886	4.7873
AMUC_RS03280	Amuc_0601	hypothetical protein	97	550	9.65304e-06	5.51635e-05	0.17499	5.71463
AMUC_RS03285	Amuc_0602	hypothetical protein	515	181	5.12507e-05	1.81538e-05	2.82314	0.354216
AMUC_RS03290	Amuc_0603	hypothetical protein	288	200	2.86606e-05	2.00595e-05	1.42878	0.699897
AMUC_RS03295	Amuc_0604	hypothetical protein	64	1	6.36901e-06	1.00297e-07	63.5014	0.0157477
AMUC_RS03300	Amuc_0605	hypothetical protein	218	350	2.16944e-05	3.5104e-05	0.618004	1.61811
AMUC_RS03305	Amuc_0606	hypothetical protein	109	1	1.08472e-05	1.00297e-07	108.151	0.00924635
AMUC_RS03310	Amuc_0607	endonuclease/exonuclease/phosphatase	94	101	9.35449e-06	1.013e-05	0.923442	1.08291
AMUC_RS03315	Amuc_0608	rRNA (cytidine-2'-O-)-methyltransferase	685	45	6.81683e-05	4.51338e-06	15.1036	0.0662093
AMUC_RS03320	Amuc_0609	hypothetical protein	1276	307	0.000126982	3.07913e-05	4.12397	0.242485
AMUC_RS03325	Amuc_0610	hypothetical protein	3408	3163	0.00033915	0.00031724	1.06906	0.935398
AMUC_RS03330	Amuc_0611	phosphoribosyl-AMP cyclohydrolase	1456	1179	0.000144895	0.00011825	1.22532	0.816111
AMUC_RS03340	Amuc_0613	DNA-deoxyinosine glycosylase	141	1	1.40317e-05	1.00297e-07	139.901	0.00714789
AMUC_RS03345	Amuc_0614	hypothetical protein	719	180	7.15519e-05	1.80535e-05	3.96332	0.252314
AMUC_RS03350	Amuc_0615	carbamoyl phosphate synthase large subunit	13976	8708	0.00139083	0.000873388	1.59246	0.627961
AMUC_RS03355	Amuc_0616	hypothetical protein	1236	274	0.000123002	2.74814e-05	4.4758	0.223424
AMUC_RS03360	Amuc_0617	hypothetical protein	59	421	5.87143e-06	4.22251e-05	0.139051	7.19162
AMUC_RS03365	Amuc_0618	type 11 methyltransferase	185	166	1.84104e-05	1.66493e-05	1.10577	0.904343
AMUC_RS03370	Amuc_0620	NAD(+) synthase	4724	3416	0.000470113	0.000342615	1.37213	0.728794
AMUC_RS03375	Amuc_0621	QacE family quaternary ammonium compound efflux SMR transporter	470	62	4.67724e-05	6.21843e-06	7.52158	0.132951
AMUC_RS03380	Amuc_0622	PEP-CTERM domain protein	242	1342	2.40828e-05	0.000134599	0.178923	5.589
AMUC_RS03385		glycosyl hydrolase family protein	922	944	9.17536e-05	9.46806e-05	0.969085	1.0319
AMUC_RS03390	Amuc_0624	GntR family transcriptional regulator	1132	373	0.000112652	3.74109e-05	3.01121	0.332093
AMUC_RS03395	Amuc_0625	hypothetical protein	4467	3199	0.000444537	0.000320851	1.38549	0.721764
AMUC_RS03405	Amuc_0627	peptidase M60	614	10139	6.11027e-05	0.00101691	0.0600864	16.6427
AMUC_RS03420	Amuc_R0023		977	1	9.7227e-05	1.00297e-07	969.388	0.00103158
AMUC_RS03425	Amuc_0629	Holliday junction DNA helicase RuvB	1576	981	0.000156837	9.83916e-05	1.59401	0.62735
AMUC_RS03430	Amuc_0630	3-oxoacyl-ACP synthase	1300	736	0.000129371	7.38188e-05	1.75254	0.570599
AMUC_RS03435	Amuc_0631	FAD binding domain-containing protein	5227	1676	0.000520169	0.000168098	3.09444	0.323161
AMUC_RS03460	Amuc_0634	glycosyl transferase	144	9	1.43303e-05	9.02675e-07	15.8753	0.0629908
AMUC_RS03465	Amuc_0635	hypothetical protein	4969.88	4089.96	0.000494582	0.000410212	1.20567	0.829411
AMUC_RS03470	Amuc_0636	sugar transporter	3373	2173	0.000335667	0.000217946	1.54014	0.649292
AMUC_RS03475	Amuc_0637	hypothetical protein	596	123	5.93114e-05	1.23366e-05	4.80778	0.207996
AMUC_RS03480	Amuc_0638	group 1 glycosyl transferase	568	1	5.6525e-05	1.00297e-07	563.575	0.00177439
AMUC_RS03485	Amuc_0639	transferase hexapeptide repeat containing protein	565	118	5.62264e-05	1.18351e-05	4.75083	0.21049
AMUC_RS03490	Amuc_0640	hypothetical protein	368	1	3.66218e-05	1.00297e-07	365.133	0.00273873
AMUC_RS03495	Amuc_0641	hypothetical protein	568	1493	5.6525e-05	0.000149744	0.377478	2.64916
AMUC_RS03500		tRNA dimethylallyltransferase	273	77	2.71678e-05	7.72289e-06	3.51783	0.284266
AMUC_RS03505	Amuc_0643	hypothetical protein	438	399	4.35879e-05	4.00186e-05	1.08919	0.918112
AMUC_RS03510	Amuc_0644	tRNA 2-thiouridine(34) synthase MnmA	2182	1518	0.000217144	0.000152251	1.42622	0.701155
AMUC_RS03515	Amuc_0645	tRNA modification GTPase MnmE	1078	596	0.000107278	5.97772e-05	1.79463	0.557217
AMUC_RS03520	Amuc_0646	PEP-CTERM domain protein	427	1442	4.24933e-05	0.000144629	0.293809	3.40357
AMUC_RS03525	Amuc_0647	hypothetical protein	464.7	533	4.6245e-05	5.34584e-05	0.865065	1.15598
AMUC_RS03530	Amuc_0648	hypothetical protein	1140.3	650	0.000113478	6.51932e-05	1.74064	0.574501
AMUC_RS03535	Amuc_0649	MraZ protein	1993	2351	0.000198335	0.000235799	0.84112	1.18889
AMUC_RS03540		16S rRNA (cytosine(1402)-N(4))-methyltransferase	2319	4694	0.000230777	0.000470795	0.490186	2.04004
AMUC_RS03545	Amuc_0651	hypothetical protein	1334	181	0.000132754	1.81538e-05	7.31274	0.136748
AMUC_RS03550	Amuc_0652	peptidoglycan glycosyltransferase	4622	2928	0.000459962	0.00029367	1.56625	0.638466
AMUC_RS03555	Amuc_0653	UDP-N-acetylmuramoyl-L-alanyl-D-glutamate--2%2C6-diaminopimelate ligase	6515	1873	0.000648346	0.000187857	3.45128	0.289748
AMUC_RS03560	Amuc_0654	UDP-N-acetylmuramoylalanyl-D-glutamyl-2%2C 6-diaminopimelate--D-alanyl-D-alanine ligase	2193	861	0.000218238	8.63559e-05	2.52719	0.395696
AMUC_RS03565	Amuc_0655	phospho-N-acetylmuramoyl-pentapeptide-transferase	1788	2203	0.000177934	0.000220955	0.805297	1.24178
AMUC_RS03570	Amuc_0656	UDP-N-acetylmuramoylalanine--D-glutamate ligase	4441	4088	0.00044195	0.000410015	1.07789	0.927742
AMUC_RS03575	Amuc_0657	peptidoglycan-binding protein LysM	1336	381	0.000132953	3.82133e-05	3.47924	0.287419
AMUC_RS03580	Amuc_0658	cell cycle protein	1645	1564	0.000163704	0.000156865	1.0436	0.958226
AMUC_RS03585	Amuc_0659	UDP-N-acetylglucosamine--N-acetylmuramyl-(pentapeptide) pyrophosphoryl-undecaprenol N-acetylglucosamine transferase	2872	2509	0.000285809	0.000251646	1.13576	0.880467
AMUC_RS03590	Amuc_0660	UDP-N-acetylenolpyruvoylglucosamine reductase	5492	4755	0.000546541	0.000476913	1.146	0.872603
AMUC_RS03595	Amuc_0661	D-alanine--D-alanine ligase	3116	3265	0.000310091	0.000327471	0.946929	1.05605
AMUC_RS03600	Amuc_0662	polypeptide-transport-associated domain-containing protein FtsQ-type	1346	127	0.000133948	1.27378e-05	10.5159	0.0950945
AMUC_RS03605	Amuc_0663	DNA recombination/repair protein RecA	3713	939	0.000369502	9.41791e-05	3.9234	0.254881
AMUC_RS03610	Amuc_0664	cell wall hydrolase/autolysin	895	105	8.90667e-05	1.05312e-05	8.4574	0.11824
AMUC_RS03615	Amuc_0665	lipoyl(octanoyl) transferase	881	211	8.76734e-05	2.11627e-05	4.14282	0.241381
AMUC_RS03620	Amuc_0666	3-isopropylmalate dehydratase large subunit	4356	3921	0.000433491	0.000393266	1.10229	0.907206
AMUC_RS03625	Amuc_0667	isopropylmalate isomerase	1059	1066	0.000105387	0.000106917	0.985693	1.01451
AMUC_RS03630	Amuc_0668	hypothetical protein	4961	8061	0.000493698	0.000808496	0.610637	1.63763
AMUC_RS03635		2-alkenal reductase	3210	9068	0.000319446	0.000909495	0.351234	2.8471
AMUC_RS03640	Amuc_0670	Trypsin-like protein serine protease	4004	1591	0.000398461	0.000159573	2.49705	0.400473
AMUC_RS03645	Amuc_0671	3-dehydroquinate synthase	1449	617	0.000144198	6.18834e-05	2.33016	0.429154
AMUC_RS03655	Amuc_0672	peptide ABC transporter ATPase	630	1	6.2695e-05	1.00297e-07	625.092	0.00159977
AMUC_RS03665	Amuc_0673	translation elongation factor Ts	4864	1329	0.000484045	0.000133295	3.63138	0.275377
AMUC_RS03670	Amuc_0674	30S ribosomal protein S2	14142	19829	0.00140735	0.00198879	0.707641	1.41315
AMUC_RS03675	Amuc_0675	hypothetical protein	580	303	5.77192e-05	3.03901e-05	1.89928	0.526516
AMUC_RS03680	Amuc_0676	3-deoxy-8-phosphooctulonate synthase	1893	1190	0.000188383	0.000119354	1.57836	0.633568
AMUC_RS03685	Amuc_0677	hypothetical protein	686	397	6.82679e-05	3.9818e-05	1.7145	0.583261
AMUC_RS03690	Amuc_0678	hypothetical protein	4980	4638	0.000495589	0.000465179	1.06537	0.938638
AMUC_RS03695	Amuc_0679	ABC transporter ATP-binding protein	743	78	7.39403e-05	7.82319e-06	9.45143	0.105804
AMUC_RS03700	Amuc_0680	hypothetical protein	3408	3029	0.00033915	0.0003038	1.11636	0.89577
AMUC_RS03705	Amuc_0681	UDP-N-acetylmuramate:L-alanyl-gamma-D-glutamyl-meso-diaminopimelate ligase	5059	1593	0.000503451	0.000159774	3.15103	0.317357
AMUC_RS03715	Amuc_0683	DNA helicase UvrD	2043	439	0.000203311	4.40305e-05	4.6175	0.216567
AMUC_RS03720	Amuc_0684	HxlR family transcriptional regulator	315	155	3.13475e-05	1.55461e-05	2.01642	0.495927
AMUC_RS03725	Amuc_0685	flavoprotein	159	166	1.5823e-05	1.66493e-05	0.950369	1.05222
AMUC_RS03730	Amuc_0686	excinuclease ABC subunit A	481	703	4.78671e-05	7.0509e-05	0.67888	1.47301
AMUC_RS03735	Amuc_0687	outer membrane autotransporter barrel domain-containing protein	45172	12825	0.00449533	0.00128631	3.49474	0.286144
AMUC_RS03740	Amuc_0688	PEP-CTERM domain protein	642	186	6.38892e-05	1.86553e-05	3.42472	0.291995
AMUC_RS03745	Amuc_0689	asparagine--tRNA ligase	2157	1297	0.000214656	0.000130086	1.65011	0.60602
AMUC_RS03750	Amuc_0690	hypothetical protein	8509	4116	0.00084678	0.000412823	2.05119	0.487521
AMUC_RS03755	Amuc_0691	thiol reductase thioredoxin	7547	1079	0.000751046	0.000108221	6.93994	0.144093
AMUC_RS03760		hypothetical protein	2816	2213	0.000280237	0.000221958	1.26257	0.792037
AMUC_RS03765	Amuc_0693	hypothetical protein	494	497	4.91608e-05	4.98477e-05	0.98622	1.01397
AMUC_RS03770	Amuc_0694	hypothetical protein	5074	18510	0.000504943	0.0018565	0.271986	3.67665
AMUC_RS03775	Amuc_0695	hypothetical protein	514	231	5.11511e-05	2.31687e-05	2.20777	0.452945
AMUC_RS03780	Amuc_0696	hypothetical protein	845	960	8.40909e-05	9.62854e-05	0.873351	1.14502
AMUC_RS03785	Amuc_0697	beta-glucanase	2454.47	1547.29	0.000244259	0.000155189	1.57394	0.635347
AMUC_RS03790	Amuc_0698	beta-glucanase	944.53	506.71	9.39957e-05	5.08216e-05	1.84952	0.54068
AMUC_RS03795	Amuc_0699	hypothetical protein	978	277	9.73265e-05	2.77823e-05	3.50318	0.285455
AMUC_RS03800	Amuc_0700	hypothetical protein	5884	1364	0.000585551	0.000136805	4.28017	0.233635
AMUC_RS03805	Amuc_0701	hypothetical protein	648	1044	6.44863e-05	0.00010471	0.615854	1.62376
AMUC_RS03810	Amuc_0702	membrane protein	161	336	1.6022e-05	3.36999e-05	0.475433	2.10334
AMUC_RS03820	Amuc_0703	aminotransferase	9511	4320	0.000946495	0.000433284	2.18447	0.457778
AMUC_RS03830	Amuc_0704	hypothetical protein	5454	3293	0.000542759	0.000330279	1.64334	0.608518
AMUC_RS03835	Amuc_0705	phosphoglycerate dehydrogenase	6556	850	0.000652426	8.52527e-05	7.65285	0.13067
AMUC_RS03840	Amuc_0706	hypothetical protein	3439	8698	0.000342235	0.000872385	0.392298	2.54908
AMUC_RS03845	Amuc_0707	radical SAM protein	213	379	2.11969e-05	3.80127e-05	0.557627	1.79331
AMUC_RS03855	Amuc_0709	transcriptional regulator	8518	3388	0.000847676	0.000339807	2.49458	0.400869
AMUC_RS03860	Amuc_0710	hypothetical protein	2861	1551	0.000284715	0.000155561	1.83024	0.546375
AMUC_RS03865	Amuc_0711	sodium/hydrogen exchanger	2567	1484	0.000255457	0.000148841	1.71631	0.582646
AMUC_RS03870	Amuc_0712	hypothetical protein	100	1	9.95158e-06	1.00297e-07	99.2209	0.0100785
AMUC_RS03875	Amuc_0713	tRNA preQ1(34) S-adenosylmethionine ribosyltransferase-isomerase QueA	1649	1489	0.000164102	0.000149343	1.09883	0.910062
AMUC_RS03880	Amuc_0714	hypothetical protein	1637	989	0.000162907	9.9194e-05	1.64231	0.608898
AMUC_RS03885	Amuc_0715	hypothetical protein	1068	1279	0.000106283	0.00012828	0.828522	1.20697
AMUC_RS03890	Amuc_0716	thiazole synthase	1345	127	0.000133849	1.27378e-05	10.508	0.0951652
AMUC_RS03895	Amuc_0717	hypothetical protein	6312	763	0.000628144	7.65268e-05	8.20816	0.12183
AMUC_RS03900	Amuc_0718	haloacid dehalogenase	616	263	6.13017e-05	2.63782e-05	2.32396	0.430301
AMUC_RS03905	Amuc_0719	AI-2E family transporter	2812	9610	0.000279839	0.000963857	0.290332	3.44433
AMUC_RS03910	Amuc_0720	diaminopimelate decarboxylase	4042	720	0.000402243	7.2214e-05	5.57015	0.179528
AMUC_RS03915	Amuc_0721	class II fructose-bisphosphate aldolase	12235	2631	0.00121758	0.000263882	4.61409	0.216727
AMUC_RS03920	Amuc_0722	GTP-binding protein	3698	5219	0.00036801	0.000523451	0.703044	1.42239
AMUC_RS03925	Amuc_0723	branched chain amino acid aminotransferase	3166	933	0.000315067	9.35773e-05	3.36692	0.297008
AMUC_RS03930	Amuc_0724	glucan endo-1%2C3-beta-D-glucosidase	1082	535	0.000107676	5.3659e-05	2.00667	0.498337
AMUC_RS03935	Amuc_0725	cysteine methyltransferase	79	1	7.86175e-06	1.00297e-07	78.3845	0.0127576
AMUC_RS03950	Amuc_0728	GTPase ObgE	5988	15023	0.000595901	0.00150677	0.395483	2.52855
AMUC_RS03955	Amuc_0729	aminoglycoside phosphotransferase	3985	7476	0.000396571	0.000749822	0.528886	1.89077
AMUC_RS03960	Amuc_0730	hypothetical protein	15385	11328	0.00153105	0.00113617	1.34756	0.742083
AMUC_RS03965	Amuc_0731	hypothetical protein	1444	758	0.000143701	7.60253e-05	1.89017	0.529053
AMUC_RS03970	Amuc_0732	hypothetical protein	12764	878	0.00127022	8.8061e-05	14.4243	0.0693274
AMUC_RS03975		RHS repeat-associated core domain-containing protein	2788.8	377.63	0.00027753	3.78753e-05	7.32747	0.136473
AMUC_RS03980	Amuc_0735	sugar-binding protein	70428.3	194783	0.00700873	0.0195362	0.358755	2.78742
AMUC_RS03985	Amuc_0736	phosphotyrosine protein phosphatase	1019	1622	0.000101407	0.000162682	0.623342	1.60426
AMUC_RS03990	Amuc_0737	IMP dehydrogenase	3837	10126	0.000381842	0.00101561	0.375973	2.65976
AMUC_RS03995	Amuc_0738	GMP synthetase	4477	12815	0.000445532	0.00128531	0.346634	2.88488
AMUC_RS04000	Amuc_0739	maltose acetyltransferase	1127	229	0.000112154	2.29681e-05	4.88305	0.20479
AMUC_RS04005	Amuc_0740	phosphoglycolate phosphatase	803	597	7.99112e-05	5.98775e-05	1.33458	0.7493
AMUC_RS04010	Amuc_0742	hypothetical protein	283	87	2.8163e-05	8.72586e-06	3.22753	0.309834
AMUC_RS04015	Amuc_0743	hypothetical protein	601	498	5.9809e-05	4.9948e-05	1.19742	0.835126
AMUC_RS04020	Amuc_0744	phospho-2-dehydro-3-deoxyheptonate aldolase	9214	5967	0.000916939	0.000598474	1.53213	0.652687
AMUC_RS04035	Amuc_0747	aspartate decarboxylase	1394	7957	0.000138725	0.000798065	0.173827	5.75286
AMUC_RS04040	Amuc_0748	bifunctional riboflavin kinase/FMN adenylyltransferase	2248	1951	0.000223712	0.00019568	1.14325	0.874697
AMUC_RS04045	Amuc_0749	tRNA pseudouridine(55) synthase	1511	739	0.000150368	7.41197e-05	2.02872	0.49292
AMUC_RS04050	Amuc_0750	hypothetical protein	4314	7863	0.000429311	0.000788637	0.544371	1.83698
AMUC_RS04055	Amuc_0751	hypothetical protein	210	138	2.08983e-05	1.3841e-05	1.50988	0.662303
AMUC_RS04060	Amuc_0752	metallophosphoesterase	406	121	4.04034e-05	1.2136e-05	3.32923	0.30037
AMUC_RS04065	Amuc_0753	hypothetical protein	2623	767	0.00026103	7.6928e-05	3.39317	0.294709
AMUC_RS04075	Amuc_0755	glycosyl transferase	776	247	7.72243e-05	2.47734e-05	3.11722	0.320798
AMUC_RS04080	Amuc_0756	ADP-L-glycero-D-mannoheptose-6-epimerase	3331	10484	0.000331487	0.00105152	0.315247	3.17212
AMUC_RS04090	Amuc_0758	hypothetical protein	1192	398	0.000118623	3.99183e-05	2.97164	0.336514
AMUC_RS04095	Amuc_0759	hypothetical protein	336	72	3.34373e-05	7.2214e-06	4.63031	0.215968
AMUC_RS04100	Amuc_0760	hypothetical protein	620	4044	6.16998e-05	0.000405602	0.152119	6.5738
AMUC_RS04105	Amuc_0761	acyltransferase	648	456	6.44863e-05	4.57355e-05	1.40998	0.709229
AMUC_RS04110	Amuc_0762	hypothetical protein	1610	2245	0.00016022	0.000225167	0.711562	1.40536
AMUC_RS04120		hypothetical protein	6895	17456	0.000686162	0.00175079	0.391916	2.55157
AMUC_RS04125	Amuc_0766	SLC13 family permease	1652	1026	0.0001644	0.000102905	1.59759	0.625942
AMUC_RS04130	Amuc_R0024		130	1	1.29371e-05	1.00297e-07	128.987	0.00775271
AMUC_RS04135	Amuc_0767	hypothetical protein	2385	753	0.000237345	7.55238e-05	3.14265	0.318202
AMUC_RS04140	Amuc_0768	gamma carbonic anhydrase family protein	5063	1366	0.000503849	0.000137006	3.67756	0.271919
AMUC_RS04145	Amuc_0769	hypothetical protein	1495	4933	0.000148776	0.000494766	0.3007	3.32558
AMUC_RS04150	Amuc_0770	hypothetical protein	199	217	1.98036e-05	2.17645e-05	0.909906	1.09901
AMUC_RS04160	Amuc_0771	hypothetical protein	2861	1230	0.000284715	0.000123366	2.30789	0.433295
AMUC_RS04170	Amuc_0773	acyltransferase	973	1197	9.68289e-05	0.000120056	0.806532	1.23988
AMUC_RS04175	Amuc_0774	MFS transporter	557	443	5.54303e-05	4.44317e-05	1.24754	0.801577
AMUC_RS04180	Amuc_0775	acyl-CoA hydrolase	1115	852	0.00011096	8.54533e-05	1.29849	0.770126
AMUC_RS04185		hypothetical protein	149	1	1.48279e-05	1.00297e-07	147.839	0.00676411
AMUC_RS04190	Amuc_0777	NAD(P)-dependent oxidoreductase	944	545	9.39429e-05	5.4662e-05	1.71862	0.581864
AMUC_RS04195	Amuc_0778	hypothetical protein	271	1	2.69688e-05	1.00297e-07	268.889	0.00371901
AMUC_RS04200	Amuc_0779	hypothetical protein	473	883	4.7071e-05	8.85625e-05	0.5315	1.88147
AMUC_RS04210	Amuc_0781	hypothetical protein	163	1	1.62211e-05	1.00297e-07	161.73	0.00618314
AMUC_RS04215	Amuc_0782	chromosome partitioning protein ParB	500	317	4.97579e-05	3.17942e-05	1.565	0.638978
AMUC_RS04220	Amuc_0783	phosphoadenosine phosphosulfate reductase	550	340	5.47337e-05	3.41011e-05	1.60504	0.623036
AMUC_RS04230	Amuc_R0025		347	202	3.4532e-05	2.026e-05	1.70444	0.586704
AMUC_RS04235	Amuc_0785	3-isopropylmalate dehydrogenase	1290	2957	0.000128375	0.000296579	0.432854	2.31025
AMUC_RS04240	Amuc_0786	FAD-dependent oxidoreductase	775	1	7.71248e-05	1.00297e-07	768.962	0.00130045
AMUC_RS04245	Amuc_0787	rhomboid family intramembrane serine protease	3955	1486	0.000393585	0.000149042	2.64077	0.378677
AMUC_RS04250	Amuc_0788	magnesium chelatase	812	1109	8.08069e-05	0.00011123	0.726487	1.37649
AMUC_RS04255	Amuc_0789	PEP-CTERM domain protein	3609	295	0.000359153	2.95877e-05	12.1386	0.0823819
AMUC_RS04260	Amuc_0790	O-acetylhomoserine aminocarboxypropyltransferase	1714	3592	0.00017057	0.000360268	0.473454	2.11214
AMUC_RS04265	Amuc_0791	radical SAM protein	6665	5378	0.000663273	0.000539399	1.22965	0.813238
AMUC_RS04270	Amuc_0792	radical SAM protein	4899	3436	0.000487528	0.000344621	1.41468	0.706875
AMUC_RS04275	Amuc_0793	hypothetical protein	9865	6681	0.000981724	0.000670086	1.46507	0.682561
AMUC_RS04280	Amuc_0794	hypothetical protein	2907	3237	0.000289293	0.000324662	0.891057	1.12226
AMUC_RS04285	Amuc_0795	glycerol-3-phosphate dehydrogenase	1537	709	0.000152956	7.11108e-05	2.15095	0.46491
AMUC_RS04290	Amuc_0796	hypothetical protein	1379	229	0.000137232	2.29681e-05	5.97492	0.167366
AMUC_RS04295		protein-serine/threonine phosphatase	900	464	8.95642e-05	4.65379e-05	1.92454	0.519604
AMUC_RS04305	Amuc_0798	lysine--tRNA ligase	5839	12200	0.000581073	0.00122363	0.474878	2.10581
AMUC_RS04315	Amuc_0799	pyruvate:ferredoxin (flavodoxin) oxidoreductase	28946	62592	0.00288059	0.00627781	0.458852	2.17935
AMUC_RS04320	Amuc_0801	cupin	39	1	3.88112e-06	1.00297e-07	38.6961	0.0258424
AMUC_RS04325	Amuc_0802	MarR family transcriptional regulator	48	366	4.77676e-06	3.67088e-05	0.130126	7.68487
AMUC_RS04335	Amuc_0804	imidazole glycerol phosphate synthase cyclase subunit	1274	563	0.000126783	5.64674e-05	2.24525	0.445385
AMUC_RS04345	Amuc_0806	H(+)-transporting two-sector ATPase	506	167	5.0355e-05	1.67496e-05	3.00633	0.332631
AMUC_RS04350	Amuc_0807	TrkA-N domain-containing protein	415	274	4.12991e-05	2.74814e-05	1.5028	0.665425
AMUC_RS04355	Amuc_0808	ATP-dependent RNA helicase HrpA	9196	6044	0.000915148	0.000606197	1.50965	0.662403
AMUC_RS04360	Amuc_0809	acetolactate synthase small subunit	3440	842	0.000342334	8.44503e-05	4.05368	0.246689
AMUC_RS04365	Amuc_0810	2-alkenal reductase	1149	872	0.000114344	8.74592e-05	1.30739	0.76488
AMUC_RS04375	Amuc_0811	DNA polymerase III subunit delta	4125	1769	0.000410503	0.000177426	2.31366	0.432216
AMUC_RS04380	Amuc_0812	tRNA uridine(34) 5-carboxymethylaminomethyl synthesis enzyme MnmG	3501	4001	0.000348405	0.000401289	0.868214	1.15179
AMUC_RS04385	Amuc_0813	hypothetical protein	463	390	4.60758e-05	3.91159e-05	1.17793	0.848947
AMUC_RS04395	Amuc_0815	hypothetical protein	4201	1952	0.000418066	0.00019578	2.13538	0.4683
AMUC_RS04400	Amuc_0816	DNA polymerase III subunit beta	6345	5488	0.000631428	0.000550431	1.14715	0.871725
AMUC_RS04405	Amuc_0817	hypothetical protein	241	316	2.39833e-05	3.16939e-05	0.756716	1.3215
AMUC_RS04410	Amuc_0818	adenosylhomocysteinase	238	90	2.36848e-05	9.02675e-06	2.62384	0.381121
AMUC_RS04415	Amuc_0819	multi antimicrobial extrusion protein MatE	449	1214	4.46826e-05	0.000121761	0.36697	2.72502
AMUC_RS04425	Amuc_0821	peptidoglycan-binding protein LysM	1414	1192	0.000140715	0.000119554	1.177	0.849618
AMUC_RS04430	Amuc_0822	hypothetical protein	547	382	5.44352e-05	3.83136e-05	1.42078	0.703838
AMUC_RS04435	Amuc_0823	hypothetical protein	3979	816	0.000395973	8.18426e-05	4.83823	0.206687
AMUC_RS04440	Amuc_0824	hypothetical protein	15069	7683	0.0014996	0.000770584	1.94606	0.513858
AMUC_RS04445	Amuc_0825	PEP-CTERM domain protein	994	876	9.89187e-05	8.78604e-05	1.12586	0.888208
AMUC_RS04450	Amuc_0826	hypothetical protein	657	259	6.53819e-05	2.5977e-05	2.51692	0.397312
AMUC_RS04455	Amuc_0827	two-component sensor histidine kinase	2080	1084	0.000206993	0.000108722	1.90387	0.525246
AMUC_RS04460	Amuc_0828	DNA-binding response regulator	418	1	4.15976e-05	1.00297e-07	414.743	0.00241113
AMUC_RS04465	Amuc_0829	hypothetical protein	77	1	7.66272e-06	1.00297e-07	76.4001	0.013089
AMUC_RS04470	Amuc_0830	potassium-transporting ATPase subunit A	104	67	1.03496e-05	6.71992e-06	1.54015	0.649289
AMUC_RS04475	Amuc_0831	potassium transporter TrkH	119	160	1.18424e-05	1.60476e-05	0.737955	1.3551
AMUC_RS04480	Amuc_0832	potassium-transporting ATPase C subunit	205	1	2.04007e-05	1.00297e-07	203.403	0.00491635
AMUC_RS04485	Amuc_0833	cupin	1587	189	0.000157932	1.89562e-05	8.3314	0.120028
AMUC_RS04490	Amuc_0834	MarR family transcriptional regulator	11971	2635	0.0011913	0.000264283	4.50768	0.221844
AMUC_RS04500	Amuc_0836	ATP-dependent chaperone ClpB	70819	120127	0.00704761	0.0120484	0.584941	1.70957
AMUC_RS04505		hypothetical protein	442051	203902	0.043991	0.0204508	2.15107	0.464885
AMUC_RS04510	Amuc_R0026		0.67	3	6.66756e-08	3.00892e-07	0.221593	4.51277
AMUC_RS04515	Amuc_R0027		9265.67	558	0.000922081	5.59659e-05	16.4758	0.0606952
AMUC_RS04520	Amuc_R0028		954.33	62.33	9.49709e-05	6.25153e-06	15.1916	0.0658257
AMUC_RS04525	Amuc_R0029		37704.7	45051.7	0.00375221	0.00451856	0.8304	1.20424
AMUC_RS04530	Amuc_R0030		11.67	1	1.16135e-06	1.00297e-07	11.5791	0.0863627
AMUC_RS04535	Amuc_0837	hypothetical protein	1192	481	0.000118623	4.8243e-05	2.45886	0.406692
AMUC_RS04545	Amuc_0838	NrdR family transcriptional regulator	591	798	5.88139e-05	8.00372e-05	0.734831	1.36086
AMUC_RS04550	Amuc_0839	hypothetical protein	946	984	9.4142e-05	9.86925e-05	0.953892	1.04834
AMUC_RS04555	Amuc_0840	sodium-independent anion transporter	1564	2560	0.000155643	0.000256761	0.606178	1.64968
AMUC_RS04560	Amuc_0841	argininosuccinate lyase	4805	6042	0.000478174	0.000605996	0.78907	1.26731
AMUC_RS04565	Amuc_0842	zinc finger SWIM domain-containing protein	956	1001	9.51371e-05	0.000100398	0.947604	1.05529
AMUC_RS04570	Amuc_0843	hypothetical protein	413	178	4.11e-05	1.78529e-05	2.30215	0.434377
AMUC_RS04575	Amuc_0844	phosphopyruvate hydratase	1262	89	0.000125589	8.92646e-06	14.0693	0.0710767
AMUC_RS04580	Amuc_0845	endonuclease	539	185	5.3639e-05	1.8555e-05	2.89081	0.345923
AMUC_RS04585	Amuc_0846	coagulation factor 5/8 type domain-containing protein	134	1009	1.33351e-05	0.0001012	0.13177	7.58898
AMUC_RS04590	Amuc_0847	metal-dependent phosphohydrolase	1490	9327	0.000148279	0.000935472	0.158507	6.30888
AMUC_RS04595	Amuc_0848	hypothetical protein	405	589	4.03039e-05	5.90751e-05	0.682249	1.46574
AMUC_RS04600	Amuc_0849	tRNA-2-methylthio-N(6)-dimethylallyladenosine synthase	2218	3723	0.000220726	0.000373407	0.591115	1.69172
AMUC_RS04605	Amuc_0850	SAM-dependent methyltransferase	1099	217	0.000109368	2.17645e-05	5.02506	0.199003
AMUC_RS04610	Amuc_0851	hypothetical protein	327	92	3.25417e-05	9.22735e-06	3.52666	0.283555
AMUC_RS04615		hypothetical protein	537	432	5.344e-05	4.33284e-05	1.23337	0.810786
AMUC_RS04620	Amuc_0853	hypothetical protein	966	645	9.61323e-05	6.46917e-05	1.48601	0.672945
AMUC_RS04625	Amuc_0854	DNA-binding protein	2235	393	0.000222418	3.94168e-05	5.64271	0.17722
AMUC_RS04630	Amuc_0855	glycoside hydrolase	3530	22004	0.000351291	0.00220694	0.159175	6.28237
AMUC_RS04635	Amuc_0856	aspartate:alanine antiporter	1608	2778	0.000160021	0.000278626	0.574324	1.74118
AMUC_RS04640	Amuc_0857	hypothetical protein	636	236	6.32921e-05	2.36702e-05	2.67392	0.373983
AMUC_RS04645	Amuc_0858	cyclic nucleotide-binding protein	904	1813	8.99623e-05	0.000181839	0.494736	2.02128
AMUC_RS04650		anion transporter	1746	3486	0.000173755	0.000349636	0.496958	2.01224
AMUC_RS04655	Amuc_0860	hypothetical protein	3908	3457	0.000388908	0.000346728	1.12165	0.891542
AMUC_RS04660	Amuc_0861	hypothetical protein	52	1	5.17482e-06	1.00297e-07	51.5949	0.0193818
AMUC_RS04665	Amuc_0862	anaerobic ribonucleoside triphosphate reductase	340	1457	3.38354e-05	0.000146133	0.231538	4.31894
AMUC_RS04675	Amuc_0864	sulfatase	430	1	4.27918e-05	1.00297e-07	426.65	0.00234384
AMUC_RS04685	Amuc_0865	rubrerythrin	2664	827	0.00026511	8.29458e-05	3.19618	0.312873
AMUC_RS04690	Amuc_0866	hypothetical protein	20562	8640	0.00204624	0.000866568	2.36132	0.423492
AMUC_RS04695	Amuc_0867	endoglucanase	1858	554	0.0001849	5.55647e-05	3.32766	0.300511
AMUC_RS04710	Amuc_0870	alkaline phosphatase	1772	1252	0.000176342	0.000125572	1.40431	0.712094
AMUC_RS04715	Amuc_0871	large conductance mechanosensitive channel protein MscL	1051	640	0.000104591	6.41902e-05	1.62939	0.613725
AMUC_RS04720	Amuc_0872	acetylornithine aminotransferase	2442	744	0.000243018	7.46212e-05	3.25669	0.307061
AMUC_RS04725	Amuc_0873	amino acid-binding protein	289	260	2.87601e-05	2.60773e-05	1.10288	0.906718
AMUC_RS04730	Amuc_0874	elongation factor P	2592	2384	0.000257945	0.000239109	1.07878	0.926975
AMUC_RS04735	Amuc_0875	beta-glucanase	153	2596	1.52259e-05	0.000260372	0.0584776	17.1006
AMUC_RS04740	Amuc_0876	heavy metal translocating P-type ATPase	4082	5023	0.000406224	0.000503793	0.80633	1.24019
AMUC_RS04745	Amuc_0877	DNA repair protein RecN	2269	2918	0.000225801	0.000292667	0.771529	1.29613
AMUC_RS04750	Amuc_0878	hypothetical protein	939	326	9.34454e-05	3.26969e-05	2.85793	0.349904
AMUC_RS04755	Amuc_0879	WecB/TagA/CpsF family glycosyl transferase	1408	277	0.000140118	2.77823e-05	5.04343	0.198278
AMUC_RS04760	Amuc_0880	hypothetical protein	687	90	6.83674e-05	9.02675e-06	7.57386	0.132033
AMUC_RS04775	Amuc_0883	hypothetical protein	1189	1	0.000118324	1.00297e-07	1179.74	0.000847647
AMUC_RS04780	Amuc_0884	hypothetical protein	2478	182	0.0002466	1.82541e-05	13.5093	0.074023
AMUC_RS04785	Amuc_0885	catalytic domain of components of various dehydrogenase complexes	3589	3738	0.000357162	0.000374911	0.952659	1.04969
AMUC_RS04790	Amuc_0886	transketolase	1410	578	0.000140317	5.79718e-05	2.42044	0.413148
AMUC_RS04795	Amuc_0887	pyruvate dehydrogenase	2715	1628	0.000270185	0.000163284	1.6547	0.60434
AMUC_RS04810	Amuc_0889	MexX family efflux pump subunit	1785	2461	0.000177636	0.000246832	0.719664	1.38954
AMUC_RS04815	Amuc_0890	multidrug efflux RND transporter permease subunit	2987	2146	0.000297254	0.000215238	1.38105	0.724088
AMUC_RS04820	Amuc_0891	hypothetical protein	198	430	1.97041e-05	4.31278e-05	0.456878	2.18877
AMUC_RS04825	Amuc_0892	hypothetical protein	331	31	3.29397e-05	3.10921e-06	10.5942	0.094391
AMUC_RS04830	Amuc_0893	hypothetical protein	631	109	6.27945e-05	1.09324e-05	5.74389	0.174098
AMUC_RS04840	Amuc_0894	membrane protein	1939	804	0.000192961	8.0639e-05	2.3929	0.417903
AMUC_RS04850	Amuc_0896	uroporphyrin-III C-methyltransferase	6143	3362	0.000611326	0.000337199	1.81295	0.551587
AMUC_RS04860	Amuc_0898	DNA topoisomerase III	15718	14393	0.00156419	0.00144358	1.08355	0.922892
AMUC_RS04865	Amuc_0899	hypothetical protein	525	149	5.22458e-05	1.49443e-05	3.49604	0.286038
AMUC_RS04870	Amuc_0900	hypothetical protein	7866	1751	0.000782791	0.00017562	4.45729	0.224352
AMUC_RS04880	Amuc_0903	N-acetylmuramoyl-L-alanine amidase	787	2495	7.8319e-05	0.000250242	0.312973	3.19516
AMUC_RS04885	Amuc_0904	aconitate hydratase	2873	672	0.000285909	6.73998e-05	4.24199	0.235739
AMUC_RS04895	Amuc_0906	peptide methionine sulfoxide reductase MsrB	11728	8634	0.00116712	0.000865966	1.34777	0.741968
AMUC_RS04900	Amuc_0907	hypothetical protein	5732	20564	0.000570425	0.00206251	0.276568	3.61575
AMUC_RS04905	Amuc_0908	hypothetical protein	1041	13	0.000103596	1.30386e-06	79.453	0.0125861
AMUC_RS04910	Amuc_0909	RNA-splicing ligase RtcB	2515	3240	0.000250282	0.000324963	0.770187	1.29839
AMUC_RS04915	Amuc_0910	LysR family transcriptional regulator	277	22	2.75659e-05	2.20654e-06	12.4928	0.080046
AMUC_RS04920	Amuc_0911	MFS transporter	478	20	4.75686e-05	2.00595e-06	23.7138	0.0421696
AMUC_RS04925	Amuc_0912	hypothetical protein	180	121	1.79128e-05	1.2136e-05	1.47601	0.677501
AMUC_RS04930	Amuc_0913	ATP--cobalamin adenosyltransferase	1871	15143	0.000186194	0.0015188	0.122593	8.15709
AMUC_RS04935	Amuc_0914	cupin	14145	16279	0.00140765	0.00163274	0.862141	1.1599
AMUC_RS04940	Amuc_0915	RNB domain-containing protein	4114	2439	0.000409408	0.000244625	1.67362	0.597509
AMUC_RS04950	Amuc_0916	hypothetical protein	86	1	8.55836e-06	1.00297e-07	85.33	0.0117192
AMUC_RS04955	Amuc_0917	peptidase U32	2306	612	0.000229483	6.13819e-05	3.73862	0.267479
AMUC_RS04960	Amuc_0918	hypothetical protein	541	222	5.38381e-05	2.2266e-05	2.41795	0.413573
AMUC_RS04965	Amuc_0919	hypothetical protein	2510	4478	0.000249785	0.000449131	0.556151	1.79807
AMUC_RS04970	Amuc_0920	glycosyl hydrolase family 109 protein 2	432	6015	4.29908e-05	0.000603288	0.0712609	14.0329
AMUC_RS04975	Amuc_0921	non-specific serine/threonine protein kinase	936	504	9.31468e-05	5.05498e-05	1.84267	0.54269
AMUC_RS04980	Amuc_0922	bifunctional metallophosphatase/5'-nucleotidase	1047	416	0.000104193	4.17237e-05	2.49722	0.400446
AMUC_RS04985	Amuc_0923	hypothetical protein	234	1	2.32867e-05	1.00297e-07	232.177	0.00430706
AMUC_RS04990	Amuc_0924	ATP-NAD/AcoX kinase	510	381	5.07531e-05	3.82133e-05	1.32815	0.752925
AMUC_RS04995	Amuc_0925	50S ribosomal protein L24	19703	2293	0.00196076	0.000229982	8.52573	0.117292
AMUC_RS05000	Amuc_0926	50S ribosomal protein L5	8021	3831	0.000798216	0.000384239	2.0774	0.481372
AMUC_RS05005	Amuc_0927	30S ribosomal protein S8	9543	14820	0.00094968	0.00148641	0.63891	1.56517
AMUC_RS05010	Amuc_0928	50S ribosomal protein L6	8616	18741	0.000857428	0.00187967	0.456159	2.19222
AMUC_RS05015	Amuc_0929	50S ribosomal protein L18	14045	14369	0.0013977	0.00144117	0.969836	1.0311
AMUC_RS05020		30S ribosomal protein S5	5130	776	0.000510516	7.78307e-05	6.55932	0.152455
AMUC_RS05025	Amuc_0931	50S ribosomal protein L15	2230	261	0.00022192	2.61776e-05	8.47749	0.117959
AMUC_RS05030	Amuc_0933	preprotein translocase subunit SecY	8061	4871	0.000802197	0.000488548	1.642	0.609012
AMUC_RS05035	Amuc_0934	adenylate kinase	3619	3302	0.000360148	0.000331182	1.08746	0.919571
AMUC_RS05040	Amuc_0935	type I methionyl aminopeptidase	2835	727	0.000282127	7.29161e-05	3.86921	0.258451
AMUC_RS05045	Amuc_0936	hypothetical protein	381	233	3.79155e-05	2.33693e-05	1.62245	0.616351
AMUC_RS05055	Amuc_0938	RNA degradosome polyphosphate kinase	6034	1937	0.000600478	0.000194276	3.09086	0.323535
AMUC_RS05060	Amuc_0939	hypothetical protein	400	33	3.98063e-05	3.30981e-06	12.0268	0.0831478
AMUC_RS05065	Amuc_0940	hypothetical protein	995	133	9.90182e-05	1.33395e-05	7.42292	0.134718
AMUC_RS05075	Amuc_0942	glycosyl transferase	359	1	3.57262e-05	1.00297e-07	356.203	0.00280739
AMUC_RS05080	Amuc_0943	family 2 glycosyl transferase	860	9	8.55836e-05	9.02675e-07	94.8111	0.0105473
AMUC_RS05085	Amuc_0944	hypothetical protein	2121	1950	0.000211073	0.00019558	1.07922	0.926597
AMUC_RS05100	Amuc_0946	hypothetical protein	6912	920	0.000687853	9.22735e-05	7.45451	0.134147
AMUC_RS05110	Amuc_0948	N-acetylglucosamine-6-phosphate deacetylase	5008	1985	0.000498375	0.00019909	2.50327	0.399478
AMUC_RS05115	Amuc_0949	peptidyl-prolyl cis-trans isomerase	2213.05	3406.02	0.000220233	0.000341614	0.644684	1.55115
AMUC_RS05120	Amuc_0950	hypothetical protein	583	523	5.80177e-05	5.24555e-05	1.10604	0.904128
AMUC_RS05125	Amuc_0951	carbon starvation protein CstA	461	380	4.58768e-05	3.8113e-05	1.20371	0.830768
AMUC_RS05130	Amuc_0952	PEP-CTERM domain protein	3139	1348	0.00031238	0.000135201	2.31049	0.432808
AMUC_RS05140		ribosome-binding factor A	3155	19195	0.000313972	0.00192521	0.163085	6.13177
AMUC_RS05145	Amuc_0956	translation initiation factor IF-2	11722	15979	0.00116652	0.00160265	0.727872	1.37387
AMUC_RS05150	Amuc_0957	transcription termination factor NusA	5988	40914	0.000595901	0.00410356	0.145215	6.88632
AMUC_RS05155	Amuc_0958	exodeoxyribonuclease III	678	377	6.74717e-05	3.78121e-05	1.7844	0.560413
AMUC_RS05160	Amuc_0959	non-canonical purine NTP pyrophosphatase	430	666	4.27918e-05	6.6798e-05	0.640615	1.561
AMUC_RS05165	Amuc_0960	hypothetical protein	288	537	2.86606e-05	5.38596e-05	0.532134	1.87922
AMUC_RS05170	Amuc_0961	tat (twin-arginine translocation) pathway signal sequence	1378	1542	0.000137133	0.000154658	0.886682	1.1278
AMUC_RS05175	Amuc_0962	hypothetical protein	1278	341	0.000127181	3.42014e-05	3.7186	0.268918
AMUC_RS05180	Amuc_0963	ABC transporter	607	129	6.04061e-05	1.29383e-05	4.66877	0.214189
AMUC_RS05185	Amuc_0964	hypothetical protein	335	185	3.33378e-05	1.8555e-05	1.7967	0.556575
AMUC_RS05190	Amuc_0965	hypothetical protein	11344	14616	0.00112891	0.00146594	0.770089	1.29855
AMUC_RS05195		hypothetical protein	712	304	7.08553e-05	3.04904e-05	2.32386	0.430319
AMUC_RS05205		exopolysaccharide biosynthesis polyprenyl glycosylphosphotransferase	2501	4077	0.000248889	0.000408912	0.608662	1.64295
AMUC_RS05210	Amuc_0969	galactokinase	3438	739	0.000342135	7.41197e-05	4.61599	0.216638
AMUC_RS05220	Amuc_0971	UvrD/REP helicase	2697	2407	0.000268394	0.000241415	1.11175	0.899481
AMUC_RS05225	Amuc_0972	methionyl-tRNA formyltransferase	1721	1577	0.000171267	0.000158169	1.08281	0.923523
AMUC_RS05230	Amuc_0973	monogalactosyldiacylglycerol synthase	1236	354	0.000123002	3.55052e-05	3.46432	0.288657
AMUC_RS05235	Amuc_0974	type III pantothenate kinase	447	923	4.44836e-05	9.25744e-05	0.480517	2.08109
AMUC_RS05240	Amuc_0975	acyl carrier protein	9234	285	0.000918929	2.85847e-05	32.1476	0.0311066
AMUC_RS05245	Amuc_0976	hypothetical protein	2695	1931	0.000268195	0.000193674	1.38478	0.722138
AMUC_RS05250	Amuc_0977	hypothetical protein	4316	2638	0.00042951	0.000264584	1.62334	0.616014
AMUC_RS05255	Amuc_0978	D-aminoacyl-tRNA deacylase	691	293	6.87654e-05	2.93871e-05	2.33999	0.427353
AMUC_RS05260		hypothetical protein	153.66	27	1.52916e-05	2.70803e-06	5.64677	0.177092
AMUC_RS05270		hypothetical protein	20154	13823	0.00200564	0.00138641	1.44665	0.691254
AMUC_RS05280	Amuc_0983	sugar-binding protein	11783.6	6518.32	0.00117265	0.00065377	1.79368	0.557514
AMUC_RS05285	Amuc_0984	succinate dehydrogenase	9948	16143	0.000989983	0.0016191	0.611441	1.63548
AMUC_RS05290	Amuc_0985	succinate dehydrogenase	7609	12759	0.000757216	0.00127969	0.591717	1.69
AMUC_RS05295	Amuc_0986	succinate dehydrogenase (or fumarate reductase) cytochrome b subunit%2C b558 family	1146	719	0.000114045	7.21137e-05	1.58146	0.632326
AMUC_RS05305	Amuc_0987	hypothetical protein	258	202	2.56751e-05	2.026e-05	1.26728	0.789094
AMUC_RS05310	Amuc_0988	metal-dependent hydrolase	891	959	8.86686e-05	9.61851e-05	0.921854	1.08477
AMUC_RS05320	Amuc_0990	PEP-CTERM domain protein	83.08	1	8.26777e-06	1.00297e-07	82.4327	0.0121311
AMUC_RS05325	Amuc_0991	PEP-CTERM domain protein	561.92	167	5.59199e-05	1.67496e-05	3.33857	0.299529
AMUC_RS05335		hypothetical protein	776	53	7.72243e-05	5.31575e-06	14.5274	0.0688353
AMUC_RS05340	Amuc_0994	beta-ketoacyl-ACP reductase	1354	488	0.000134744	4.89451e-05	2.75297	0.363244
AMUC_RS05345	Amuc_0995	hypothetical protein	454	677	4.51802e-05	6.79012e-05	0.665381	1.5029
AMUC_RS05350	Amuc_0996	ABC transporter ATP-binding protein	3406	3594	0.000338951	0.000360468	0.940307	1.06348
AMUC_RS05355	Amuc_0997	hypothetical protein	765	406	7.61296e-05	4.07207e-05	1.86956	0.534886
AMUC_RS05360	Amuc_0999	ribosome-associated inhibitor A/sigma 54 modulation protein	2526	2072	0.000251377	0.000207816	1.20961	0.82671
AMUC_RS05365	Amuc_R0032		2	1	1.99032e-07	1.00297e-07	1.98442	0.503926
AMUC_RS05370		hypothetical protein	67	5	6.66756e-06	5.01486e-07	13.2956	0.0752129
AMUC_RS05375	Amuc_1001	short-chain dehydrogenase	206	208	2.05003e-05	2.08618e-05	0.982668	1.01764
AMUC_RS05390	Amuc_1003	alpha/beta superfamily hydrolase	59	264	5.87143e-06	2.64785e-05	0.221744	4.50971
AMUC_RS05395			185	1	1.84104e-05	1.00297e-07	183.559	0.00544785
AMUC_RS05400			66	1	6.56804e-06	1.00297e-07	65.4858	0.0152705
AMUC_RS05405	Amuc_1007	transcriptional regulator	493	150	4.90613e-05	1.50446e-05	3.26106	0.306649
AMUC_RS05410	Amuc_1008	alpha-xylosidase	18080	17266	0.00179925	0.00173173	1.03899	0.962477
AMUC_RS05420	Amuc_1010	transcriptional regulator	59	1	5.87143e-06	1.00297e-07	58.5403	0.0170822
AMUC_RS05425	Amuc_1011	hypothetical protein	177	107	1.76143e-05	1.07318e-05	1.64132	0.609267
AMUC_RS05430	Amuc_1012	hypothetical protein	110	177	1.09467e-05	1.77526e-05	0.616627	1.62173
AMUC_RS05435	Amuc_1013	hypothetical protein	62	165	6.16998e-06	1.6549e-05	0.37283	2.68219
AMUC_RS05440	Amuc_1014	hypothetical protein	66	1	6.56804e-06	1.00297e-07	65.4858	0.0152705
AMUC_RS05445	Amuc_1015	hypothetical protein	119	1	1.18424e-05	1.00297e-07	118.073	0.00846935
AMUC_RS05450	Amuc_1016	hypothetical protein	213	190	2.11969e-05	1.90565e-05	1.11232	0.899023
AMUC_RS05455	Amuc_1017	hypothetical protein	1099	1402	0.000109368	0.000140617	0.777773	1.28572
AMUC_RS05460	Amuc_1018	multiple antibiotic resistance (MarC)-like protein	194	176	1.93061e-05	1.76523e-05	1.09368	0.91434
AMUC_RS05465	Amuc_1019	hypothetical protein	3856.58	365.6	0.000383791	3.66687e-05	10.4664	0.0955434
AMUC_RS05470	Amuc_1020	hypothetical protein	13319.5	7879.23	0.0013255	0.000790265	1.67728	0.596202
AMUC_RS05475	Amuc_1021	hypothetical protein	394	486	3.92092e-05	4.87445e-05	0.804383	1.24319
AMUC_RS05480		G-D-S-L family lipolytic protein	1609	1202	0.000160121	0.000120557	1.32817	0.752914
AMUC_RS05485	Amuc_1023	hypothetical protein	2890	3811	0.000287601	0.000382233	0.752423	1.32904
AMUC_RS05490	Amuc_1024	hypothetical protein	411	324	4.0901e-05	3.24963e-05	1.25864	0.794511
AMUC_RS05495	Amuc_1025	disulfide bond chaperone	2919	1425	0.000290487	0.000142924	2.03246	0.492014
AMUC_RS05500	Amuc_1026	peptidyl-prolyl cis-trans isomerase	1274.95	1301.98	0.000126878	0.000130585	0.97161	1.02922
AMUC_RS05505	Amuc_1027	ABC transporter ATP-binding protein	3339	2253	0.000332283	0.00022597	1.47048	0.680051
AMUC_RS05510	Amuc_1028	PEP-CTERM domain protein	2085	754	0.00020749	7.56241e-05	2.74371	0.36447
AMUC_RS05515	Amuc_1029	membrane protein	807	558	8.03093e-05	5.59659e-05	1.43497	0.696879
AMUC_RS05520	Amuc_1030	cupin	246	1	2.44809e-05	1.00297e-07	244.083	0.00409696
AMUC_RS05525	Amuc_1031	cysteine--tRNA ligase	2482	1556	0.000246998	0.000156063	1.58269	0.631836
AMUC_RS05535	Amuc_1033	sulfatase	1596	4159	0.000158827	0.000417136	0.380756	2.62635
AMUC_RS05540	Amuc_1034	hypothetical protein	1024	1656	0.000101904	0.000166092	0.61354	1.62989
AMUC_RS05550	Amuc_1036	elongation factor 4	2734	3330	0.000272076	0.00033399	0.814624	1.22756
AMUC_RS05555	Amuc_1037	hypothetical protein	1283	331	0.000127679	3.31984e-05	3.84593	0.260015
AMUC_RS05560	Amuc_1039	transporter	34151.3	30013.9	0.00339859	0.00301031	1.12898	0.885752
AMUC_RS05565	Amuc_1040	DNA-directed RNA polymerase subunit beta'	36633	21905	0.00364556	0.00219701	1.65933	0.602653
AMUC_RS05570	Amuc_1041	DNA-directed RNA polymerase subunit beta	40046	89307	0.00398521	0.00895725	0.444915	2.24762
AMUC_RS05575	Amuc_1042	50S ribosomal protein L7/L12	2842	366	0.000282824	3.67088e-05	7.70453	0.129794
AMUC_RS05580	Amuc_1043	50S ribosomal protein L10	4107	1652	0.000408711	0.000165691	2.46671	0.405399
AMUC_RS05585	Amuc_1044	50S ribosomal protein L1	13838	18885	0.0013771	0.00189411	0.727042	1.37544
AMUC_RS05590	Amuc_1045	50S ribosomal protein L11	29553	88330	0.00294099	0.00885926	0.331968	3.01234
AMUC_RS05595	Amuc_1046	transcription termination/antitermination factor NusG	13493	22723	0.00134277	0.00227905	0.589177	1.69728
AMUC_RS05600	Amuc_1047	preprotein translocase subunit SecE	2745	11128	0.000273171	0.00111611	0.244753	4.08575
AMUC_RS05605	Amuc_R0033		61	1	6.07047e-06	1.00297e-07	60.5247	0.0165222
AMUC_RS05610	Amuc_1048	elongation factor Tu	73866	91080	0.00735084	0.00913507	0.804683	1.24273
AMUC_RS05615	Amuc_R0034		3602	1533	0.000358456	0.000153756	2.33133	0.428939
AMUC_RS05620	Amuc_1049	tRNA N6-adenosine(37)-threonylcarbamoyltransferase complex transferase subunit TsaD	5324	2911	0.000529822	0.000291965	1.81468	0.551063
AMUC_RS05625	Amuc_1050	ATP-dependent Clp protease ATP-binding subunit ClpX	6138	893	0.000610828	8.95654e-05	6.81991	0.14663
AMUC_RS05630	Amuc_1051	ATP-dependent Clp protease proteolytic subunit	4740	5742	0.000471705	0.000575907	0.819065	1.2209
AMUC_RS05635	Amuc_1052	trigger factor	10753	8990	0.00107009	0.000901672	1.18679	0.842611
AMUC_RS05640	Amuc_1053	outer membrane protein assembly factor BamA	11608	13696	0.00115518	0.00137367	0.840943	1.18914
AMUC_RS05645	Amuc_1054	hypothetical protein	13862	4836	0.00137949	0.000485038	2.84409	0.351607
AMUC_RS05650	Amuc_1055	methylenetetrahydrofolate reductase [NAD(P)H]	3383	3289	0.000336662	0.000329878	1.02057	0.979848
AMUC_RS05655	Amuc_1056	hypothetical protein	2170	433	0.000215949	4.34287e-05	4.9725	0.201106
AMUC_RS05660	Amuc_1057	hypothetical protein	4386	213	0.000436476	2.13633e-05	20.4311	0.0489449
AMUC_RS05665	Amuc_1058	TetR family transcriptional regulator	6693	1457	0.000666059	0.000146133	4.5579	0.219399
AMUC_RS05670	Amuc_1059	acriflavin resistance protein	2335	370	0.000232369	3.711e-05	6.26164	0.159703
AMUC_RS05675	Amuc_1060	hypothetical protein	552	1031	5.49327e-05	0.000103406	0.531231	1.88242
AMUC_RS05680	Amuc_1061	hypothetical protein	253	660	2.51775e-05	6.61962e-05	0.380347	2.62918
AMUC_RS05685	Amuc_1062	hypothetical protein	358	927	3.56267e-05	9.29756e-05	0.383183	2.60972
AMUC_RS05690	Amuc_1063	hypothetical protein	4346	3142	0.000432496	0.000315134	1.37242	0.728641
AMUC_RS05695	Amuc_1064	MFS transporter	1463	400	0.000145592	4.01189e-05	3.629	0.275558
AMUC_RS05700	Amuc_1065	hypothetical protein	870	229	8.65788e-05	2.29681e-05	3.76953	0.265285
AMUC_RS05710	Amuc_1066	hypothetical protein	508	1562	5.0554e-05	0.000156664	0.32269	3.09895
AMUC_RS05715	Amuc_1067	transcriptional regulator	293	286	2.91581e-05	2.8685e-05	1.01649	0.983774
AMUC_RS05720	Amuc_1068	S-adenosylmethionine synthase	2128	13811	0.00021177	0.00138521	0.15288	6.54109
AMUC_RS05725	Amuc_1069	adenosylhomocysteinase	1138	5996	0.000113249	0.000601382	0.188314	5.31027
AMUC_RS05730	Amuc_1070	family 2 glycosyl transferase	585	162	5.82168e-05	1.62482e-05	3.58298	0.279098
AMUC_RS05740	Amuc_1071	hypothetical protein	608	490	6.05056e-05	4.91457e-05	1.23115	0.812249
AMUC_RS05745	Amuc_1072	hypothetical protein	825	29	8.21006e-05	2.90862e-06	28.2266	0.0354275
AMUC_RS05750	Amuc_1073	hypothetical protein	337	43	3.35368e-05	4.31278e-06	7.77615	0.128598
AMUC_RS05755	Amuc_1074	sulfatase	5791	9188	0.000576296	0.000921531	0.625368	1.59906
AMUC_RS05760	Amuc_1075	RecQ familyATP-dependent DNA helicase	3143	3976	0.000312778	0.000398782	0.784334	1.27497
AMUC_RS05765	Amuc_1076	glycosyltransferase-like protein	563	160	5.60274e-05	1.60476e-05	3.49134	0.286423
AMUC_RS05785		hypothetical protein	422	1	4.19957e-05	1.00297e-07	418.712	0.00238828
AMUC_RS05790	Amuc_1079	L-aspartate oxidase	2410	3169	0.000239833	0.000317842	0.754567	1.32526
AMUC_RS05795	Amuc_1080	23S rRNA (guanosine(2251)-2'-O)-methyltransferase RlmB	396	453	3.94083e-05	4.54347e-05	0.867361	1.15292
AMUC_RS05800	Amuc_1081	hypothetical protein	666	213	6.62775e-05	2.13633e-05	3.1024	0.322331
AMUC_RS05810	Amuc_1082	iron-dependent repressor	417	355	4.14981e-05	3.56055e-05	1.1655	0.858004
AMUC_RS05815	Amuc_1083	ATPase P	461	921	4.58768e-05	9.23738e-05	0.496643	2.01352
AMUC_RS05820	Amuc_1084	hypothetical protein	59	110	5.87143e-06	1.10327e-05	0.532185	1.87905
AMUC_RS05830	Amuc_1085	hypothetical protein	604	2995	6.01076e-05	0.00030039	0.200098	4.99755
AMUC_RS05835	Amuc_1086	hypothetical protein	303	54	3.01533e-05	5.41605e-06	5.56739	0.179617
AMUC_RS05840	Amuc_1088	ferrous iron transporter B	10568	6411	0.00105168	0.000643006	1.63557	0.611406
AMUC_RS05845	Amuc_1089	iron transporter FeoA	7731	8356	0.000769357	0.000838084	0.917995	1.08933
AMUC_RS05850	Amuc_1090	iron transporter FeoA	11321	8265	0.00112662	0.000828957	1.35908	0.735792
AMUC_RS05855	Amuc_1091	hypothetical protein	7201	14864	0.000716613	0.00149082	0.480685	2.08037
AMUC_RS05860	Amuc_1092	lipoyl synthase	975	1086	9.70279e-05	0.000108923	0.890795	1.12259
AMUC_RS05865	Amuc_1093	tRNA-specific adenosine deaminase	855	414	8.5086e-05	4.15231e-05	2.04913	0.488013
AMUC_RS05870	Amuc_1094	hypothetical protein	1649	3517	0.000164102	0.000352745	0.465213	2.14956
AMUC_RS05875	Amuc_1095	heavy metal translocating P-type ATPase	2460	2181	0.000244809	0.000218748	1.11914	0.893547
AMUC_RS05880	Amuc_1096	transcription termination factor Rho	4664	6084	0.000464142	0.000610208	0.760628	1.3147
AMUC_RS05890	Amuc_1098	type II and III secretion system protein	27817	55380	0.00276823	0.00555446	0.49838	2.0065
AMUC_RS05895	Amuc_1099	hypothetical protein	74032	226502	0.00736736	0.0227175	0.324303	3.08354
AMUC_RS05905	Amuc_1101	cell division protein FtsA	6538	11251	0.000650634	0.00112844	0.576576	1.73438
AMUC_RS05910	Amuc_1102	hypothetical protein	1208	635	0.000120215	6.36888e-05	1.88754	0.52979
AMUC_RS05915	Amuc_1103	glutamyl aminopeptidase	1551	740	0.000154349	7.422e-05	2.07962	0.480858
AMUC_RS05925	Amuc_1105	DUF3313 domain-containing protein	10007	2835	0.000995855	0.000284343	3.5023	0.285526
AMUC_RS05930	Amuc_1106	peptidase M24	4560	3244	0.000453792	0.000325364	1.39472	0.71699
AMUC_RS05935	Amuc_1107	ATP phosphoribosyltransferase	14705	17269	0.00146338	0.00173203	0.844892	1.18358
AMUC_RS05955	Amuc_1110	DNA-binding response regulator	2238	5564	0.000222716	0.000558054	0.399095	2.50567
AMUC_RS05960	Amuc_1111	dihydroxy-acid dehydratase	2939	1772	0.000292477	0.000177727	1.64566	0.607661
AMUC_RS05965	Amuc_1114	hypothetical protein	358	657	3.56267e-05	6.58953e-05	0.540656	1.84961
AMUC_RS05970	Amuc_1115	integrase	83	39	8.25981e-06	3.91159e-06	2.11162	0.473569
AMUC_RS05975	Amuc_1116	uracil-DNA glycosylase	957	1197	9.52366e-05	0.000120056	0.79327	1.26061
AMUC_RS05980	Amuc_1117	thiamine biosynthesis protein ThiH	500	283	4.97579e-05	2.83841e-05	1.75302	0.570444
AMUC_RS05985	Amuc_1118	sulfatase	7293	5109	0.000725769	0.000512419	1.41636	0.706036
AMUC_RS05995	Amuc_1120	hypothetical protein	5284	6499	0.000525842	0.000651832	0.806714	1.2396
AMUC_RS06000	Amuc_1121	hypothetical protein	1627	1003	0.000161912	0.000100598	1.6095	0.621313
AMUC_RS06010	Amuc_1123	hypothetical protein	16634.6	6090.91	0.00165541	0.000610902	2.70978	0.369034
AMUC_RS06015	Amuc_1124	hypothetical protein	4070.38	10068.1	0.000405067	0.0010098	0.401135	2.49292
AMUC_RS06020	Amuc_1125	UDP-glucose 4-epimerase GalE	3649	1234	0.000363133	0.000123767	2.93401	0.34083
AMUC_RS06025	Amuc_1126	dimethyladenosine transferase	3361	2578	0.000334473	0.000258566	1.29357	0.773057
AMUC_RS06030	Amuc_1127	hypothetical protein	2197	856	0.000218636	8.58544e-05	2.54659	0.392682
AMUC_RS06035	Amuc_1128	hypothetical protein	476	492	4.73695e-05	4.93462e-05	0.959942	1.04173
AMUC_RS06045	Amuc_1131	MATE family efflux transporter	1559	4074	0.000155145	0.000408611	0.379689	2.63373
AMUC_RS06050	Amuc_1132	hypothetical protein	1431	863	0.000142407	8.65565e-05	1.64525	0.60781
AMUC_RS06055	Amuc_R0035		192	212	1.9107e-05	2.1263e-05	0.898604	1.11284
AMUC_RS06060	Amuc_1133	hypothetical protein	1787	1407	0.000177835	0.000141118	1.26018	0.793536
AMUC_RS06065	Amuc_1134	peptidase M15	5768	5764	0.000574007	0.000578113	0.992897	1.00715
AMUC_RS06070	Amuc_1135	hypothetical protein	2187	255	0.000217641	2.55758e-05	8.50965	0.117514
AMUC_RS06075	Amuc_1136	hypothetical protein	306	2	3.04518e-05	2.00595e-07	151.808	0.00658727
AMUC_RS06080	Amuc_1137	hypothetical protein	4338	954	0.0004317	9.56836e-05	4.51174	0.221644
AMUC_RS06085	Amuc_1138	hypothetical protein	1069	1	0.000106382	1.00297e-07	1060.67	0.000942799
AMUC_RS06090	Amuc_1139	hypothetical protein	6302	3840	0.000627149	0.000385141	1.62836	0.614115
AMUC_RS06095	Amuc_1140	hypothetical protein	15835	10849	0.00157583	0.00108812	1.44821	0.690508
AMUC_RS06100	Amuc_1141	glycosyl transferase	1335	127	0.000132854	1.27378e-05	10.4299	0.0958781
AMUC_RS06110	Amuc_1143	hypothetical protein	116175	84020.5	0.0115612	0.00842703	1.37192	0.728905
AMUC_RS06115	Amuc_1145	hypothetical protein	45520.4	2232.18	0.00453	0.000223882	20.2339	0.0494219
AMUC_RS06125	Amuc_1146	hypothetical protein	124.99	2.32	1.24385e-05	2.3269e-07	53.4553	0.0187072
AMUC_RS06135	Amuc_1149	hypothetical protein	1660	962	0.000165196	9.6486e-05	1.71213	0.584069
AMUC_RS06140	Amuc_1151	potassium-transporting ATPase subunit KdpA	491	1623	4.88623e-05	0.000162782	0.300169	3.33145
AMUC_RS06145	Amuc_1152	potassium-transporting ATPase subunit B	182	44	1.81119e-05	4.41308e-06	4.10414	0.243657
AMUC_RS06150	Amuc_1153	potassium transporter KtrB	70	72	6.96611e-06	7.2214e-06	0.964648	1.03665
AMUC_RS06155	Amuc_1154	osmosensitive K channel His kinase sensor	288	5	2.86606e-05	5.01486e-07	57.1512	0.0174974
AMUC_RS06165	Amuc_1155	hypothetical protein	89	1	8.85691e-06	1.00297e-07	88.3066	0.0113242
AMUC_RS06170	Amuc_1156	hypothetical protein	7	1	6.96611e-07	1.00297e-07	6.94546	0.143979
AMUC_RS06175	Amuc_1157	hypothetical protein	211	153	2.09978e-05	1.53455e-05	1.36834	0.730812
AMUC_RS06180	Amuc_1158	ECF subfamily RNA polymerase sigma-24 subunit	103	1	1.02501e-05	1.00297e-07	102.198	0.00978497
AMUC_RS06185	Amuc_1159	serine/threonine protein kinase	670	680	6.66756e-05	6.82021e-05	0.977618	1.02289
AMUC_RS06190	Amuc_1160	aldo/keto reductase	134	1147	1.33351e-05	0.000115041	0.115916	8.62691
AMUC_RS06195		hypothetical protein	144	1	1.43303e-05	1.00297e-07	142.878	0.00699897
AMUC_RS06205	Amuc_1162	amino acid lyase	401	3283	3.99058e-05	0.000329276	0.121193	8.25132
AMUC_RS06210	Amuc_1163	hypothetical protein	1086	246	0.000108074	2.46731e-05	4.38024	0.228298
AMUC_RS06215	Amuc_1164	VWA domain-containing protein	1580	1131	0.000157235	0.000113436	1.38611	0.721444
AMUC_RS06220	Amuc_1165	hypothetical protein	596	389	5.93114e-05	3.90156e-05	1.5202	0.65781
AMUC_RS06225	Amuc_1166	hypothetical protein	192	117	1.9107e-05	1.17348e-05	1.62824	0.61416
AMUC_RS06230	Amuc_1167	hypothetical protein	641	362	6.37896e-05	3.63076e-05	1.75692	0.569177
AMUC_RS06235	Amuc_1168	ABC transporter ATP-binding protein	507	92	5.04545e-05	9.22735e-06	5.46793	0.182884
AMUC_RS06240	Amuc_1169	hypothetical protein	812	342	8.08069e-05	3.43017e-05	2.35577	0.42449
AMUC_RS06245	Amuc_1170	ATPase AAA	668	282	6.64766e-05	2.82838e-05	2.35034	0.425471
AMUC_RS06250	Amuc_1171	hypothetical protein	115	823	1.14443e-05	8.25446e-05	0.138644	7.21272
AMUC_RS06260	Amuc_1173	hypothetical protein	305	401	3.03523e-05	4.02192e-05	0.754673	1.32508
AMUC_RS06265	Amuc_1174	hypothetical protein	461	1104	4.58768e-05	0.000110728	0.414319	2.4136
AMUC_RS06270	Amuc_1175	hypothetical protein	1972	3809	0.000196245	0.000382032	0.513688	1.94671
AMUC_RS06275	Amuc_1176	hypothetical protein	2895	1266	0.000288098	0.000126976	2.26891	0.44074
AMUC_RS06280	Amuc_1177	lipocalin	1601	873	0.000159325	8.75595e-05	1.81962	0.549566
AMUC_RS06290	Amuc_1178	ketol-acid reductoisomerase	3621	9932	0.000360347	0.000996152	0.361739	2.76443
AMUC_RS06295	Amuc_1179	hypothetical protein	1141	643	0.000113548	6.44911e-05	1.76067	0.567966
AMUC_RS06300	Amuc_1180	GntR family transcriptional regulator	447	859	4.44836e-05	8.61553e-05	0.516318	1.93679
AMUC_RS06305		hypothetical protein	1585	383	0.000157733	3.84138e-05	4.10614	0.243538
AMUC_RS06310		sulfatase	725	991	7.2149e-05	9.93946e-05	0.725884	1.37763
AMUC_RS06315	Amuc_1183	hypothetical protein	2146	2222	0.000213561	0.00022286	0.958272	1.04355
AMUC_RS06320	Amuc_1184	phosphopyruvate hydratase	22024	3548	0.00219174	0.000355855	6.15908	0.162362
AMUC_RS06325		LL-diaminopimelate aminotransferase	5880	1283	0.000585153	0.000128681	4.5473	0.219911
AMUC_RS06330		ApbE family lipoprotein	631.53	301	6.28472e-05	3.01895e-05	2.08176	0.480363
AMUC_RS06335	Amuc_1187	hypothetical protein	1153.47	4877	0.000114789	0.00048915	0.23467	4.26131
AMUC_RS06340	Amuc_1188	hypothetical protein	15700	1197	0.0015624	0.000120056	13.0139	0.0768407
AMUC_RS06345	Amuc_1189	50S ribosomal protein L28	36021	236378	0.00358466	0.0237081	0.1512	6.61376
AMUC_RS06355	Amuc_1190	alcohol dehydrogenase	3453	20121	0.000343628	0.00201808	0.170275	5.87286
AMUC_RS06360	Amuc_1191	Holliday junction DNA helicase	489	1	4.86632e-05	1.00297e-07	485.19	0.00206105
AMUC_RS06365	Amuc_1192	mannose-1-phosphate guanyltransferase	1711	435	0.000170272	4.36293e-05	3.90269	0.256234
AMUC_RS06370	Amuc_1193	di-trans%2Cpoly-cis-decaprenylcistransferase	1777	1629	0.00017684	0.000163384	1.08235	0.923912
AMUC_RS06375	Amuc_1194	DNA topoisomerase IV subunit B	6549	7565	0.000651729	0.000758749	0.858953	1.16421
AMUC_RS06380	Amuc_1195	4-(cytidine 5'-diphospho)-2-C-methyl-D-erythritol kinase	953	1358	9.48386e-05	0.000136204	0.6963	1.43616
AMUC_RS06385	Amuc_1196	hypothetical protein	1523	1417	0.000151563	0.000142121	1.06643	0.937706
AMUC_RS06390	Amuc_1197	helicase c2	1185	546	0.000117926	5.47623e-05	2.15342	0.464378
AMUC_RS06395	Amuc_1198	cobalt ABC transporter ATP-binding protein	277	18	2.75659e-05	1.80535e-06	15.269	0.0654922
AMUC_RS06400	Amuc_1199	cobalt ECF transporter T component CbiQ	377	1	3.75175e-05	1.00297e-07	374.063	0.00267335
AMUC_RS06405	Amuc_1200	cobalamin biosynthesis protein CbiM	1451	933	0.000144397	9.35773e-05	1.54308	0.648054
AMUC_RS06410	Amuc_1201	hypothetical protein	374	188	3.72189e-05	1.88559e-05	1.97386	0.506621
AMUC_RS06415	Amuc_1202	hypothetical protein	578	947	5.75201e-05	9.49815e-05	0.605593	1.65127
AMUC_RS06420	Amuc_1203	acetylglutamate kinase	1314	154	0.000130764	1.54458e-05	8.46599	0.11812
AMUC_RS06425	Amuc_1204	Mg2 transporter protein CorA	982	2753	9.77245e-05	0.000276118	0.353923	2.82548
AMUC_RS06430	Amuc_1205	50S ribosomal protein L9	33019	35111	0.00328591	0.00352154	0.933091	1.07171
AMUC_RS06435	Amuc_1206	bifunctional phosphoribosylaminoimidazolecarboxamide formyltransferase/inosine monophosphate cyclohydrolase	10550	12155	0.00104989	0.00121911	0.861193	1.16118
AMUC_RS06440	Amuc_1207	pyridoxine 5'-phosphate synthase	28936	15855	0.00287959	0.00159021	1.81082	0.552236
AMUC_RS06445	Amuc_1208	holo-[acyl-carrier-protein] synthase	1538	677	0.000153055	6.79012e-05	2.25409	0.443638
AMUC_RS06450	Amuc_1209	PEP-CTERM domain protein	368	1	3.66218e-05	1.00297e-07	365.133	0.00273873
AMUC_RS06455	Amuc_1210	phosphoenolpyruvate carboxykinase	49138	44437	0.00489001	0.00445691	1.09717	0.911432
AMUC_RS06460	Amuc_1211	N-acetylmuramoyl-L-alanine amidase	614	129	6.11027e-05	1.29383e-05	4.72261	0.211747
AMUC_RS06465	Amuc_1212	ATP-dependent DNA helicase RecG	2331	1510	0.000231971	0.000151449	1.53168	0.652877
AMUC_RS06470	Amuc_1213	hypothetical protein	39669	8567	0.00394769	0.000859247	4.59437	0.217658
AMUC_RS06475	Amuc_1214	hypothetical protein	1432	2361	0.000142507	0.000236802	0.601797	1.66169
AMUC_RS06485	Amuc_1215	cytochrome c	485	3823	4.82652e-05	0.000383436	0.125875	7.94437
AMUC_RS06490	Amuc_1216	hypothetical protein	1233	788	0.000122703	7.90342e-05	1.55253	0.64411
AMUC_RS06495	Amuc_1217	hypothetical protein	1812	15203	0.000180323	0.00152482	0.118258	8.45606
AMUC_RS06500	Amuc_1218	3-dehydroquinate synthase	1964	332	0.000195449	3.32987e-05	5.86957	0.17037
AMUC_RS06505	Amuc_1219	hypothetical protein	1029	5	0.000102402	5.01486e-07	204.197	0.00489724
AMUC_RS06510		hypothetical protein	442051	203902	0.043991	0.0204508	2.15107	0.464885
AMUC_RS06515	Amuc_R0036		0.67	3	6.66756e-08	3.00892e-07	0.221593	4.51277
AMUC_RS06520	Amuc_R0037		9265.67	558	0.000922081	5.59659e-05	16.4758	0.0606952
AMUC_RS06525	Amuc_R0038		954.33	62.33	9.49709e-05	6.25153e-06	15.1916	0.0658257
AMUC_RS06530	Amuc_R0039		37704.7	45051.7	0.00375221	0.00451856	0.8304	1.20424
AMUC_RS06535	Amuc_R0040		11.67	1	1.16135e-06	1.00297e-07	11.5791	0.0863627
AMUC_RS06540	Amuc_1220	hypothetical protein	2410	23622	0.000239833	0.00236922	0.101229	9.87863
AMUC_RS06545	Amuc_1222	oligopeptide transporter	1838	6416	0.00018291	0.000643507	0.284239	3.51816
AMUC_RS06550	Amuc_1223	orotidine 5'-phosphate decarboxylase	2280	2435	0.000226896	0.000244224	0.92905	1.07637
AMUC_RS06555	Amuc_1224	hypothetical protein	4728	425	0.000470511	4.26263e-05	11.038	0.0905959
AMUC_RS06560	Amuc_1225	hypothetical protein	8480	5190	0.000843894	0.000520543	1.62118	0.616834
AMUC_RS06565	Amuc_1226	hypothetical protein	1778	1486	0.000176939	0.000149042	1.18718	0.842333
AMUC_RS06570	Amuc_1227	nucleoid-associated protein	656	1	6.52824e-05	1.00297e-07	650.889	0.00153636
AMUC_RS06580	Amuc_1229	hypothetical protein	14812	28910	0.00147403	0.00289959	0.508357	1.96712
AMUC_RS06585	Amuc_1230	hypothetical protein	20296	19999	0.00201977	0.00200584	1.00694	0.993104
AMUC_RS06590	Amuc_R0041		150	157	1.49274e-05	1.57467e-05	0.94797	1.05489
AMUC_RS06595	Amuc_1231	DNA repair protein RadC	1830	6978	0.000182114	0.000699874	0.26021	3.84306
AMUC_RS06610	Amuc_1233	translation initiation factor IF-1	401	1	3.99058e-05	1.00297e-07	397.876	0.00251335
AMUC_RS06615	Amuc_1234	50S ribosomal protein L13	14108	1691	0.00140397	0.000169603	8.27799	0.120802
AMUC_RS06620	Amuc_1235	30S ribosomal protein S9	2072	165	0.000206197	1.6549e-05	12.4597	0.0802585
AMUC_RS06625	Amuc_1236	ribosomal RNA large subunit methyltransferase H	209	441	2.07988e-05	4.42311e-05	0.470231	2.12662
AMUC_RS06630	Amuc_1237	excinuclease ABC subunit C	1080	4646	0.000107477	0.000465981	0.230647	4.33563
AMUC_RS06635	Amuc_1238	MotA/TolQ/ExbB proton channel	1149	1289	0.000114344	0.000129283	0.884444	1.13065
AMUC_RS06640	Amuc_1239	biopolymer transporter ExbD/TolR	1367	4511	0.000136038	0.000452441	0.300676	3.32584
AMUC_RS06645	Amuc_1240	hypothetical protein	7035	13565	0.000700094	0.00136053	0.514574	1.94336
AMUC_RS06650	Amuc_1241	glycosyl transferase	5102	9232	0.00050773	0.000925944	0.548337	1.8237
AMUC_RS06655	Amuc_1242	inositol monophosphatase	2337	2643	0.000232568	0.000265086	0.877333	1.13982
AMUC_RS06660	Amuc_1243	2-C-methyl-D-erythritol 4-phosphate cytidylyltransferase	608	450	6.05056e-05	4.51338e-05	1.34058	0.745943
AMUC_RS06670	Amuc_1245	mannose-6-phosphate isomerase	1251	1585	0.000124494	0.000158971	0.783125	1.27694
AMUC_RS06675	Amuc_1246	hypothetical protein	3780	6165	0.00037617	0.000618333	0.608362	1.64376
AMUC_RS06680	Amuc_1247	sodium:proton antiporter	634	262	6.3093e-05	2.62779e-05	2.40099	0.416494
AMUC_RS06685	Amuc_1248	GDP-fucose synthetase	3212	2915	0.000319645	0.000292366	1.0933	0.91466
AMUC_RS06690	Amuc_1249	GDP-mannose 4%2C6-dehydratase	2135	4630	0.000212466	0.000464376	0.45753	2.18565
AMUC_RS06695	Amuc_1250	carbamoyl-phosphate synthase small chain	2043	772	0.000203311	7.74295e-05	2.62575	0.380843
AMUC_RS06700	Amuc_1251	carbamoyl phosphate synthase large subunit	7402	7131	0.000736616	0.00071522	1.02992	0.970953
AMUC_RS06705	Amuc_1252	glutamine synthetase	310	2456	3.08499e-05	0.00024633	0.125238	7.98479
AMUC_RS06710		hypothetical protein	9	1	8.95642e-07	1.00297e-07	8.92988	0.111984
AMUC_RS06715	Amuc_1253	glutamate synthase	378	1235	3.7617e-05	0.000123867	0.303688	3.29285
AMUC_RS06730	Amuc_1255	membrane protein insertion efficiency factor YidD	1429	1084	0.000142208	0.000108722	1.30799	0.764529
AMUC_RS06735		ribonuclease P protein component	2077	2338	0.000206694	0.000234495	0.881445	1.1345
AMUC_RS06740	Amuc_1257	50S ribosomal protein L34	1170	703	0.000116434	7.0509e-05	1.65133	0.605573
AMUC_RS06745	Amuc_1258	glutamine synthetase	7896	58845	0.000785777	0.00590199	0.133138	7.51103
AMUC_RS06755	Amuc_1260	glycoside hydrolase	299	3	2.97552e-05	3.00892e-07	98.8902	0.0101122
AMUC_RS06760	Amuc_1261	D-hexose-6-phosphate mutarotase	870	106	8.65788e-05	1.06315e-05	8.1436	0.122796
AMUC_RS06765	Amuc_1262	pyridoxamine 5'-phosphate oxidase	1236	114	0.000123002	1.14339e-05	10.7576	0.0929572
AMUC_RS06770	Amuc_1263	nicotinate-nucleotide diphosphorylase (carboxylating)	3631	901	0.000361342	9.03678e-05	3.99857	0.250089
AMUC_RS06775	Amuc_1264	farnesyl-diphosphate synthase	3223	2279	0.00032074	0.000228577	1.4032	0.712658
AMUC_RS06780	Amuc_1265	aspartate-semialdehyde dehydrogenase	5258	3257	0.000523254	0.000326668	1.60179	0.624301
AMUC_RS06785		PEP-CTERM domain protein	3183	9053	0.000316759	0.000907991	0.348857	2.86651
AMUC_RS06795	Amuc_1267	hypothetical protein	1407	2349	0.000140019	0.000235598	0.594312	1.68262
AMUC_RS06800	Amuc_1268	L-serine ammonia-lyase	2541	790	0.00025287	7.92348e-05	3.1914	0.313343
AMUC_RS06805	Amuc_1269	thioredoxin-disulfide reductase	3727	3150	0.000370895	0.000315936	1.17396	0.85182
AMUC_RS06810	Amuc_1270	hypothetical protein	379	274	3.77165e-05	2.74814e-05	1.37243	0.728632
AMUC_RS06815	Amuc_1271	hypothetical protein	244	37	2.42819e-05	3.711e-06	6.54322	0.15283
AMUC_RS06820	Amuc_1272	hypothetical protein	1643	1786	0.000163505	0.000179131	0.912766	1.09557
AMUC_RS06825	Amuc_1273	hypothetical protein	865.74	917.7	8.61548e-05	9.20428e-05	0.93603	1.06834
AMUC_RS06830	Amuc_1274	hypothetical protein	1457.25	6352.3	0.000145019	0.000637118	0.227618	4.39333
AMUC_RS06835	Amuc_1275	hypothetical protein	2037	2296	0.000202714	0.000230282	0.880283	1.136
AMUC_RS06840	Amuc_1276	hypothetical protein	1103	1461	0.000109766	0.000146534	0.74908	1.33497
AMUC_RS06845	Amuc_1277	TatD-related deoxyribonuclease	210	56	2.08983e-05	5.61665e-06	3.72078	0.268761
AMUC_RS06850	Amuc_1278	sodium/hydrogen exchanger	677	287	6.73722e-05	2.87853e-05	2.34051	0.427258
AMUC_RS06855	Amuc_1279	phosphodiesterase YaeI	438	486	4.35879e-05	4.87445e-05	0.894213	1.1183
AMUC_RS06860	Amuc_1280	aminopeptidase	824	100	8.2001e-05	1.00297e-05	8.1758	0.122312
AMUC_RS06865	Amuc_1281	phosphoribosylglycinamide formyltransferase	1081	252	0.000107577	2.52749e-05	4.25626	0.234948
AMUC_RS06870		FKBP-type peptidylprolyl isomerase	21302	22423	0.00211989	0.00224897	0.942605	1.06089
AMUC_RS06875	Amuc_1283	hypothetical protein	86299	49563.8	0.00858812	0.00497111	1.7276	0.578836
AMUC_RS06885	Amuc_1285	DNA gyrase subunit B	10638	2934	0.00105865	0.000294272	3.59752	0.277969
AMUC_RS06890	Amuc_1286	DNA gyrase subunit A	8957	4621	0.000891363	0.000463474	1.92322	0.51996
AMUC_RS06895	Amuc_1287	hypothetical protein	534	364	5.31415e-05	3.65082e-05	1.4556	0.687
AMUC_RS06900	Amuc_1288	collagenase	950	215	9.454e-05	2.15639e-05	4.38418	0.228093
AMUC_RS06905		hypothetical protein	428	3473	4.25928e-05	0.000348332	0.122276	8.1782
AMUC_RS06910	Amuc_1291	surface layer protein	164	396	1.63206e-05	3.97177e-05	0.410915	2.43359
AMUC_RS06915		endoribonuclease L-PSP	154	74	1.53254e-05	7.422e-06	2.06487	0.484293
AMUC_RS06920	Amuc_1293	hypothetical protein	172	318	1.71167e-05	3.18945e-05	0.536666	1.86335
AMUC_RS06925	Amuc_1294	sulfite reductase subunit beta	361	2	3.59252e-05	2.00595e-07	179.094	0.00558367
AMUC_RS06930	Amuc_1295	ABC transporter permease	167	400	1.66191e-05	4.01189e-05	0.414247	2.41402
AMUC_RS06935	Amuc_1296	nitrate/sulfonate/bicarbonate ABC transporter ATP-binding protein	97	42	9.65304e-06	4.21248e-06	2.29153	0.43639
AMUC_RS06940	Amuc_1297	aliphatic sulfonate ABC transporter substrate-binding protein	120	1	1.19419e-05	1.00297e-07	119.065	0.00839877
AMUC_RS06945		sulfate adenylyltransferase	133	136	1.32356e-05	1.36404e-05	0.970322	1.03059
AMUC_RS06950	Amuc_1299	sulfate adenylyltransferase subunit 2	81	1	8.06078e-06	1.00297e-07	80.3689	0.0124426
AMUC_RS06955	Amuc_1300	phosphoadenosine phosphosulfate reductase	90	312	8.95642e-06	3.12927e-05	0.286214	3.49389
AMUC_RS06960	Amuc_1301	cysteine synthase A	44	2	4.3787e-06	2.00595e-07	21.8286	0.0458115
AMUC_RS06970	Amuc_1303	phosphate ABC transporter ATP-binding protein	58	126	5.77192e-06	1.26375e-05	0.456731	2.18947
AMUC_RS06975	Amuc_1304	phosphate ABC transporter%2C permease protein PstA	124	13	1.234e-05	1.30386e-06	9.46415	0.105662
AMUC_RS06980	Amuc_1305	ABC transporter permease	140	2	1.39322e-05	2.00595e-07	69.4546	0.0143979
AMUC_RS06985	Amuc_1306	phosphate-binding protein	148	507	1.47283e-05	5.08507e-05	0.289639	3.45258
AMUC_RS06990	Amuc_1307	phosphate ABC transporter ATP-binding protein	145	162	1.44298e-05	1.62482e-05	0.888088	1.12601
AMUC_RS06995	Amuc_1308	hypothetical protein	701	2	6.97606e-05	2.00595e-07	347.769	0.00287547
AMUC_RS07000	Amuc_1309	galactose mutarotase	4707	2873	0.000468421	0.000288154	1.62559	0.61516
AMUC_RS07005		hypothetical protein	7211	9740	0.000717609	0.000976895	0.734581	1.36132
AMUC_RS07010	Amuc_1311	hypothetical protein	13460	2194	0.00133948	0.000220052	6.08712	0.164281
AMUC_RS07015	Amuc_1312	peptidase M16	7629	6625	0.000759206	0.000664469	1.14258	0.875216
AMUC_RS07020	Amuc_1313	phosphohydrolase	468	36	4.65734e-05	3.6107e-06	12.8987	0.0775271
AMUC_RS07025	Amuc_1314	radical SAM mobile pair protein B	268	71	2.66702e-05	7.1211e-06	3.74524	0.267006
AMUC_RS07030	Amuc_1315	hypothetical protein	337	63	3.35368e-05	6.31873e-06	5.30753	0.188412
AMUC_RS07035	Amuc_1316	MarR family transcriptional regulator	209	1	2.07988e-05	1.00297e-07	207.372	0.00482226
AMUC_RS07045	Amuc_1317	hypothetical protein	5900	7712	0.000587143	0.000773492	0.759081	1.31738
AMUC_RS07050	Amuc_1318	ribosome recycling factor	4617	8800	0.000459465	0.000882616	0.520571	1.92097
AMUC_RS07055	Amuc_1319	UMP kinase	2534	1201	0.000252173	0.000120457	2.09347	0.477676
AMUC_RS07060	Amuc_1320	mechanosensitive ion channel MscS	2211	392	0.000220029	3.93165e-05	5.59636	0.178688
AMUC_RS07065	Amuc_1321	peroxidase	8592	797	0.00085504	7.99369e-05	10.6964	0.0934891
AMUC_RS07070	Amuc_1322	hypothetical protein	831	344	8.26977e-05	3.45023e-05	2.39688	0.41721
AMUC_RS07075	Amuc_1323	hypothetical protein	4779	3144	0.000475586	0.000315335	1.5082	0.663044
AMUC_RS07080	Amuc_1324	hypothetical protein	146	344	1.45293e-05	3.45023e-05	0.421112	2.37467
AMUC_RS07085	Amuc_1325	recombination protein RecR	494	251	4.91608e-05	2.51746e-05	1.95279	0.512087
AMUC_RS07090	Amuc_1326	hypothetical protein	169	105	1.68182e-05	1.05312e-05	1.59698	0.62618
AMUC_RS07095	Amuc_1327	beta-ketoacyl-[acyl-carrier-protein] synthase II	6569	6472	0.000653719	0.000649124	1.00708	0.99297
AMUC_RS07100	Amuc_1329	methionine sulfoxide reductase B	393	700	3.91097e-05	7.02081e-05	0.557054	1.79516
AMUC_RS07105	Amuc_1330	DNA polymerase IV	175	41	1.74153e-05	4.11219e-06	4.23504	0.236125
AMUC_RS07110	Amuc_1331	MFS transporter	129	1	1.28375e-05	1.00297e-07	127.995	0.00781281
AMUC_RS07115	Amuc_1333	PEP-CTERM domain protein	10637	8391	0.00105855	0.000841594	1.25779	0.795045
AMUC_RS07120	Amuc_1334	hypothetical protein	38	1	3.7816e-06	1.00297e-07	37.7039	0.0265224
AMUC_RS07125	Amuc_1335	phage capsid protein	296	446	2.94567e-05	4.47326e-05	0.658506	1.51859
AMUC_RS07130	Amuc_1336	peptidase S49	72	68	7.16514e-06	6.82021e-06	1.05057	0.95186
AMUC_RS07135	Amuc_1337	hypothetical protein	70	89	6.96611e-06	8.92646e-06	0.780389	1.28141
AMUC_RS07140	Amuc_1338	hypothetical protein	82	269	8.1603e-06	2.698e-05	0.302458	3.30625
AMUC_RS07145	Amuc_1339	hypothetical protein	24	1	2.38838e-06	1.00297e-07	23.813	0.0419938
AMUC_RS07150	Amuc_1340	hypothetical protein	159	212	1.5823e-05	2.1263e-05	0.744157	1.3438
AMUC_RS07155	Amuc_1341	hypothetical protein	56	191	5.57289e-06	1.91568e-05	0.290909	3.4375
AMUC_RS07160	Amuc_1342	hypothetical protein	66619	64796	0.00662964	0.00649886	1.02012	0.980273
AMUC_RS07165	Amuc_1343	hypothetical protein	315	217	3.13475e-05	2.17645e-05	1.4403	0.694298
AMUC_RS07170	Amuc_1344	hypothetical protein	152	1	1.51264e-05	1.00297e-07	150.816	0.00663061
AMUC_RS07175	Amuc_1345	hypothetical protein	44	11	4.3787e-06	1.10327e-06	3.96884	0.251963
AMUC_RS07180	Amuc_1346	hypothetical protein	19	1	1.8908e-06	1.00297e-07	18.852	0.0530449
AMUC_RS07185	Amuc_1348	phage tape measure protein	362	212	3.60247e-05	2.1263e-05	1.69424	0.590234
AMUC_RS07190	Amuc_1349	hypothetical protein	138	101	1.37332e-05	1.013e-05	1.35569	0.737631
AMUC_RS07195	Amuc_1350	hypothetical protein	106	110	1.05487e-05	1.10327e-05	0.956129	1.04588
AMUC_RS07200	Amuc_1351	hypothetical protein	342	766	3.40344e-05	7.68277e-05	0.442997	2.25735
AMUC_RS07205	Amuc_1352	hypothetical protein	31	1	3.08499e-06	1.00297e-07	30.7585	0.0325114
AMUC_RS07210	Amuc_1353	hypothetical protein	68	982	6.76708e-06	9.84919e-05	0.0687069	14.5546
AMUC_RS07215	Amuc_1354	hypothetical protein	78	283	7.76223e-06	2.83841e-05	0.273471	3.65669
AMUC_RS07220	Amuc_1355	phage tail assembly protein	103	1	1.02501e-05	1.00297e-07	102.198	0.00978497
AMUC_RS07230	Amuc_1357	hypothetical protein	24	1	2.38838e-06	1.00297e-07	23.813	0.0419938
AMUC_RS07235	Amuc_1358	hypothetical protein	65	32	6.46853e-06	3.20951e-06	2.01542	0.496173
AMUC_RS07240	Amuc_1359	hypothetical protein	60	1	5.97095e-06	1.00297e-07	59.5325	0.0167975
AMUC_RS07245	Amuc_1360	hypothetical protein	314.69	77	3.13166e-05	7.72289e-06	4.05504	0.246607
AMUC_RS07265	Amuc_1363	hypothetical protein	2053	1025	0.000204306	0.000102805	1.98732	0.50319
AMUC_RS07270	Amuc_1365	hypothetical protein	3241	9377	0.000322531	0.000940487	0.34294	2.91596
AMUC_RS07275	Amuc_1367	antirepressor	63	45	6.2695e-06	4.51338e-06	1.38909	0.719894
AMUC_RS07280	Amuc_1368	hypothetical protein	4011	22370	0.000399158	0.00224365	0.177906	5.62096
AMUC_RS07285		hypothetical protein	118	99	1.17429e-05	9.92943e-06	1.18263	0.845571
AMUC_RS07295	Amuc_1370	hypothetical protein	17	1	1.69177e-06	1.00297e-07	16.8676	0.0592854
AMUC_RS07300		hypothetical protein	13	112	1.29371e-06	1.12333e-05	0.115167	8.68304
AMUC_RS07305		hypothetical protein	137	1	1.36337e-05	1.00297e-07	135.933	0.00735659
AMUC_RS07310	Amuc_1373	hypothetical protein	19	278	1.8908e-06	2.78826e-05	0.0678128	14.7465
AMUC_RS07320	Amuc_1375	hypothetical protein	22	1	2.18935e-06	1.00297e-07	21.8286	0.0458115
AMUC_RS07335	Amuc_1378	integrase	574	2511	5.71221e-05	0.000251846	0.226813	4.40891
AMUC_RS07340	Amuc_R0042		8	1	7.96127e-07	1.00297e-07	7.93767	0.125982
AMUC_RS07345	Amuc_1379	antibiotic ABC transporter permease	2064	30639	0.000205401	0.00307301	0.0668403	14.961
AMUC_RS07350	Amuc_1380	ABC transporter	1067	152	0.000106183	1.52452e-05	6.96505	0.143574
AMUC_RS07355	Amuc_1381	ABC transporter ATP-binding protein	1709	1103	0.000170073	0.000110628	1.53734	0.650475
AMUC_RS07360	Amuc_1382	secretion protein HlyD	2764	1783	0.000275062	0.00017883	1.53812	0.650145
AMUC_RS07365	Amuc_1383	alanine--tRNA ligase	9611	3219	0.000956447	0.000322857	2.96245	0.337559
AMUC_RS07370	Amuc_1384	CDP-diacylglycerol--serine O-phosphatidyltransferase	1534	590	0.000152657	5.91754e-05	2.57974	0.387635
AMUC_RS07375	Amuc_1385	hypothetical protein	3021	6468	0.000300637	0.000648723	0.46343	2.15782
AMUC_RS07380	Amuc_1386	dihydropteroate synthase	2107	711	0.00020968	7.13113e-05	2.94034	0.340096
AMUC_RS07385	Amuc_1387	hypothetical protein	1955	2779	0.000194553	0.000278726	0.698009	1.43265
AMUC_RS07390	Amuc_1388	4-hydroxy-3-methylbut-2-en-1-yl diphosphate synthase (flavodoxin)	1993	1592	0.000198335	0.000159673	1.24213	0.805068
AMUC_RS07395	Amuc_1389	short-chain dehydrogenase/reductase SDR	548	1	5.45347e-05	1.00297e-07	543.73	0.00183915
AMUC_RS07405	Amuc_1390	hypothetical protein	577	729	5.74206e-05	7.31167e-05	0.785329	1.27335
AMUC_RS07410	Amuc_1391	hypothetical protein	103	151	1.02501e-05	1.51449e-05	0.676805	1.47753
AMUC_RS07415	Amuc_1392	hypothetical protein	2673	1407	0.000266006	0.000141118	1.88499	0.530508
AMUC_RS07420	Amuc_1393	8-amino-7-oxononanoate synthase	1302	609	0.00012957	6.1081e-05	2.12127	0.471415
AMUC_RS07425	Amuc_1394	hypothetical protein	505	300	5.02555e-05	3.00892e-05	1.67022	0.598724
AMUC_RS07430		hypothetical protein	159	158	1.5823e-05	1.5847e-05	0.998489	1.00151
AMUC_RS07440	Amuc_1395	hypothetical protein	65	1	6.46853e-06	1.00297e-07	64.4936	0.0155054
AMUC_RS07450	Amuc_1396	aspartate--tRNA ligase	8696	10036	0.00086539	0.00100658	0.85973	1.16316
AMUC_RS07455	Amuc_1397	histidine--tRNA ligase	2637	1557	0.000262423	0.000156163	1.68045	0.59508
AMUC_RS07460	Amuc_1398	hydrogenase accessory protein HypB	6985	7364	0.000695118	0.000738589	0.941143	1.06254
AMUC_RS07465	Amuc_1399	carbamoyltransferase HypF	7346	1347	0.000731043	0.0001351	5.41111	0.184805
AMUC_RS07470	Amuc_1400	hydrogenase assembly protein HupF	893	609	8.88676e-05	6.1081e-05	1.45491	0.687326
AMUC_RS07475	Amuc_1401	hydrogenase formation protein HypD	2383	365	0.000237146	3.66085e-05	6.4779	0.154371
AMUC_RS07480	Amuc_1402	hydrogenase expression/formation protein HypE	2129	731	0.000211869	7.33173e-05	2.88976	0.34605
AMUC_RS07485	Amuc_1404	hypothetical protein	419	162	4.16971e-05	1.62482e-05	2.56627	0.389671
AMUC_RS07495		hypothetical protein	358	1	3.56267e-05	1.00297e-07	355.211	0.00281523
AMUC_RS07510	Amuc_1406	molecular chaperone DnaK	48973	8874	0.00487359	0.000890038	5.47571	0.182625
AMUC_RS07515	Amuc_1407	molecular chaperone GroES	12917	3200	0.00128545	0.000320951	4.00511	0.249681
AMUC_RS07520	Amuc_1408	molecular chaperone GroEL	23723	18936	0.00236081	0.00189923	1.24304	0.80448
AMUC_RS07525	Amuc_1409	hypothetical protein	136204	15795	0.0135545	0.0015842	8.55605	0.116876
AMUC_RS07530	Amuc_1410	phosphate/sulfate permease	1273	6	0.000126684	6.01784e-07	210.514	0.00475029
AMUC_RS07535	Amuc_R0043		51	1	5.07531e-06	1.00297e-07	50.6027	0.0197618
AMUC_RS07540	Amuc_R0044		563	276	5.60274e-05	2.7682e-05	2.02396	0.49408
AMUC_RS07545	Amuc_1411	hypothetical protein	3921	1140	0.000390202	0.000114339	3.41268	0.293025
AMUC_RS07550	Amuc_1412	hypothetical protein	10971	3273	0.00109179	0.000328273	3.32586	0.300675
AMUC_RS07555	Amuc_1413	capsular polysaccharide biosynthesis protein	24462	31044	0.00243436	0.00311363	0.781839	1.27904
AMUC_RS07560	Amuc_1414	polysaccharide export protein	1905	1646	0.000189578	0.000165089	1.14833	0.870827
AMUC_RS07565	Amuc_1415	hypothetical protein	604	186	6.01076e-05	1.86553e-05	3.22201	0.310365
AMUC_RS07570	Amuc_1416	Holliday junction ATP-dependent DNA helicase RuvA	1407	171	0.000140019	1.71508e-05	8.16396	0.12249
AMUC_RS07575	Amuc_1417	type I glyceraldehyde-3-phosphate dehydrogenase	19594	25150	0.00194991	0.00252248	0.773016	1.29364
AMUC_RS07580	Amuc_1418	phosphoglycerate kinase	5475	11231	0.000544849	0.00112644	0.483692	2.06743
AMUC_RS07590	Amuc_1419	hypothetical protein	3997	2303	0.000397765	0.000230985	1.72204	0.580706
AMUC_RS07595	Amuc_1420	hypothetical protein	224	1087	2.22915e-05	0.000109023	0.204466	4.89078
AMUC_RS07610		hypothetical protein	1999.73	1812	0.000199005	0.000181739	1.09501	0.913237
AMUC_RS07615	Amuc_1423	hypothetical protein	2056	219	0.000204605	2.19651e-05	9.31498	0.107354
AMUC_RS07625	Amuc_1425	hypothetical protein	697	1152	6.93625e-05	0.000115542	0.600321	1.66578
AMUC_RS07630	Amuc_1426	hypothetical protein	52999	51567	0.00527424	0.00517203	1.01976	0.980621
AMUC_RS07635	Amuc_1427	HisJ family histidinol phosphate phosphatase	1739	877	0.000173058	8.79607e-05	1.96745	0.508273
AMUC_RS07640	Amuc_1428	phosphate acetyltransferase	1537	1893	0.000152956	0.000189863	0.805613	1.24129
AMUC_RS07650	Amuc_1430	50S ribosomal protein L31	9514	6189	0.000946794	0.00062074	1.52527	0.655623
AMUC_RS07655	Amuc_1431	hypothetical protein	1433	1446	0.000142606	0.00014503	0.983289	1.017
AMUC_RS07660	Amuc_R0045		332	1	3.30393e-05	1.00297e-07	329.413	0.0030357
AMUC_RS07665	Amuc_R0046		612	128	6.09037e-05	1.2838e-05	4.744	0.210793
AMUC_RS07670	Amuc_1432	hypothetical protein	232	323	2.30877e-05	3.2396e-05	0.71267	1.40317
AMUC_RS07675	Amuc_1433	hypothetical protein	47	29	4.67724e-06	2.90862e-06	1.60806	0.621866
AMUC_RS07680	Amuc_1434	hypothetical protein	8568	11724	0.000852652	0.00117588	0.725115	1.37909
AMUC_RS07685	Amuc_1435	UDP-glucose 6-dehydrogenase	2974	2866	0.00029596	0.000287452	1.0296	0.971252
AMUC_RS07690	Amuc_1436	malate dehydrogenase	4138	1215	0.000411796	0.000121861	3.37923	0.295926
AMUC_RS07695	Amuc_1437	hypothetical protein	1912	2249	0.000190274	0.000225569	0.843532	1.18549
AMUC_RS07700	Amuc_1438	hypothetical protein	3354	17143	0.000333776	0.0017194	0.194124	5.15135
AMUC_RS07705	Amuc_1439	organic solvent tolerance protein OstA	4150	3537	0.000412991	0.000354751	1.16417	0.858982
AMUC_RS07715	Amuc_1440	NAD(P)H-dependent oxidoreductase	488	157	4.85637e-05	1.57467e-05	3.08406	0.324248
AMUC_RS07720	Amuc_1441	RNA pseudouridine synthase	509	515	5.06536e-05	5.16531e-05	0.980649	1.01973
AMUC_RS07725	Amuc_1442	16S rRNA pseudouridine(516) synthase	515	158	5.12507e-05	1.5847e-05	3.2341	0.309205
AMUC_RS07730	Amuc_1443	hypothetical protein	8171	13970	0.000813144	0.00140115	0.580339	1.72313
AMUC_RS07740	Amuc_1444	adenylate kinase	657	272	6.53819e-05	2.72809e-05	2.39662	0.417254
AMUC_RS07745	Amuc_1445	peptide ABC transporter ATP-binding protein	369	433	3.67213e-05	4.34287e-05	0.845554	1.18266
AMUC_RS07755	Amuc_R0047		14	1	1.39322e-06	1.00297e-07	13.8909	0.0719894
AMUC_RS07760	Amuc_1447	N-acetyl-gamma-glutamyl-phosphate reductase	960	657	9.55352e-05	6.58953e-05	1.4498	0.689749
AMUC_RS07765	Amuc_1448	bifunctional ornithine acetyltransferase/N-acetylglutamate synthase	12453	14664	0.00123927	0.00147076	0.842606	1.18679
AMUC_RS07770	Amuc_1449	hypothetical protein	320	400	3.18451e-05	4.01189e-05	0.793767	1.25982
AMUC_RS07775	Amuc_1450	hypothetical protein	2652	2243	0.000263916	0.000224967	1.17313	0.852418
AMUC_RS07780	Amuc_1451	PEP-CTERM domain protein	1760	5234	0.000175148	0.000524956	0.333643	2.99722
AMUC_RS07785	Amuc_1452	excinuclease ABC subunit A	3824	2684	0.000380549	0.000269198	1.41364	0.707394
AMUC_RS07790	Amuc_1453	hypothetical protein	630	354	6.2695e-05	3.55052e-05	1.7658	0.566317
AMUC_RS07800	Amuc_1455	hypothetical protein	2918	1091	0.000290387	0.000109424	2.65377	0.376822
AMUC_RS07805	Amuc_1456	hypothetical protein	1617	179	0.000160917	1.79532e-05	8.96314	0.111568
AMUC_RS07810	Amuc_1457	phosphoribosylformimino-5-aminoimidazole carboxamide ribotide isomerase	1269	234	0.000126286	2.34696e-05	5.38083	0.185845
AMUC_RS07815	Amuc_1458	hypothetical protein	219	225	2.1794e-05	2.25669e-05	0.96575	1.03546
AMUC_RS07820	Amuc_1459	nucleotide exchange factor GrpE	4135	1756	0.000411498	0.000176122	2.33644	0.428002
AMUC_RS07825	Amuc_1460	molecular chaperone DnaJ	12412	5173	0.00123519	0.000518838	2.38069	0.420047
AMUC_RS07830	Amuc_1461	hypothetical protein	2811	871	0.000279739	8.73589e-05	3.20218	0.312287
AMUC_RS07840	Amuc_1463	hypothetical protein	885	816	8.80715e-05	8.18426e-05	1.07611	0.929274
AMUC_RS07845	Amuc_1464	phytoene synthase	1896	1268	0.000188682	0.000127177	1.48362	0.674028
AMUC_RS07850	Amuc_1465	signal peptidase I	1711	2060	0.000170272	0.000206612	0.824111	1.21343
AMUC_RS07855	Amuc_1466	glycolate oxidase	3261	1300	0.000324521	0.000130386	2.48892	0.401781
AMUC_RS07860	Amuc_1467	hypothetical protein	420	384	4.17966e-05	3.85141e-05	1.08523	0.921465
AMUC_RS07865	Amuc_1468	hypothetical protein	334	8	3.32383e-05	8.02378e-07	41.4247	0.0241402
AMUC_RS07870	Amuc_1469	hypothetical protein	1928	5367	0.000191867	0.000538295	0.356434	2.80557
AMUC_RS07875	Amuc_1470	exosortase	304	199	3.02528e-05	1.99592e-05	1.51574	0.659745
AMUC_RS07880	Amuc_1471	ribose-phosphate pyrophosphokinase	2773	3213	0.000275957	0.000322255	0.856332	1.16777
AMUC_RS07885	Amuc_1472	50S ribosomal protein L25	12073	39292	0.00120145	0.00394088	0.30487	3.28009
AMUC_RS07890	Amuc_1473	hypothetical protein	6270	3834	0.000623964	0.00038454	1.62263	0.616285
AMUC_RS07900	Amuc_1474	imidazoleglycerol-phosphate dehydratase	5011	731	0.000498674	7.33173e-05	6.80159	0.147025
AMUC_RS07905	Amuc_1475	imidazole glycerol phosphate synthase%2C glutamine amidotransferase subunit	846	1771	8.41904e-05	0.000177626	0.473974	2.10982
AMUC_RS07910	Amuc_1476	30S ribosomal protein S6	965	2	9.60328e-05	2.00595e-07	478.741	0.00208881
AMUC_RS07915	Amuc_1477	4-hydroxythreonine-4-phosphate dehydrogenase PdxA	337	73	3.35368e-05	7.3217e-06	4.58047	0.218318
AMUC_RS07920	Amuc_1478	hypothetical protein	824	624	8.2001e-05	6.25855e-05	1.31022	0.763228
AMUC_RS07925	Amuc_1479	hypothetical protein	72	116	7.16514e-06	1.16345e-05	0.615854	1.62376
AMUC_RS07930	Amuc_1480	hypothetical protein	1695	451	0.000168679	4.52341e-05	3.72903	0.268166
AMUC_RS07935	Amuc_1481	6-phosphofructokinase	1954	1613	0.000194454	0.000161779	1.20197	0.831968
AMUC_RS07945	Amuc_1483	zinc transporter ZupT	1704	2255	0.000169575	0.00022617	0.749767	1.33375
AMUC_RS07950	Amuc_1484	hypothetical protein	3504	3122	0.000348703	0.000313128	1.11361	0.897978
AMUC_RS07960	Amuc_1486	hypothetical protein	1594.33	7350	0.000158661	0.000737185	0.215226	4.64629
AMUC_RS07965	Amuc_1487	valine--pyruvate transaminase	1753	1464	0.000174451	0.000146835	1.18808	0.841698
AMUC_RS07970	Amuc_1488	YicC family protein	1016	349	0.000101108	3.50037e-05	2.88849	0.346201
AMUC_RS07975	Amuc_1489	guanylate kinase	1636	739	0.000162808	7.41197e-05	2.19655	0.455258
AMUC_RS07980	Amuc_1490	TrkA-C domain-containing protein	1072	605	0.000106681	6.06798e-05	1.7581	0.568797
AMUC_RS07985	Amuc_1491	tRNA glutamyl-Q synthetase	355	117	3.53281e-05	1.17348e-05	3.01055	0.332165
AMUC_RS07990	Amuc_1492	hypothetical protein	374	133	3.72189e-05	1.33395e-05	2.79012	0.358407
AMUC_RS07995	Amuc_1493	hypothetical protein	1228	1050	0.000122205	0.000105312	1.16041	0.861763
AMUC_RS08000	Amuc_1494	1%2C4-dihydroxy-2-naphthoate octaprenyltransferase	4411	7865	0.000438964	0.000788838	0.55647	1.79704
AMUC_RS08005	Amuc_1495	3-dehydroquinase	2729	27672	0.000271579	0.00277543	0.0978512	10.2196
AMUC_RS08015	Amuc_1496	hypothetical protein	359	1054	3.57262e-05	0.000105713	0.337954	2.95899
AMUC_RS08020	Amuc_1497	hypothetical protein	12267	4153	0.00122076	0.000416534	2.93076	0.341209
AMUC_RS08025	Amuc_1498	hypothetical protein	3167	3348	0.000315167	0.000335795	0.938568	1.06545
AMUC_RS08030	Amuc_1499	sigma E regulatory protein MucB/RseB	1360	1037	0.000135342	0.000104008	1.30126	0.768487
AMUC_RS08035		polysaccharide deacetylase	3087	1347	0.000307205	0.0001351	2.2739	0.439772
AMUC_RS08040	Amuc_1501	preprotein translocase subunit SecD	7034	2827	0.000699994	0.00028354	2.46876	0.405061
AMUC_RS08045		signal transduction protein with EFhand domain	5175	32968	0.000514994	0.0033066	0.155747	6.42065
AMUC_RS08055	Amuc_1504	Rossman fold protein%2C TIGR00730 family	793	249	7.8916e-05	2.4974e-05	3.15993	0.316463
AMUC_RS08060	Amuc_1505	DNA-directed RNA polymerase subunit alpha	15644	5122	0.00155683	0.000513723	3.03048	0.329981
AMUC_RS08065	Amuc_1506	50S ribosomal protein L17	1703	188	0.000169475	1.88559e-05	8.98793	0.11126
AMUC_RS08070	Amuc_1507	malonyl CoA-acyl carrier protein transacylase	2120	1083	0.000210974	0.000108622	1.94227	0.51486
AMUC_RS08080	Amuc_1509	hypothetical protein	334	1	3.32383e-05	1.00297e-07	331.398	0.00301752
AMUC_RS08085	Amuc_1510	hypothetical protein	1685	1786	0.000167684	0.000179131	0.936099	1.06826
AMUC_RS08090	Amuc_1511	hypothetical protein	1632	2373	0.00016241	0.000238005	0.682379	1.46546
AMUC_RS08095	Amuc_1512	OmpA/MotB domain-containing protein	2145	1284	0.000213461	0.000128782	1.65755	0.603302
AMUC_RS08100	Amuc_1513	hypothetical protein	1346	414	0.000133948	4.15231e-05	3.22588	0.309993
AMUC_RS08105	Amuc_1514	hypothetical protein	4370	3853	0.000434884	0.000386445	1.12534	0.888617
AMUC_RS08110	Amuc_1515	MFS transporter	751	160	7.47364e-05	1.60476e-05	4.65718	0.214722
AMUC_RS08115	Amuc_1516	signal transduction histidine kinase	1600	1670	0.000159225	0.000167496	0.950619	1.05195
AMUC_RS08120	Amuc_1517	sigma factor	664	162	6.60785e-05	1.62482e-05	4.06683	0.245892
AMUC_RS08125	Amuc_1518	endonuclease/exonuclease/phosphatase	1104	595	0.000109865	5.96769e-05	1.84101	0.543181
AMUC_RS08130	Amuc_1519	helicase	3678	3945	0.000366019	0.000395673	0.925056	1.08102
AMUC_RS08135	Amuc_1520	hypothetical protein	2202	642	0.000219134	6.43908e-05	3.40318	0.293842
AMUC_RS08140	Amuc_1521	DNA methylase	10483	8893	0.00104322	0.000891943	1.16961	0.854987
AMUC_RS08145	Amuc_1522	type III restriction endonuclease subunit R	10756	6686	0.00107039	0.000670587	1.5962	0.626488
AMUC_RS08150	Amuc_1524	prepilin-type N-terminal cleavage/methylation domain-containing protein	2533	287	0.000252074	2.87853e-05	8.75702	0.114194
AMUC_RS08155	Amuc_1525	hypothetical protein	3935	1003	0.000391595	0.000100598	3.89266	0.256893
AMUC_RS08160	Amuc_1526	Lipoate-protein ligase A-like protein	3066	411	0.000305116	4.12222e-05	7.40173	0.135103
AMUC_RS08165	Amuc_1527	glyceraldehyde 3-phosphate reductase	1004	191	9.99139e-05	1.91568e-05	5.21559	0.191733
AMUC_RS08170	Amuc_1528	sodium-translocating pyrophosphatase	1425	539	0.00014181	5.40602e-05	2.62319	0.381216
AMUC_RS08175	Amuc_1529	hypothetical protein	1375	3931	0.000136834	0.000394268	0.347059	2.88136
AMUC_RS08180	Amuc_1530	hypothetical protein	516	261	5.13502e-05	2.61776e-05	1.96161	0.509786
AMUC_RS08190	Amuc_1531	anthranilate synthase	3100	33838	0.000308499	0.00339386	0.0908992	11.0012
AMUC_RS08195	Amuc_1532	bifunctional glutamine amidotransferase/anthranilate phosphoribosyltransferase	2440	2824	0.000242819	0.000283239	0.857291	1.16647
AMUC_RS08200	Amuc_1533	indole-3-glycerol-phosphate synthase	2346	3843	0.000233464	0.000385442	0.605704	1.65097
AMUC_RS08205	Amuc_1534	N-(5'-phosphoribosyl)anthranilate isomerase	880	277	8.75739e-05	2.77823e-05	3.15214	0.317244
AMUC_RS08210	Amuc_1535	tryptophan synthase subunit beta	2145	1324	0.000213461	0.000132794	1.60747	0.622096
AMUC_RS08215	Amuc_1536	tryptophan synthase subunit alpha	1230	229	0.000122404	2.29681e-05	5.32933	0.187641
AMUC_RS08225	Amuc_1537	hypothetical protein	19907	9870	0.00198106	0.000989934	2.00121	0.499699
AMUC_RS08230	Amuc_1538	OsmC family protein	1498	152	0.000149075	1.52452e-05	9.77848	0.102265
AMUC_RS08235	Amuc_1539	homoserine O-acetyltransferase	1781	142	0.000177238	1.42422e-05	12.4445	0.0803566
AMUC_RS08245	Amuc_1541	hypothetical protein	1598	1693	0.000159026	0.000169803	0.936533	1.06777
AMUC_RS08250	Amuc_1542	pyruvate formate-lyase 1-activating enzyme	744	943	7.40398e-05	9.45803e-05	0.782824	1.27743
AMUC_RS08255	Amuc_1543	formate acetyltransferase	9601	4524	0.000955451	0.000453745	2.1057	0.474901
AMUC_RS08260	Amuc_1544	hypothetical protein	955	1964	9.50376e-05	0.000196984	0.482464	2.07269
AMUC_RS08265		GDSL family lipase	199	176	1.98036e-05	1.76523e-05	1.12187	0.891367
AMUC_RS08270	Amuc_1547	hypothetical protein	990	1464	9.85207e-05	0.000146835	0.670961	1.4904
AMUC_RS08275	Amuc_1548	hypothetical protein	1013	840	0.00010081	8.42497e-05	1.19656	0.835731
AMUC_RS08285	Amuc_1549	hypothetical protein	1025	306	0.000102004	3.0691e-05	3.32358	0.300881
AMUC_RS08295	Amuc_1551	NADH-quinone oxidoreductase subunit I	1165	111	0.000115936	1.1133e-05	10.4137	0.0960271
AMUC_RS08300	Amuc_1552	MFS transporter	1136	1236	0.00011305	0.000123967	0.911933	1.09657
AMUC_RS08305	Amuc_R0048		26	1	2.58741e-06	1.00297e-07	25.7974	0.0387635
AMUC_RS08315	Amuc_1554	hypothetical protein	546	694	5.43356e-05	6.96063e-05	0.780614	1.28104
AMUC_RS08320	Amuc_1555	excinuclease ABC subunit B	5940	12341	0.000591124	0.00123777	0.477572	2.09392
AMUC_RS08325	Amuc_1556	50S ribosomal protein L35	10569	13752	0.00105178	0.00137929	0.762555	1.31138
AMUC_RS08330	Amuc_1557	50S ribosomal protein L20	4519	3519	0.000449712	0.000352946	1.27417	0.784827
AMUC_RS08335	Amuc_1558	RIP metalloprotease RseP	4133	2530	0.000411299	0.000253752	1.62087	0.616953
AMUC_RS08340	Amuc_1559	hypothetical protein	1104	445	0.000109865	4.46323e-05	2.46157	0.406245
AMUC_RS08345	Amuc_1560	PEP-CTERM domain protein	3683	17226	0.000366517	0.00172772	0.212139	4.71389
AMUC_RS08350	Amuc_1561	UvrD/REP helicase	2151	1870	0.000214059	0.000187556	1.14131	0.87619
AMUC_RS08355	Amuc_1562	ATP-dependent nuclease subunit B-like protein	1353	1476	0.000134645	0.000148039	0.909525	1.09948
AMUC_RS08365	Amuc_1563	membrane protein	194	122	1.93061e-05	1.22363e-05	1.57777	0.633804
AMUC_RS08370	Amuc_1564	type II restriction endonuclease DpnI	2185	582	0.000217442	5.8373e-05	3.72505	0.268453
AMUC_RS08375	Amuc_1565	alpha-2-macroglobulin domain-containing protein	3860	3029	0.000384131	0.0003038	1.26442	0.790877
AMUC_RS08380	Amuc_1566	NADH-dependent butanol dehydrogenase	371	135	3.69204e-05	1.35401e-05	2.72674	0.366739
AMUC_RS08385	Amuc_R0049		260	1	2.58741e-05	1.00297e-07	257.974	0.00387635
AMUC_RS08390	Amuc_1567	methylated-DNA--protein-cysteine methyltransferase	786	2254	7.82194e-05	0.00022607	0.345997	2.8902
AMUC_RS08395	Amuc_1568	hypothetical protein	4888	2339	0.000486433	0.000234595	2.0735	0.482276
AMUC_RS08400	Amuc_1569	hypothetical protein	10549	1445	0.00104979	0.00014493	7.24347	0.138055
AMUC_RS08405	Amuc_1570	hypothetical protein	1387	368	0.000138028	3.69094e-05	3.73966	0.267404
AMUC_RS08410	Amuc_1571	tRNA threonylcarbamoyladenosine biosynthesis protein TsaB	711	80	7.07558e-05	8.02378e-06	8.81826	0.113401
AMUC_RS08415	Amuc_1572	citrate synthase	2747	326	0.00027337	3.26969e-05	8.36073	0.119607
AMUC_RS08420	Amuc_1574	tRNA methyltransferase	361	132	3.59252e-05	1.32392e-05	2.71354	0.368522
AMUC_RS08425	Amuc_1575	helicase	730	1879	7.26466e-05	0.000188459	0.385478	2.59418
AMUC_RS08430	Amuc_1576	SsrA-binding protein	755	1	7.51344e-05	1.00297e-07	749.118	0.0013349
AMUC_RS08435	Amuc_1577	DNA-directed RNA polymerase subunit omega	904	773	8.99623e-05	7.75298e-05	1.16036	0.861803
AMUC_RS08440	Amuc_1578	pseudouridine synthase	182	99	1.81119e-05	9.92943e-06	1.82406	0.548227
AMUC_RS08445	Amuc_1579	hypothetical protein	210	1	2.08983e-05	1.00297e-07	208.364	0.0047993
AMUC_RS08450	Amuc_1580	nucleoside-diphosphate kinase	2745	2638	0.000273171	0.000264584	1.03245	0.968566
AMUC_RS08455	Amuc_1581	glycosyl transferase	1538	488	0.000153055	4.89451e-05	3.12708	0.319787
AMUC_RS08460	Amuc_1582	glycosyl transferase family 2	2060	5780	0.000205003	0.000579718	0.353625	2.82786
AMUC_RS08470	Amuc_1584	pilus biosynthesis protein PilC	4321	4220	0.000430008	0.000423254	1.01596	0.984295
AMUC_RS08475	Amuc_1585	type II secretion system protein E	3032	1173	0.000301732	0.000117649	2.56469	0.389911
AMUC_RS08480	Amuc_1586	type II secretion system protein E	2520	1068	0.00025078	0.000107117	2.34117	0.427137
AMUC_RS08485	Amuc_1587	transcriptional regulator	684	477	6.80688e-05	4.78418e-05	1.42279	0.702844
AMUC_RS08490	Amuc_1588	hypothetical protein	2222	1470	0.000221124	0.000147437	1.49979	0.666761
AMUC_RS08495	Amuc_1589	aspartate aminotransferase	7183	3089	0.000714822	0.000309818	2.30723	0.43342
AMUC_RS08500		lipid II flippase MurJ	1100	460	0.000109467	4.61367e-05	2.37267	0.421466
AMUC_RS08505	Amuc_1591	cytidyltransferase	2583	807	0.000257049	8.09399e-05	3.17581	0.314881
AMUC_RS08510	Amuc_1592	superoxide dismutase	11237	688	0.00111826	6.90045e-05	16.2056	0.0617071
AMUC_RS08515	Amuc_1593	hypothetical protein	799	244	7.95131e-05	2.44725e-05	3.24908	0.30778
AMUC_RS08520	Amuc_1594	NCAIR mutase-like protein	701	441	6.97606e-05	4.42311e-05	1.57718	0.634041
AMUC_RS08525	Amuc_1595	ExsB family protein	975	603	9.70279e-05	6.04792e-05	1.60432	0.623318
AMUC_RS08530	Amuc_1596	TIGR00299 family protein	2016	1491	0.000200624	0.000149543	1.34158	0.745391
AMUC_RS08535	Amuc_1597	hypothetical protein	5337	11327	0.000531116	0.00113607	0.467504	2.13902
AMUC_RS08540	Amuc_1598	hypothetical protein	1211	1557	0.000120514	0.000156163	0.771718	1.29581
AMUC_RS08545	Amuc_1599	hypothetical protein	9713	22109	0.000966597	0.00221747	0.435901	2.2941
AMUC_RS08550	Amuc_1600	putative Fe-S cluster assembly protein SufT	1662	914	0.000165395	9.16717e-05	1.80421	0.554258
AMUC_RS08555	Amuc_1601	hypothetical protein	600	673	5.97095e-05	6.75001e-05	0.884584	1.13047
AMUC_RS08560		hypothetical protein	1422	2823	0.000141512	0.000283139	0.499795	2.00082
AMUC_RS08565	Amuc_1604	NADH dehydrogenase (quinone)	2715	308	0.000270185	3.08916e-05	8.74626	0.114335
AMUC_RS08570	Amuc_1605	proton-translocating NADH-quinone oxidoreductase subunit M	2504	2134	0.000249188	0.000214034	1.16424	0.858928
AMUC_RS08575	Amuc_1606	proton-translocating NADH-quinone oxidoreductase subunit L	3982	3591	0.000396272	0.000360167	1.10024	0.908889
AMUC_RS08580	Amuc_1607	NADH-quinone oxidoreductase subunit K	2997	23944	0.000298249	0.00240152	0.124192	8.05206
AMUC_RS08590	Amuc_1609	NADH dehydrogenase	2424	772	0.000241226	7.74295e-05	3.11543	0.320983
AMUC_RS08595	Amuc_1610	2-hydroxyacid dehydrogenase	1516	549	0.000150866	5.50632e-05	2.73987	0.364981
AMUC_RS08600	Amuc_1611	ferredoxin	7231	9367	0.000719599	0.000939484	0.765951	1.30557
AMUC_RS08605	Amuc_1612	NADH-quinone oxidoreductase subunit F	6715	7851	0.000668249	0.000787434	0.848641	1.17835
AMUC_RS08610	Amuc_1613	NADH dehydrogenase (ubiquinone)	6626	32669	0.000659392	0.00327661	0.201242	4.96914
AMUC_RS08615	Amuc_1614	NADH-quinone oxidoreductase subunit D	3418	2084	0.000340145	0.000209019	1.62734	0.614501
AMUC_RS08620	Amuc_1615	hypothetical protein	648	627	6.44863e-05	6.28864e-05	1.02544	0.97519
AMUC_RS08625	Amuc_1616	polysaccharide deacetylase	2284	733	0.000227294	7.35179e-05	3.09169	0.323448
AMUC_RS08630	Amuc_1617	hypothetical protein	3923	777	0.000390401	7.7931e-05	5.00957	0.199618
AMUC_RS08635	Amuc_1618	riboflavin synthase subunit alpha	2284	442	0.000227294	4.43314e-05	5.12716	0.19504
AMUC_RS08645	Amuc_1619	50S ribosomal protein L11 methyltransferase	532	335	5.29424e-05	3.35996e-05	1.57569	0.634644
AMUC_RS08650	Amuc_1620	outer membrane autotransporter barrel domain-containing protein	1751	2914	0.000174252	0.000292266	0.596211	1.67726
AMUC_RS08655	Amuc_1621	4-alpha-glucanotransferase	1282	822	0.000127579	8.24443e-05	1.54746	0.64622
AMUC_RS08665	Amuc_1622	hypothetical protein	1507	1260	0.00014997	0.000126375	1.18671	0.842663
AMUC_RS08670	Amuc_1623	ribosomal protein S12 methylthiotransferase RimO	2298	1401	0.000228687	0.000140516	1.62748	0.614448
AMUC_RS08675	Amuc_1624	hypothetical protein	856	296	8.51855e-05	2.9688e-05	2.86936	0.34851
AMUC_RS08685	Amuc_1626	RNA polymerase sigma factor RpoD	29865	20738	0.00297204	0.00207996	1.42889	0.699844
AMUC_RS08690	Amuc_1627	hypothetical protein	1521	105	0.000151364	1.05312e-05	14.3729	0.0695756
AMUC_RS08695	Amuc_1628	hypothetical protein	232	440	2.30877e-05	4.41308e-05	0.523165	1.91144
AMUC_RS08700	Amuc_1629	hypothetical protein	159	142	1.5823e-05	1.42422e-05	1.11099	0.900094
AMUC_RS08705		serine hydroxymethyltransferase	5790	9693	0.000576197	0.000972181	0.592684	1.68724
AMUC_RS08710	Amuc_1631	tail-specific protease	16378	102038	0.00162987	0.0102341	0.159258	6.27911
AMUC_RS08715		hypothetical protein	539	184	5.3639e-05	1.84547e-05	2.90652	0.344053
AMUC_RS08720	Amuc_1632	hypothetical protein	410	385	4.08015e-05	3.86144e-05	1.05664	0.946398
AMUC_RS08725	Amuc_1633	ATP-dependent helicase HrpB	3316	1818	0.000329994	0.00018234	1.80977	0.552556
AMUC_RS08730	Amuc_1634	hypothetical protein	3827	5031	0.000380847	0.000504595	0.754757	1.32493
AMUC_RS08735	Amuc_1635	hypothetical protein	2001	902	0.000199131	9.04681e-05	2.20112	0.454314
AMUC_RS08745	Amuc_1637	hypothetical protein	1281	609	0.00012748	6.1081e-05	2.08706	0.479143
AMUC_RS08750	Amuc_1638	type II and III secretion system protein	5094	2094	0.000506934	0.000210022	2.41371	0.4143
AMUC_RS08755	Amuc_1639	hypothetical protein	5673	33716	0.000564553	0.00338162	0.166947	5.98991
AMUC_RS08760	Amuc_1640	hypothetical protein	2879	1818	0.000286506	0.00018234	1.57127	0.636428
AMUC_RS08765	Amuc_1641	bifunctional 5%2C10-methylene-tetrahydrofolate dehydrogenase/5%2C10-methylene-tetrahydrofolate cyclohydrolase	2808	768	0.00027944	7.70283e-05	3.62776	0.275652
AMUC_RS08770	Amuc_1642	enoyl-ACP reductase	3235	533	0.000321934	5.34584e-05	6.02213	0.166054
AMUC_RS08775		diacylglycerol kinase catalytic subunit	407	435	4.05029e-05	4.36293e-05	0.928343	1.07719
AMUC_RS08785	Amuc_1645	hypothetical protein	222	885	2.20925e-05	8.87631e-05	0.248893	4.01779
AMUC_RS08790	Amuc_1646	4-hydroxy-3-methylbut-2-enyl diphosphate reductase	1873	915	0.000186393	9.1772e-05	2.03105	0.492357
AMUC_RS08795		zn-finger protein	135	151	1.34346e-05	1.51449e-05	0.887074	1.1273
AMUC_RS08800	Amuc_1648	30S ribosomal protein S20	1837	282	0.000182811	2.82838e-05	6.46343	0.154717
AMUC_RS08805	Amuc_1649	beta-phosphoglucomutase family hydrolase	865	164	8.60812e-05	1.64487e-05	5.2333	0.191084
AMUC_RS08810	Amuc_1650	acetolactate synthase catalytic subunit	8730	8012	0.000868773	0.000803582	1.08113	0.924961
AMUC_RS08815	Amuc_1651	secretion protein	281	1	2.79639e-05	1.00297e-07	278.811	0.00358666
AMUC_RS08820	Amuc_1652	phosphatidylserine decarboxylase	2435	654	0.000242321	6.55944e-05	3.69423	0.270692
AMUC_RS08825	Amuc_1653	ribulose-phosphate 3-epimerase	932	5	9.27487e-05	5.01486e-07	184.948	0.00540693
AMUC_RS08830	Amuc_1654	leucine--tRNA ligase	12000	21507	0.00119419	0.00215709	0.553611	1.80632
AMUC_RS08835	Amuc_1655	hypothetical protein	342	2184	3.40344e-05	0.000219049	0.155373	6.43611
AMUC_RS08840	Amuc_1656	hypothetical protein	965	1794	9.60328e-05	0.000179933	0.533713	1.87367
AMUC_RS08845	Amuc_1657	carboxynorspermidine decarboxylase	2419	2655	0.000240729	0.000266289	0.904013	1.10618
AMUC_RS08850	Amuc_1658	arginine decarboxylase	5711	14832	0.000568335	0.00148761	0.382046	2.61749
AMUC_RS08855	Amuc_1659	integrase	573	454	5.70226e-05	4.5535e-05	1.25228	0.798543
AMUC_RS08860		hypothetical protein	613	174	6.10032e-05	1.74517e-05	3.49554	0.286079
AMUC_RS08865	Amuc_1661	hypothetical protein	62952	8998	0.00626472	0.000902475	6.94171	0.144057
AMUC_RS08870	Amuc_1663	hypothetical protein	178	1	1.77138e-05	1.00297e-07	176.613	0.00566209
AMUC_RS08875		hypothetical protein	445	259	4.42845e-05	2.5977e-05	1.70476	0.586593
AMUC_RS08880	Amuc_1665	hypothetical protein	1626	461	0.000161813	4.6237e-05	3.49963	0.285744
AMUC_RS08885		hypothetical protein	63	1	6.2695e-06	1.00297e-07	62.5092	0.0159977
AMUC_RS08890	Amuc_1666	glycoside hydrolase family 2	120	96	1.19419e-05	9.62854e-06	1.24026	0.806282
AMUC_RS08895	Amuc_1667	glycoside hydrolase family 2	331	1553	3.29397e-05	0.000155762	0.211475	4.72868
AMUC_RS08900	Amuc_1668	ATPase AAA	361	204	3.59252e-05	2.04606e-05	1.75582	0.569534
AMUC_RS08905	Amuc_1669	beta-N-acetylhexosaminidase	408	1543	4.06025e-05	0.000154759	0.26236	3.81156
AMUC_RS08910	Amuc_1670	hypothetical protein	113	1	1.12453e-05	1.00297e-07	112.12	0.00891905
AMUC_RS08925	Amuc_1671	6-phosphofructokinase	1186	839	0.000118026	8.41494e-05	1.40257	0.712975
AMUC_RS08930	Amuc_1672	hypothetical protein	96	574	9.55352e-06	5.75706e-05	0.165944	6.02612
AMUC_RS08935	Amuc_1673	hypothetical protein	176	2	1.75148e-05	2.00595e-07	87.3144	0.0114529
AMUC_RS08940	Amuc_R0050		116	3	1.15438e-05	3.00892e-07	38.3654	0.0260651
AMUC_RS08945	Amuc_1675	integrase	589	2142	5.86148e-05	0.000214837	0.272834	3.66523
AMUC_RS08950		hypothetical protein	694	317	6.9064e-05	3.17942e-05	2.17222	0.460359
AMUC_RS08955	Amuc_1677	type II restriction endonuclease	857	320	8.52851e-05	3.20951e-05	2.65726	0.376328
AMUC_RS08960	Amuc_1678	cobalbumin biosynthesis protein	147	1	1.46288e-05	1.00297e-07	145.855	0.00685614
AMUC_RS08965	Amuc_1679	xylose isomerase	256	1355	2.54761e-05	0.000135903	0.187458	5.33453
AMUC_RS08970	Amuc_1680	adenosylcobinamide-GDP ribazoletransferase	162	1	1.61216e-05	1.00297e-07	160.738	0.00622131
AMUC_RS08975	Amuc_1681	nicotinate-nucleotide--dimethylbenzimidazole phosphoribosyltransferase	613	569	6.10032e-05	5.70691e-05	1.06894	0.935511
AMUC_RS08980	Amuc_1682	cobalamin biosynthesis protein CobD	222	1	2.20925e-05	1.00297e-07	220.27	0.00453988
AMUC_RS08985	Amuc_1683	cobyric acid synthase	825	753	8.21006e-05	7.55238e-05	1.08708	0.919894
AMUC_RS08995	Amuc_1684	TonB-dependent receptor	674	4519	6.70737e-05	0.000453243	0.147986	6.7574
AMUC_RS09000	Amuc_1685	hypothetical protein	482	1114	4.79666e-05	0.000111731	0.429304	2.32935
AMUC_RS09005	Amuc_1686	beta-galactosidase	2106	3771	0.00020958	0.000378221	0.554121	1.80466
AMUC_RS09010	Amuc_1687	hypothetical protein	629	87	6.25955e-05	8.72586e-06	7.17356	0.139401
AMUC_RS09015	Amuc_1688	amidohydrolase	1926	2265	0.000191667	0.000227173	0.843706	1.18525
AMUC_RS09020	Amuc_1689	dihydrolipoyl dehydrogenase	6441	4147	0.000640981	0.000415933	1.54107	0.6489
AMUC_RS09025	Amuc_1690	nucleotidyltransferase	925	293	9.20521e-05	2.93871e-05	3.1324	0.319244
AMUC_RS09030	Amuc_1691	hypothetical protein	1089	12177	0.000108373	0.00122132	0.0887341	11.2696
AMUC_RS09035	Amuc_1692	dihydrolipoamide succinyltransferase	2863	2	0.000284914	2.00595e-07	1420.35	0.000704053
AMUC_RS09040	Amuc_1693	2-oxoglutarate dehydrogenase subunit E1	10773	3913	0.00107208	0.000392463	2.73168	0.366075
AMUC_RS09045	Amuc_1694	cytochrome D oxidase subunit I	3477	179	0.000346017	1.79532e-05	19.2732	0.0518854
AMUC_RS09050	Amuc_1695	cytochrome d ubiquinol oxidase subunit I	4958	3417	0.000493399	0.000342716	1.43968	0.694601
AMUC_RS09055	Amuc_1696	transpeptidase	427	321	4.24933e-05	3.21954e-05	1.31985	0.757659
AMUC_RS09060	Amuc_1697	protein-tyrosine-phosphatase	1425	12201	0.00014181	0.00122373	0.115884	8.62934
AMUC_RS09065	Amuc_1698	hypothetical protein	1302	312	0.00012957	3.12927e-05	4.14056	0.241513
AMUC_RS09070	Amuc_1699	aminoglycoside phosphotransferase	193	29	1.92066e-05	2.90862e-06	6.60332	0.151439
AMUC_RS09075	Amuc_1700	tryptophan synthase subunit beta	1533	3588	0.000152558	0.000359867	0.423929	2.35889
AMUC_RS09080	Amuc_1701	MarR family transcriptional regulator	194	240	1.93061e-05	2.40713e-05	0.802036	1.24683
AMUC_RS09085	Amuc_1703	ferroxidase	11706	104604	0.00116493	0.0104915	0.111036	9.0061
AMUC_RS09090	Amuc_1704	hypothetical protein	6035	2620	0.000600578	0.000262779	2.28549	0.437543
AMUC_RS09095	Amuc_1705	endoribonuclease	4605	2057	0.00045827	0.000206311	2.22126	0.450196
AMUC_RS09100	Amuc_R0051		35	1	3.48305e-06	1.00297e-07	34.7273	0.0287958
AMUC_RS09105	Amuc_1706	hypothetical protein	245	1	2.43814e-05	1.00297e-07	243.091	0.00411368
AMUC_RS09115	Amuc_1707	nucleotide pyrophosphatase	305	461	3.03523e-05	4.6237e-05	0.656451	1.52334
AMUC_RS09120	Amuc_1708	hypothetical protein	1284	2978	0.000127778	0.000298685	0.427803	2.33753
AMUC_RS09125	Amuc_1709	hypothetical protein	701	192	6.97606e-05	1.92571e-05	3.6226	0.276045
AMUC_RS09130	Amuc_R0053		5	181	4.97579e-07	1.81538e-05	0.0274091	36.4843
AMUC_RS09135	Amuc_1710	recombinase RecQ	1806	573	0.000179726	5.74703e-05	3.12728	0.319767
AMUC_RS09140	Amuc_R0054		99	1	9.85207e-06	1.00297e-07	98.2287	0.0101803
AMUC_RS09150	Amuc_1712	succinyl-CoA synthetase subunit alpha	2413	2401	0.000240132	0.000240814	0.997168	1.00284
AMUC_RS09155	Amuc_1713	succinyl-CoA ligase subunit beta	10448	17867	0.00103974	0.00179201	0.580209	1.72352
AMUC_RS09160	Amuc_1714	histidinol dehydrogenase	3837	10319	0.000381842	0.00103497	0.368941	2.71046
AMUC_RS09165	Amuc_1715	Na+-dependent transporter-like protein	1015	44	0.000101009	4.41308e-06	22.8885	0.0436901
AMUC_RS09170	Amuc_1716	hypothetical protein	5179	3408	0.000515392	0.000341813	1.50782	0.663209
AMUC_RS09175	Amuc_1717	hypothetical protein	99315	184637	0.00988341	0.0185186	0.533702	1.8737
AMUC_RS09190	Amuc_1719	exodeoxyribonuclease VII large subunit	754	1	7.50349e-05	1.00297e-07	748.126	0.00133667
AMUC_RS09195	Amuc_1720	hypothetical protein	1167	232	0.000116135	2.3269e-05	4.99098	0.200361
AMUC_RS09200	Amuc_1721	hypothetical protein	6.58	183	6.54814e-07	1.83544e-05	0.0356761	28.0299
AMUC_RS09205	Amuc_1722	hypothetical protein	10945	882.52	0.0010892	8.85143e-05	12.3053	0.0812655
AMUC_RS09210	Amuc_1723	hypothetical protein	2350.33	4779.95	0.000233895	0.000479416	0.487875	2.04971
AMUC_RS09220	Amuc_1725	acyl-ACP thioesterase	1135	631	0.00011295	6.32876e-05	1.78472	0.560313
AMUC_RS09225	Amuc_1726	NAD-dependent dehydratase	10825	29317	0.00107726	0.00294041	0.366363	2.72953
AMUC_RS09230	Amuc_1727	two-component sensor histidine kinase	2483	46	0.000247098	4.61367e-06	53.5577	0.0186714
AMUC_RS09235	Amuc_1728	DNA-binding response regulator	2197	476	0.000218636	4.77415e-05	4.57959	0.21836
AMUC_RS09240	Amuc_1729	hypothetical protein	1187	91	0.000118125	9.12705e-06	12.9423	0.0772658
AMUC_RS09245	Amuc_1730	delta-aminolevulinic acid dehydratase	2571	844	0.000255855	8.46509e-05	3.02248	0.330855
AMUC_RS09250	Amuc_1731	hypothetical protein	3346	1852	0.00033298	0.000185751	1.79262	0.557843
AMUC_RS09260	Amuc_1732	threonine--tRNA ligase	10306	6611	0.00102561	0.000663065	1.54677	0.646508
AMUC_RS09265	Amuc_1733	translation initiation factor IF-3	9594	7153	0.000954755	0.000717426	1.33081	0.751425
AMUC_RS09275	Amuc_1736	hypothetical protein	353	187	3.51291e-05	1.87556e-05	1.87299	0.533905
AMUC_RS09280	Amuc_1737	1-deoxy-D-xylulose-5-phosphate reductoisomerase	985	1817	9.80231e-05	0.00018224	0.537879	1.85915
AMUC_RS09285	Amuc_1738	pantetheine-phosphate adenylyltransferase	1549	492	0.00015415	4.93462e-05	3.12384	0.320118
AMUC_RS09290	Amuc_1739	peptidyl-tRNA hydrolase	367	127	3.65223e-05	1.27378e-05	2.86725	0.348766
AMUC_RS09295	Amuc_1740	hypothetical protein	428	137	4.25928e-05	1.37407e-05	3.09975	0.322607
AMUC_RS09300	Amuc_1741	UTP--glucose-1-phosphate uridylyltransferase	1233	1357	0.000122703	0.000136103	0.901543	1.10921
AMUC_RS09305	Amuc_1742	type 11 methyltransferase	111	1	1.10463e-05	1.00297e-07	110.135	0.00907975
AMUC_RS09310	Amuc_1743	hypothetical protein	482	60	4.79666e-05	6.01784e-06	7.97074	0.125459
AMUC_RS09315	Amuc_1744	hypothetical protein	375	546	3.73184e-05	5.47623e-05	0.681462	1.46743
AMUC_RS09320	Amuc_1746	hypothetical protein	1208	604	0.000120215	6.05795e-05	1.98442	0.503926
AMUC_RS09325	Amuc_1747	glycerol-3-phosphate cytidiltransferase	4085	3460	0.000406522	0.000347028	1.17144	0.853652
AMUC_RS09335	Amuc_1749	aminotransferase	481	170	4.78671e-05	1.70505e-05	2.80737	0.356206
AMUC_RS09350	Amuc_1751	1%2C4-alpha-glucan-branching protein	5061	4549	0.00050365	0.000456252	1.10388	0.905892
AMUC_RS09355	Amuc_1752	hypothetical protein	410	74	4.08015e-05	7.422e-06	5.49737	0.181905
AMUC_RS09360	Amuc_1753	Fe-S metabolism protein SufE	933	4	9.28483e-05	4.01189e-07	231.433	0.00432091
AMUC_RS09365	Amuc_1754	ornithine carbamoyltransferase	6488	5375	0.000645659	0.000539098	1.19767	0.834958
AMUC_RS09370	Amuc_1755	sulfatase	4423	8139	0.000440158	0.000816319	0.539199	1.8546
AMUC_RS09375	Amuc_1756	phosphoenolpyruvate--protein phosphotransferase	5193	2777	0.000516786	0.000278525	1.85543	0.538957
AMUC_RS09380	Amuc_1757	phosphocarrier protein HPr	2730	2815	0.000271678	0.000282337	0.962249	1.03923
AMUC_RS09385	Amuc_1758	HPr(Ser) kinase/phosphatase	100	180	9.95158e-06	1.80535e-05	0.551227	1.81413
AMUC_RS09390	Amuc_1759	peptidase M20	3767	2650	0.000374876	0.000265788	1.41043	0.709001
AMUC_RS09395	Amuc_1760	ABC transporter ATP-binding protein	1890	761	0.000188085	7.63262e-05	2.46422	0.405807
AMUC_RS09400	Amuc_1761	5-formyltetrahydrofolate cyclo-ligase	1924	3403	0.000191468	0.000341312	0.560979	1.7826
AMUC_RS09405	Amuc_1762	Miro domain-containing protein	2429	770	0.000241724	7.72289e-05	3.12997	0.319492
AMUC_RS09410	Amuc_1763	YggS family pyridoxal phosphate enzyme	3567	1082	0.000354973	0.000108522	3.27099	0.305718
AMUC_RS09415	Amuc_1764	hypothetical protein	1437	717	0.000143004	7.19131e-05	1.98857	0.502874
AMUC_RS09425	Amuc_1766	glycosyl transferase family 2	6169	9614	0.000613913	0.000964258	0.636669	1.57067
AMUC_RS09430	Amuc_1767	hypothetical protein	5302	9642	0.000527633	0.000967066	0.545602	1.83284
AMUC_RS09440	Amuc_1769	serine/threonine protein kinase	8920	10480	0.000887681	0.00105112	0.844514	1.18411
AMUC_RS09445	Amuc_1770	AsnC family transcriptional regulator	7641	3144	0.0007604	0.000315335	2.41141	0.414695
AMUC_RS09450	Amuc_1771	aromatic amino acid aminotransferase	2213	514	0.000220229	5.15528e-05	4.2719	0.234088
AMUC_RS09455	Amuc_1772	abortive infection protein	758	1	7.5433e-05	1.00297e-07	752.094	0.00132962
AMUC_RS09460	Amuc_1773	hypothetical protein	603	160	6.0008e-05	1.60476e-05	3.73939	0.267423
AMUC_RS09465	Amuc_1774	glycine--tRNA ligase	16720	49952	0.0016639	0.00501005	0.332113	3.01102
AMUC_RS09470	Amuc_1775	hypothetical protein	3559	784	0.000354177	7.8633e-05	4.50417	0.222016
AMUC_RS09475	Amuc_1776	hypothetical protein	11582	2432	0.00115259	0.000243923	4.72523	0.21163
AMUC_RS09485	Amuc_1778	VWA domain-containing protein	2493	69	0.000248093	6.92051e-06	35.8489	0.0278948
AMUC_RS09490	Amuc_1779	hypothetical protein	4797	9268	0.000477377	0.000929555	0.513555	1.94721
AMUC_RS09495	Amuc_1780	hypothetical protein	2237	806	0.000222617	8.08396e-05	2.75381	0.363133
AMUC_RS09500	Amuc_1781	ATPase AAA	28649	16187	0.00285103	0.00162351	1.75609	0.569448
AMUC_RS09505	Amuc_1782	glutamyl-tRNA(Gln) amidotransferase subunit A	1463	1469	0.000145592	0.000147337	0.988156	1.01199
AMUC_RS09510	Amuc_1783	aspartyl/glutamyl-tRNA(Asn/Gln) amidotransferase subunit C	286	155	2.84615e-05	1.55461e-05	1.83079	0.546214
AMUC_RS09515	Amuc_1784	hypothetical protein	680	584	6.76708e-05	5.85736e-05	1.15531	0.865567
AMUC_RS09520	Amuc_1785	hypothetical protein	444	362	4.4185e-05	3.63076e-05	1.21696	0.821717
AMUC_RS09530	Amuc_1786	hypothetical protein	3634	3958	0.000361641	0.000396977	0.910987	1.09771
AMUC_RS09535	Amuc_1787	hypothetical protein	2898	1852	0.000288397	0.000185751	1.5526	0.64408
AMUC_RS09540	Amuc_1788	hypothetical protein	2392	1046	0.000238042	0.000104911	2.26899	0.440725
AMUC_RS09545	Amuc_1789	hypothetical protein	2087	43	0.00020769	4.31278e-06	48.1567	0.0207655
AMUC_RS09550	Amuc_1790	PDZ/DHR/GLGF domain-containing protein	1164	176	0.000115836	1.76523e-05	6.56211	0.15239
AMUC_RS09555		peptidase S1 and S6 chymotrypsin/Hap	1475	1293	0.000146786	0.000129684	1.13187	0.883494
AMUC_RS09560	Amuc_R0055		184	1	1.83109e-05	1.00297e-07	182.566	0.00547746
AMUC_RS09565	Amuc_1793	acyltransferase	929	1610	9.24502e-05	0.000161479	0.572523	1.74665
AMUC_RS09575	Amuc_1794	hypothetical protein	4211	2066	0.000419061	0.000207214	2.02236	0.494472
AMUC_RS09590	Amuc_1797	hypothetical protein	322	265	3.20441e-05	2.65788e-05	1.20563	0.829444
AMUC_RS09595	Amuc_1798	cystathionine beta-lyase	407	159	4.05029e-05	1.59473e-05	2.53981	0.393731
AMUC_RS09600	Amuc_1799	Fe-S center ferredoxin	769	2634	7.65277e-05	0.000264183	0.289677	3.45212
AMUC_RS09605	Amuc_1800	2%2C5-diketo-D-gluconic acid reductase	390	399	3.88112e-05	4.00186e-05	0.969828	1.03111
AMUC_RS09610	Amuc_1801	alpha/beta hydrolase	578	1	5.75201e-05	1.00297e-07	573.497	0.00174369
AMUC_RS09615	Amuc_1802	aldo/keto reductase	494	48	4.91608e-05	4.81427e-06	10.2115	0.097929
AMUC_RS09620	Amuc_1803	metallophosphoesterase	920	2029	9.15546e-05	0.000203503	0.449893	2.22275
AMUC_RS09625	Amuc_1804	hypothetical protein	304	232	3.02528e-05	2.3269e-05	1.30014	0.76915
AMUC_RS09630	Amuc_1805	antibiotic biosynthesis monooxygenase	251	86	2.49785e-05	8.62556e-06	2.89587	0.34532
AMUC_RS09635	Amuc_1806	gamma-carboxymuconolactone decarboxylase	265	331	2.63717e-05	3.31984e-05	0.794367	1.25886
AMUC_RS09640	Amuc_1807	aldo/keto reductase	1129	995	0.000112353	9.97958e-05	1.12583	0.888231
AMUC_RS09645	Amuc_1808	amidohydrolase	967	1276	9.62318e-05	0.000127979	0.751933	1.32991
AMUC_RS09650	Amuc_1809	NAD(P)H dehydrogenase	508	1072	5.0554e-05	0.000107519	0.470189	2.12681
AMUC_RS09655	Amuc_1810	MerR family transcriptional regulator	306	513	3.04518e-05	5.14525e-05	0.591844	1.68963
AMUC_RS09660	Amuc_1811	hypothetical protein	494	587	4.91608e-05	5.88745e-05	0.835011	1.19759
AMUC_RS09665	Amuc_1812	alpha-amylase	6178	3698	0.000614809	0.000370899	1.65762	0.603276
AMUC_RS09675	Amuc_1813	MATE family efflux transporter	346	133	3.44325e-05	1.33395e-05	2.58124	0.387411
AMUC_RS09680	Amuc_1814	hypothetical protein	288	1351	2.86606e-05	0.000135502	0.211515	4.72781
AMUC_RS09685	Amuc_1815	hypothetical protein	313	7275	3.11485e-05	0.000729663	0.0426888	23.4253
AMUC_RS09690	Amuc_1816	hypothetical protein	610	326	6.07047e-05	3.26969e-05	1.85659	0.538623
AMUC_RS09695	Amuc_1817	NAD(P)-dependent oxidoreductase	262	213	2.60731e-05	2.13633e-05	1.22046	0.819361
AMUC_RS09700	Amuc_1818	PUA domain containing protein	3399	1726	0.000338254	0.000173113	1.95395	0.511784
AMUC_RS09705	Amuc_1819	hypothetical protein	3657	2551	0.000363929	0.000255858	1.42239	0.703044
AMUC_RS09710	Amuc_1820	KH domain-containing protein	639	23	6.35906e-05	2.30684e-06	27.5662	0.0362764
AMUC_RS09720	Amuc_1821	SAM-dependent methyltransferase	1074	2332	0.00010688	0.000233893	0.456961	2.18837
AMUC_RS09725	Amuc_1822	glucosamine-6-phosphate deaminase	9018	2973	0.000897434	0.000298184	3.00967	0.332263
AMUC_RS09730	Amuc_1823	hypothetical protein	31219.5	35192.5	0.00310684	0.00352971	0.880195	1.13611
AMUC_RS09735	Amuc_1824	hypothetical protein	6583.43	2281.46	0.000655155	0.000228824	2.86314	0.349267
AMUC_RS09740		hypothetical protein	568	70	5.6525e-05	7.02081e-06	8.05107	0.124207
AMUC_RS09745	Amuc_1825	RNA methyltransferase	506	747	5.0355e-05	7.4922e-05	0.672099	1.48788
AMUC_RS09750	Amuc_1826	hypothetical protein	1468	542	0.000146089	5.43611e-05	2.68738	0.372109
AMUC_RS09755	Amuc_1827	hypothetical protein	5227	352	0.000520169	3.53046e-05	14.7337	0.0678714
AMUC_RS09760	Amuc_1828	hypothetical protein	28663	13176	0.00285242	0.00132152	2.15845	0.463296
AMUC_RS09770	Amuc_1829	class II aldolase/adducin family protein	1186	1110	0.000118026	0.00011133	1.06014	0.943268
AMUC_RS09775	Amuc_1830	L-fuculokinase	2317	782	0.000230578	7.84325e-05	2.93983	0.340156
AMUC_RS09780	Amuc_1831	hypothetical protein	548	33	5.45347e-05	3.30981e-06	16.4767	0.0606918
AMUC_RS09785	Amuc_1832	L-fucose isomerase	3836	1970	0.000381743	0.000197586	1.93204	0.517588
AMUC_RS09790		L-fucose transporter	1511	1274	0.000150368	0.000127779	1.17679	0.849771
AMUC_RS09795	Amuc_1834	hypothetical protein	329	608	3.27407e-05	6.09807e-05	0.536903	1.86254
AMUC_RS09800		exo-alpha-sialidase	745	2153	7.41393e-05	0.00021594	0.343333	2.91263
AMUC_RS09805	Amuc_1836	ECF subfamily RNA polymerase sigma-24 subunit	190	376	1.8908e-05	3.77118e-05	0.501382	1.99449
AMUC_RS09820	Amuc_1838	hypothetical protein	496	323	4.93598e-05	3.2396e-05	1.52364	0.656323
AMUC_RS09825	Amuc_1839	cation transporter	326	324	3.24422e-05	3.24963e-05	0.998334	1.00167
AMUC_RS09830	Amuc_1840	phosphomethylpyrimidine synthase ThiC	2246	2783	0.000223513	0.000279127	0.800755	1.24882
AMUC_RS09840	Amuc_1842	ECF subfamily RNA polymerase sigma-24 subunit	12948	1621	0.00128853	0.000162582	7.92543	0.126176
AMUC_RS09845	Amuc_1843	hypothetical protein	5414	644	0.000538779	6.45914e-05	8.34133	0.119885
AMUC_RS09855	Amuc_1844	PDZ/DHR/GLGF domain-containing protein	16778	11230	0.00166968	0.00112634	1.48239	0.674585
AMUC_RS09865		hypothetical protein	172	169	1.71167e-05	1.69502e-05	1.00982	0.990273
AMUC_RS09870	Amuc_1847	deoxyguanosinetriphosphate triphosphohydrolase	332	264	3.30393e-05	2.64785e-05	1.24778	0.801425
AMUC_RS09875			13773	1008	0.00137063	0.0001011	13.5572	0.0737614
AMUC_RS09880	Amuc_1849	hypothetical protein	43	1	4.27918e-06	1.00297e-07	42.665	0.0234384
AMUC_RS09885	Amuc_R0056		18	1	1.79128e-06	1.00297e-07	17.8598	0.0559918
AMUC_RS09890	Amuc_1850	alanine racemase	7661	5385	0.000762391	0.000540101	1.41157	0.70843
AMUC_RS09895	Amuc_1851	peptide ABC transporter substrate-binding protein	1415	1766	0.000140815	0.000177125	0.795003	1.25786
AMUC_RS09900	Amuc_1852	peptide ABC transporter ATPase	965	466	9.60328e-05	4.67385e-05	2.05468	0.486693
AMUC_RS09905		hypothetical protein	6910	5644	0.000687654	0.000566078	1.21477	0.823201
AMUC_RS09915	Amuc_1855	ABC transporter permease	1676	3173	0.000166789	0.000318243	0.524091	1.90806
AMUC_RS09920	Amuc_1856	metallophosphoesterase	3597	2001	0.000357958	0.000200695	1.7836	0.560665
AMUC_RS09925	Amuc_1857	hypothetical protein	1417	4796	0.000141014	0.000481026	0.293153	3.41119
AMUC_RS09930	Amuc_1858	hypothetical protein	3732	324	0.000371393	3.24963e-05	11.4288	0.0874984
AMUC_RS09935	Amuc_1859	2-dehydropantoate 2-reductase	688	223	6.84669e-05	2.23663e-05	3.06116	0.326673
AMUC_RS09940	Amuc_1860	formate--tetrahydrofolate ligase	1634	1206	0.000162609	0.000120958	1.34434	0.743862
AMUC_RS09945	Amuc_1861	DUF1287 domain-containing protein	419	507	4.16971e-05	5.08507e-05	0.819991	1.21953
AMUC_RS09950	Amuc_1862	phosphoribosylamine--glycine ligase	1395	1042	0.000138825	0.00010451	1.32834	0.752819
AMUC_RS09955	Amuc_1863	single-strand-binding protein	1282	2203	0.000127579	0.000220955	0.5774	1.7319
AMUC_RS09960	Amuc_1864	hypothetical protein	5992	8100	0.000596299	0.000812408	0.73399	1.36242
AMUC_RS09965	Amuc_1865	MotA/TolQ/ExbB proton channel	937	14	9.32463e-05	1.40416e-06	66.4071	0.0150586
AMUC_RS09970	Amuc_1866	hypothetical protein	1562	355	0.000155444	3.56055e-05	4.36572	0.229057
AMUC_RS09975	Amuc_1867	peptide deformylase	3255	835	0.000323924	8.37482e-05	3.86783	0.258543
AMUC_RS09980	Amuc_1868	glycoside hydrolase	4980	3976	0.000495589	0.000398782	1.24276	0.804663
AMUC_RS09985	Amuc_1869	group 1 glycosyl transferase	15904	7853	0.0015827	0.000787634	2.00943	0.497652
AMUC_RS09990	Amuc_1870	alpha-glucosidase	6698	14490	0.000666557	0.00145331	0.458648	2.18032
AMUC_RS09995	Amuc_1871	chorismate-binding protein	354	1034	3.52286e-05	0.000103707	0.339692	2.94384
AMUC_RS10000	Amuc_1872	hypothetical protein	1651	410	0.000164301	4.11219e-05	3.99546	0.250284
AMUC_RS10005	Amuc_1873	hypothetical protein	2099	440	0.000208884	4.41308e-05	4.73329	0.21127
AMUC_RS10025	Amuc_1878	lactoylglutathione lyase	25	1	2.4879e-06	1.00297e-07	24.8052	0.0403141
AMUC_RS10030	Amuc_1879	hypothetical protein	728	3894	7.24475e-05	0.000390557	0.185498	5.3909
AMUC_RS10035	Amuc_1880	isocitrate dehydrogenase (NADP(+))	2224	4055	0.000221323	0.000406705	0.544186	1.83761
AMUC_RS10040	Amuc_1881	hypothetical protein	1012	55	0.00010071	5.51635e-06	18.2566	0.0547746
AMUC_RS10045	Amuc_1882	hypothetical protein	141	33	1.40317e-05	3.30981e-06	4.23944	0.23588
AMUC_RS10055	Amuc_1883	MBL fold metallo-hydrolase	2488	1610	0.000247595	0.000161479	1.5333	0.652187
AMUC_RS10060	Amuc_1884	thymidylate kinase	707	765	7.03577e-05	7.67274e-05	0.916983	1.09053
AMUC_RS10065	Amuc_1885	7-cyano-7-deazaguanine synthase	483	1	4.80661e-05	1.00297e-07	479.237	0.00208665
AMUC_RS10070	Amuc_1886	7-cyano-7-deazaguanine reductase	1111	382	0.000110562	3.83136e-05	2.88572	0.346534
AMUC_RS10075	Amuc_1887	mechanosensitive ion channel protein MscS	2318	3109	0.000230678	0.000311824	0.739768	1.35177
AMUC_RS10080	Amuc_1888	glutamyl-Q tRNA(Asp) synthetase	2385	1589	0.000237345	0.000159372	1.48925	0.671479
AMUC_RS10090	Amuc_1890	UDP-diphosphatase	2613	656	0.000260035	6.5795e-05	3.9522	0.253024
AMUC_RS10095	Amuc_1891	hypothetical protein	4128	875	0.000410801	8.77601e-05	4.68096	0.213631
AMUC_RS10100	Amuc_1892	hypothetical protein	5677	2373	0.000564951	0.000238005	2.37369	0.421285
AMUC_RS10105	Amuc_1893	hypothetical protein	1192	310	0.000118623	3.10921e-05	3.8152	0.262109
AMUC_RS10110	Amuc_1894	3-phosphoshikimate 1-carboxyvinyltransferase	542	313	5.39376e-05	3.1393e-05	1.71814	0.582025
AMUC_RS10120	Amuc_1895	UDP-N-acetylglucosamine 1-carboxyvinyltransferase	5372	9632	0.000534599	0.000966063	0.553379	1.80708
AMUC_RS10125	Amuc_1896	DNA-binding protein	18881	24962	0.00187896	0.00250362	0.750497	1.33245
AMUC_RS10130	Amuc_1897	chorismate synthase	5417	2737	0.000539077	0.000274514	1.96375	0.509229
AMUC_RS10135	Amuc_1898	hypothetical protein	1444	2370	0.000143701	0.000237704	0.604536	1.65416
AMUC_RS10140	Amuc_1899	flavodoxin/nitric oxide synthase	901	806	8.96638e-05	8.08396e-05	1.10916	0.901586
AMUC_RS10145	Amuc_1900	hypothetical protein	374	111	3.72189e-05	1.1133e-05	3.34312	0.299122
AMUC_RS10150	Amuc_1901	metallophosphoesterase	975	3563	9.70279e-05	0.000357359	0.271514	3.68305
AMUC_RS10155	Amuc_1902	nitrogen-fixing protein NifU	12839	7689	0.00127768	0.000771186	1.65678	0.603581
AMUC_RS10160	Amuc_1903	hypothetical protein	4978	5464	0.00049539	0.000548024	0.903956	1.10625
AMUC_RS10165	Amuc_1904	hypothetical protein	197	125	1.96046e-05	1.25372e-05	1.56372	0.6395
AMUC_RS10170	Amuc_1905	restriction endonuclease subunit M	571	516	5.68235e-05	5.17534e-05	1.09797	0.910774
AMUC_RS10175	Amuc_1906	integrase	294	1394	2.92577e-05	0.000139814	0.209261	4.77873
AMUC_RS10180	Amuc_1907	hypothetical protein	193	124	1.92066e-05	1.24369e-05	1.54433	0.647532
AMUC_RS10185	Amuc_1908	hypothetical protein	556.01	2873.88	5.53318e-05	0.000288242	0.191963	5.20934
AMUC_RS10190	Amuc_1909	hypothetical protein	740.99	1094.12	7.37402e-05	0.000109737	0.671971	1.48816
AMUC_RS10195	Amuc_1910	hypothetical protein	1279	1459	0.000127281	0.000146334	0.869798	1.14969
AMUC_RS10200	Amuc_1911	alcohol dehydrogenase	1255	1187	0.000124892	0.000119053	1.04905	0.953244
AMUC_RS10205	Amuc_1913	DEAD/DEAH box helicase	6195	4105	0.000616501	0.00041172	1.49738	0.667834
AMUC_RS10215	Amuc_1915	type I restriction-modification protein subunit M	5021	1920	0.000499669	0.000192571	2.59473	0.385397
AMUC_RS10220	Amuc_1916	camphor resistance protein CrcB	54	1	5.37385e-06	1.00297e-07	53.5793	0.0186639
AMUC_RS10225	Amuc_1917	PfkB domain-containing protein	693	343	6.89645e-05	3.4402e-05	2.00467	0.498836
AMUC_RS10235	Amuc_1918	UDP-3-O-[3-hydroxymyristoyl] N-acetylglucosamine deacetylase	3726	2127	0.000370796	0.000213332	1.73811	0.575336
AMUC_RS10240	Amuc_1919	nucleotidyltransferase	319	12	3.17455e-05	1.20357e-06	26.3762	0.0379129
AMUC_RS10245	Amuc_1920	hypothetical protein	706	390	7.02582e-05	3.91159e-05	1.79615	0.556746
AMUC_RS10250	Amuc_1921	apolipoprotein N-acyltransferase	715	54	7.11538e-05	5.41605e-06	13.1376	0.0761175
AMUC_RS10255	Amuc_1922	ferredoxin	4622	803	0.000459962	8.05387e-05	5.71107	0.175099
AMUC_RS10260	Amuc_1923	hypothetical protein	225	133	2.23911e-05	1.33395e-05	1.67855	0.595753
AMUC_RS10265	Amuc_1924	beta-N-acetylhexosaminidase	1718	903	0.000170968	9.05684e-05	1.88772	0.529738
AMUC_RS10270	Amuc_1925	hypothetical protein	468	880	4.65734e-05	8.82616e-05	0.527675	1.89511
AMUC_RS10280	Amuc_1926	hypothetical protein	100	47	9.95158e-06	4.71397e-06	2.11108	0.473691
AMUC_RS10285	Amuc_1927	hypothetical protein	89	244	8.85691e-06	2.44725e-05	0.361912	2.7631
AMUC_RS10290	Amuc_1928	periplasmic-binding protein	89	6	8.85691e-06	6.01784e-07	14.7178	0.0679451
AMUC_RS10295	Amuc_1929	iron ABC transporter ATP-binding protein	45	116	4.47821e-06	1.16345e-05	0.384909	2.59802
AMUC_RS10300	Amuc_1930	transporter permease	107	110	1.06482e-05	1.10327e-05	0.965149	1.03611
AMUC_RS10305	Amuc_1931	iron ABC transporter permease	38	279	3.7816e-06	2.79829e-05	0.13514	7.39976
AMUC_RS10310		endoribonuclease L-PSP	72	231	7.16514e-06	2.31687e-05	0.30926	3.23353
AMUC_RS10315	Amuc_1933	thiol oxidoreductase	137	217	1.36337e-05	2.17645e-05	0.626418	1.59638
AMUC_RS10320	Amuc_1934	hypothetical protein	146	1216	1.45293e-05	0.000121961	0.11913	8.39417
AMUC_RS10325	Amuc_1935	acyltransferase	314	147	3.1248e-05	1.47437e-05	2.11941	0.471829
AMUC_RS10330	Amuc_1936	hypothetical protein	4147	466	0.000412692	4.67385e-05	8.82981	0.113253
AMUC_RS10335	Amuc_1937	phosphoribosyltransferase	579	719	5.76197e-05	7.21137e-05	0.799011	1.25155
AMUC_RS10340	Amuc_1938	DNA polymerase I	5002	3122	0.000497778	0.000313128	1.5897	0.629051
AMUC_RS10350	Amuc_1939	hypothetical protein	2667	1044	0.000265409	0.00010471	2.53469	0.394525
AMUC_RS10355	Amuc_1940	hypothetical protein	2380	4362	0.000236848	0.000437497	0.54137	1.84716
AMUC_RS10360	Amuc_1941	adenylosuccinate lyase	2324	2305	0.000231275	0.000231185	1.00039	0.999613
AMUC_RS10370	Amuc_1942	peptidase T	931	443	9.26492e-05	4.44317e-05	2.08521	0.479569
AMUC_RS10375	Amuc_1943	hypothetical protein	11209	11254	0.00111547	0.00112875	0.988241	1.0119
AMUC_RS10380	Amuc_1944	6-phosphogluconate dehydrogenase	2107	3404	0.00020968	0.000341412	0.614155	1.62825
AMUC_RS10385	Amuc_1945	hypothetical protein	1174	148	0.000116832	1.4844e-05	7.87063	0.127055
AMUC_RS10390	Amuc_1946	N-acetylneuraminate lyase	1389	3331	0.000138227	0.00033409	0.413743	2.41696
AMUC_RS10395	Amuc_1947	N-acylglucosamine 2-epimerase	830	1105	8.25981e-05	0.000110828	0.745279	1.34178
AMUC_RS10400	Amuc_1948	hypothetical protein	1112	7615	0.000110662	0.000763764	0.14489	6.90179
AMUC_RS10405	Amuc_1949	aminodeoxychorismate synthase component I	284	57	2.82625e-05	5.71694e-06	4.94364	0.20228
AMUC_RS10410	Amuc_1950	glutamine amidotransferase	92	1	9.15546e-06	1.00297e-07	91.2832	0.0109549
AMUC_RS10415	Amuc_1951	12-oxophytodienoate reductase	12074	2747	0.00120155	0.000275517	4.3611	0.2293
AMUC_RS10420		hypothetical protein	1512	2	0.000150468	2.00595e-07	750.11	0.00133314
AMUC_RS10425	Amuc_1953	5-nitroimidazole antibiotic resistance protein	188	1	1.8709e-05	1.00297e-07	186.535	0.00536092
AMUC_RS10430	Amuc_1954	GMP synthase	352	16	3.50296e-05	1.60476e-06	21.8286	0.0458115
AMUC_RS10435	Amuc_1956	aminoacyl-tRNA deacylase	176	1	1.75148e-05	1.00297e-07	174.629	0.00572643
AMUC_RS10440	Amuc_1957	hypothetical protein	501	951	4.98574e-05	9.53827e-05	0.522709	1.91311
AMUC_RS10445	Amuc_1958	hypothetical protein	91	6	9.05594e-06	6.01784e-07	15.0485	0.0664518
AMUC_RS10450	Amuc_R0057		210	3	2.08983e-05	3.00892e-07	69.4546	0.0143979
AMUC_RS10455	Amuc_1959	hypothetical protein	37	239	3.68209e-06	2.3971e-05	0.153606	6.51018
AMUC_RS10460	Amuc_1960	PA14 domain-containing protein	275	172	2.73669e-05	1.72511e-05	1.58638	0.630366
AMUC_RS10465	Amuc_1961	methionine synthase	6734	6280	0.00067014	0.000629867	1.06394	0.939904
AMUC_RS10470	Amuc_1962	hypothetical protein	213	4	2.11969e-05	4.01189e-07	52.8351	0.0189268
AMUC_RS10475	Amuc_1963	membrane protein	574	301	5.71221e-05	3.01895e-05	1.89212	0.528508
AMUC_RS10480	Amuc_R0058		92	1	9.15546e-06	1.00297e-07	91.2832	0.0109549
AMUC_RS10490	Amuc_1964	homoserine dehydrogenase	3772	8786	0.000375374	0.000881212	0.425974	2.34756
AMUC_RS10495	Amuc_1965	aspartate kinase	2471	2032	0.000245904	0.000203804	1.20657	0.828796
AMUC_RS10500	Amuc_1967	thioredoxin	987	519	9.82221e-05	5.20543e-05	1.88692	0.529965
AMUC_RS10505	Amuc_1968	hypothetical protein	162	14	1.61216e-05	1.40416e-06	11.4813	0.0870983
AMUC_RS10510	Amuc_1969	hypothetical protein	1809	924	0.000180024	9.26747e-05	1.94254	0.51479
AMUC_RS10520	Amuc_1970	ribonucleoside-diphosphate reductase	10300	16270	0.00102501	0.00163184	0.628135	1.59202
AMUC_RS10530	Amuc_1971	shikimate dehydrogenase	891	228	8.86686e-05	2.28678e-05	3.87745	0.257902
AMUC_RS10535		HhH-GPD family protein	1394	3957	0.000138725	0.000396876	0.349542	2.86088
AMUC_RS10540	Amuc_1973	leucyl/phenylalanyl-tRNA--protein transferase	1423	1568	0.000141611	0.000157266	0.900455	1.11055
AMUC_RS10545	Amuc_1974	pyruvate%2C phosphate dikinase	29658	57734	0.00295144	0.00579056	0.509698	1.96194
AMUC_RS10555	Amuc_1975	glucose-6-phosphate isomerase	10428	5340	0.00103775	0.000535587	1.93759	0.516104
AMUC_RS10560	Amuc_1976	hypothetical protein	7374	2813	0.00073383	0.000282136	2.60098	0.384471
AMUC_RS10565	Amuc_1977	hypothetical protein	867	668	8.62802e-05	6.69986e-05	1.28779	0.776523
AMUC_RS10570	Amuc_1978	PEP-CTERM domain protein	794	221	7.90156e-05	2.21657e-05	3.56477	0.280523
AMUC_RS10580	Amuc_1982	PEP-CTERM domain protein	351	812	3.49301e-05	8.14414e-05	0.428898	2.33156
AMUC_RS10585	Amuc_1983	methylmalonyl-CoA mutase	9877.87	9433	0.000983004	0.000946104	1.039	0.962462
AMUC_RS10590	Amuc_1984	methylmalonyl-CoA mutase	4764	2678	0.000474093	0.000268596	1.76508	0.566547
AMUC_RS10595	Amuc_1985	hypothetical protein	4684	2772	0.000466132	0.000278024	1.67659	0.596449
AMUC_RS10600	Amuc_1986	hypothetical protein	2404	14437	0.000239236	0.00144799	0.165219	6.05256
AMUC_RS10605	Amuc_1987	squalene--hopene cyclase	1225	306	0.000121907	3.0691e-05	3.97208	0.251757
AMUC_RS10610	Amuc_1988	hypothetical protein	1910	846	0.000190075	8.48515e-05	2.24009	0.44641
AMUC_RS10615	Amuc_1989	hypothetical protein	4553	5743	0.000453096	0.000576007	0.786615	1.27127
AMUC_RS10620	Amuc_1990	pyrroline-5-carboxylate reductase	1236	91	0.000123002	9.12705e-06	13.4766	0.0742027
AMUC_RS10625	Amuc_1991	DNA-3-methyladenine glycosylase	997	461	9.92173e-05	4.6237e-05	2.14584	0.466018
AMUC_RS10630	Amuc_1992	hypothetical protein	1235	1534	0.000122902	0.000153856	0.798812	1.25186
AMUC_RS10635	Amuc_1993	hypothetical protein	2577	2940	0.000256452	0.000294874	0.869701	1.14982
AMUC_RS10640		serine/threonine protein kinase	784	1284	7.80204e-05	0.000128782	0.605835	1.65062
AMUC_RS10645	Amuc_1995	tryptophanase	938	831	9.33458e-05	8.3347e-05	1.11997	0.892884
AMUC_RS10650		hypothetical protein	466	14	4.63744e-05	1.40416e-06	33.0264	0.0302788
AMUC_RS10660	Amuc_1998	phenylalanine--tRNA ligase subunit beta	2504	967	0.000249188	9.69874e-05	2.56928	0.389215
AMUC_RS10665	Amuc_1999	phenylalanine--tRNA ligase subunit alpha	2672	1271	0.000265906	0.000127478	2.0859	0.479409
AMUC_RS10670	Amuc_2000	MFS transporter	4019	946	0.000399954	9.48812e-05	4.21531	0.23723
AMUC_RS10675		lipoprotein	2309	2039	0.000229782	0.000204506	1.1236	0.89
AMUC_RS10680	Amuc_2002	molecular chaperone HtpG	8592	3814	0.00085504	0.000382534	2.2352	0.447387
AMUC_RS10685		ion transport 2 domain-containing protein	290	80	2.88596e-05	8.02378e-06	3.59676	0.278028
AMUC_RS10695		hypothetical protein	95	109	9.454e-06	1.09324e-05	0.864769	1.15638
AMUC_RS10700	Amuc_2006	integrase	495	760	4.92603e-05	7.62259e-05	0.646241	1.54741
AMUC_RS10705	Amuc_2008	CRISPR-associated endonuclease Cas2	161	134	1.6022e-05	1.34398e-05	1.19213	0.838834
AMUC_RS10715	Amuc_2010	hypothetical protein	5634	4755	0.000560672	0.000476913	1.17563	0.85061
AMUC_RS10720	Amuc_2011	alanine racemase	1898	4755	0.000188881	0.000476913	0.396049	2.52494
AMUC_RS10725	Amuc_2012	Rrf2 family transcriptional regulator	386	10	3.84131e-05	1.00297e-06	38.2993	0.0261102
AMUC_RS10730	Amuc_2013	O-acetylhomoserine aminocarboxypropyltransferase	1853	1643	0.000184403	0.000164788	1.11903	0.893633
AMUC_RS10735	Amuc_2014	cysteine synthase A	2890	1417	0.000287601	0.000142121	2.02363	0.494161
AMUC_RS10740	Amuc_2015	thiamine phosphate synthase	1027	822	0.000102203	8.24443e-05	1.23966	0.806674
AMUC_RS10745	Amuc_2016	hydroxyethylthiazole kinase	1214	796	0.000120812	7.98366e-05	1.51324	0.660832
AMUC_RS10755	Amuc_R0059		41	1	4.08015e-06	1.00297e-07	40.6806	0.0245818
AMUC_RS10760		beta-N-acetylhexosaminidase	95.79	279.93	9.53262e-06	2.80762e-05	0.339527	2.94528
AMUC_RS10765		beta-N-acetylhexosaminidase	2120.21	1115.07	0.000210994	0.000111838	1.8866	0.530054
AMUC_RS10770	Amuc_2020	ATPase/protein kinase	940	799	9.35449e-05	8.01375e-05	1.1673	0.856674
AMUC_RS10775	Amuc_2021	NUDIX domain-containing protein	405	300	4.03039e-05	3.00892e-05	1.33948	0.746557
AMUC_RS10780	Amuc_2022	hypothetical protein	7255	439	0.000721987	4.40305e-05	16.3974	0.0609851
AMUC_RS10785	Amuc_2023	hypothetical protein	611	2	6.08042e-05	2.00595e-07	303.12	0.00329903
AMUC_RS10790	Amuc_2024	crossover junction endodeoxyribonuclease RuvC	1342	200	0.00013355	2.00595e-05	6.65772	0.150202
AMUC_RS10795	Amuc_2025	RNA helicase	14425	5954	0.00143552	0.00059717	2.40387	0.415997
AMUC_RS10805	Amuc_2027	dihydroorotase	1009	1136	0.000100411	0.000113938	0.881284	1.13471
AMUC_RS10815	Amuc_R0060		52.5	0.5	5.22458e-06	5.01486e-08	104.182	0.00959859
AMUC_RS10820	Amuc_2028	MarR family transcriptional regulator	717	862	7.13528e-05	8.64562e-05	0.825306	1.21167
AMUC_RS10825	Amuc_2029	RND family efflux transporter MFP subunit	1291	1442	0.000128475	0.000144629	0.888309	1.12573
AMUC_RS10830	Amuc_2030	hydrogenase expression protein HypA	3888	4362	0.000386918	0.000437497	0.88439	1.13072
AMUC_RS10835	Amuc_2031	dihydrofolate reductase	483	226	4.80661e-05	2.26672e-05	2.12052	0.471583
AMUC_RS10840	Amuc_2032	thymidylate synthase	666	2181	6.62775e-05	0.000218748	0.302985	3.30049
AMUC_RS10845	Amuc_2033	cardiolipin synthase	781	472	7.77219e-05	4.73403e-05	1.64177	0.609099
AMUC_RS10850	Amuc_2034	pyruvate carboxyltransferase	8740	9244	0.000869768	0.000927148	0.938112	1.06597
AMUC_RS10855	Amuc_2035	hypothetical protein	170	94	1.69177e-05	9.42794e-06	1.79442	0.557283
AMUC_RS10860	Amuc_2036	MATE efflux family protein	810	559	8.06078e-05	5.60662e-05	1.43773	0.695543
AMUC_RS10865	Amuc_2037	hypothetical protein	2010	531	0.000200027	5.32578e-05	3.75582	0.266254
AMUC_RS10870	Amuc_2038	DNA/RNA-binding protein	9715	47332	0.000966796	0.00474727	0.203653	4.91031
AMUC_RS10880	Amuc_2039	citramalate synthase	2904	252	0.000288994	2.52749e-05	11.434	0.0874583
AMUC_RS10885	Amuc_2040	hypothetical protein	697	152	6.93625e-05	1.52452e-05	4.5498	0.21979
AMUC_RS10890	Amuc_2041	hypothetical protein	2319	1032	0.000230777	0.000103507	2.22959	0.448514
AMUC_RS10895	Amuc_2042	acriflavin resistance protein	6442	1900	0.000641081	0.000190565	3.36411	0.297255
AMUC_RS10900	Amuc_2043	hypothetical protein	3979	2123	0.000395973	0.000212931	1.85963	0.537741
AMUC_RS10905	Amuc_2044	hypothetical protein	277	2388	2.75659e-05	0.00023951	0.115093	8.68863
AMUC_RS10910	Amuc_2045	PEP-CTERM domain protein	214	28	2.12964e-05	2.80832e-06	7.58331	0.131869
AMUC_RS10915	Amuc_2046	hypothetical protein	1612	5708	0.00016042	0.000572497	0.28021	3.56875
AMUC_RS10920	Amuc_2047	hypothetical protein	193	1	1.92066e-05	1.00297e-07	191.496	0.00522203
AMUC_RS10930	Amuc_2049	chloride channel protein	1661	26	0.000165296	2.60773e-06	63.3869	0.0157761
AMUC_RS10950	Amuc_2051	glutamate dehydrogenase	4835	9991	0.000481159	0.00100207	0.480165	2.08262
AMUC_RS10955	Amuc_2052	hypothetical protein	1825	1215	0.000181616	0.000121861	1.49035	0.670981
AMUC_RS10960	Amuc_2053	hypothetical protein	4679	7218	0.000465635	0.000723946	0.64319	1.55475
AMUC_RS10965	Amuc_2054	hypothetical protein	508	162	5.0554e-05	1.62482e-05	3.11137	0.321402
AMUC_RS10970	Amuc_2055	rubrerythrin	5421.86	747	0.000539561	7.4922e-05	7.20163	0.138857
AMUC_RS10975	Amuc_2056	rubrerythrin	4266.14	1	0.000424548	1.00297e-07	4232.9	0.000236245
AMUC_RS10980	Amuc_2057	hypothetical protein	13328	7619	0.00132635	0.000764165	1.73568	0.576142
AMUC_RS10985	Amuc_R0061		14	81	1.39322e-06	8.12408e-06	0.171493	5.83115
AMUC_RS10990	Amuc_2058	hypothetical protein	4791	1635	0.00047678	0.000163986	2.90745	0.343945
AMUC_RS10995	Amuc_2059	hypothetical protein	3972	2952	0.000395277	0.000296077	1.33505	0.749038
AMUC_RS11000	Amuc_2060	hypothetical protein	4797	4393	0.000477377	0.000440606	1.08346	0.922972
AMUC_RS11005	Amuc_2061	hypothetical protein	334	717	3.32383e-05	7.19131e-05	0.462201	2.16356
AMUC_RS11010	Amuc_2062	hypothetical protein	1256	1254	0.000124992	0.000125773	0.993791	1.00625
AMUC_RS11015	Amuc_2063	hypothetical protein	563	1198	5.60274e-05	0.000120156	0.466288	2.1446
AMUC_RS11020	Amuc_2064	hypothetical protein	1194	3078	0.000118822	0.000308715	0.384892	2.59813
AMUC_RS11025	Amuc_2065	membrane protein	592	116	5.89134e-05	1.16345e-05	5.06369	0.197485
AMUC_RS11035	Amuc_2066	aldehyde dehydrogenase	4601	3711	0.000457872	0.000372203	1.23017	0.812897
AMUC_RS11040	Amuc_2067	hypothetical protein	688	65	6.84669e-05	6.51932e-06	10.5021	0.0952186
AMUC_RS11045		hypothetical protein	632	477	6.2894e-05	4.78418e-05	1.31462	0.760673
AMUC_RS11055	Amuc_2070	catalase HPII	21823	2187	0.00217173	0.00021935	9.90077	0.101002
AMUC_RS11060	Amuc_R0062		103	151	1.02501e-05	1.51449e-05	0.676805	1.47753
AMUC_RS11065	Amuc_2071	hypothetical protein	1053	373	0.00010479	3.74109e-05	2.80106	0.357008
AMUC_RS11070	Amuc_2072	rubrerythrin	2546	2111	0.000253367	0.000211727	1.19667	0.835654
AMUC_RS11075	Amuc_2074	GNAT family acetyltransferase	54	1	5.37385e-06	1.00297e-07	53.5793	0.0186639
AMUC_RS11080	Amuc_2075	hypothetical protein	8057	71945	0.000801799	0.00721589	0.111116	8.99962
AMUC_RS11085	Amuc_2076	hypothetical protein	11503	5436	0.00114473	0.000545216	2.09959	0.476283
AMUC_RS11090	Amuc_2077	polysaccharide export protein	3051	834	0.000303623	8.36479e-05	3.62977	0.275499
AMUC_RS11095	Amuc_2078	capsular polysaccharide biosynthesis protein	9077	4114	0.000903305	0.000412623	2.18918	0.456792
AMUC_RS11100	Amuc_2079	PHP domain-containing protein	1458	139	0.000145094	1.39413e-05	10.4075	0.0960847
AMUC_RS11105		hypothetical protein	3991	689	0.000397168	6.91048e-05	5.74732	0.173994
AMUC_RS11110	Amuc_2081	glycosyl transferase	3521	1972	0.000350395	0.000197786	1.77159	0.564466
AMUC_RS11125	Amuc_2084	hypothetical protein	3137	2729	0.000312181	0.000273711	1.14055	0.87677
AMUC_RS11130	Amuc_2085	hypothetical protein	1082	1165	0.000107676	0.000116846	0.921519	1.08516
AMUC_RS11135	Amuc_2086	hypothetical protein	1412	157	0.000140516	1.57467e-05	8.92356	0.112063
AMUC_RS11140	Amuc_2087	hypothetical protein	762	70	7.58311e-05	7.02081e-06	10.8009	0.0925849
AMUC_RS11145	Amuc_2088	glycosyl transferase family 1	790	3	7.86175e-05	3.00892e-07	261.282	0.00382729
AMUC_RS11150	Amuc_2089	group 1 glycosyl transferase	785	228	7.81199e-05	2.28678e-05	3.41616	0.292727
AMUC_RS11155	Amuc_2090	group 1 glycosyl transferase	553	738	5.50323e-05	7.40194e-05	0.743484	1.34502
AMUC_RS11160	Amuc_2091	hypothetical protein	914	642	9.09575e-05	6.43908e-05	1.41258	0.707923
AMUC_RS11165	Amuc_2092	transferase	547	366	5.44352e-05	3.67088e-05	1.48289	0.674358
AMUC_RS11170	Amuc_2093	glycosyl transferase	460	125	4.57773e-05	1.25372e-05	3.65133	0.273873
AMUC_RS11180	Amuc_2095	hypothetical protein	1498	382	0.000149075	3.83136e-05	3.89091	0.257009
AMUC_RS11185	Amuc_2096	polysaccharide biosynthesis protein	1217	198	0.000121111	1.98589e-05	6.09858	0.163973
AMUC_RS11195	Amuc_2098	acyltransferase	6667	9795	0.000663472	0.000982412	0.67535	1.48071
AMUC_RS11200	Amuc_2099	hypothetical protein	4298	839	0.000427719	8.41494e-05	5.08285	0.19674
AMUC_RS11205	Amuc_2100	aminoglycoside phosphotransferase	5682	3535	0.000565449	0.000354551	1.59483	0.627025
AMUC_RS11210	Amuc_2101	L-fucose mutarotase	1201	24	0.000119519	2.40713e-06	49.6518	0.0201403
AMUC_RS11215	Amuc_2102	cystathionine beta-lyase	1598	1979	0.000159026	0.000198488	0.801187	1.24815
AMUC_RS11220	Amuc_2103	methionine--tRNA ligase	5275	4251	0.000524946	0.000426364	1.23122	0.812205
AMUC_RS11225	Amuc_2104	2-succinyl-5-enolpyruvyl-6-hydroxy-3-cyclohexene-1-carboxylate synthase	3372	2332	0.000335567	0.000233893	1.4347	0.697008
AMUC_RS11230	Amuc_2105	PEP-CTERM domain protein	90	125	8.95642e-06	1.25372e-05	0.71439	1.39979
AMUC_RS11245	Amuc_2106	malate dehydrogenase	5553	8486	0.000552611	0.000851122	0.649274	1.54018
AMUC_RS11250	Amuc_2107	hypothetical protein	8125	10376	0.000808566	0.00104068	0.776956	1.28707
AMUC_RS11260		beta-N-acetylhexosaminidase	733	1286	7.29451e-05	0.000128982	0.565544	1.76821
AMUC_RS11265	Amuc_2110	orotate phosphoribosyltransferase	1252	2205	0.000124594	0.000221155	0.563377	1.77501
AMUC_RS11270		hypothetical protein	2274	2239	0.000226299	0.000224566	1.00772	0.99234
AMUC_RS11275	Amuc_2112	hypothetical protein	10929	3408	0.00108761	0.000341813	3.18188	0.314279
AMUC_RS11280	Amuc_2113	coproporphyrinogen III oxidase	2882	464	0.000286805	4.65379e-05	6.16281	0.162264
AMUC_RS11285	Amuc_2114	hypothetical protein	997	499	9.92173e-05	5.00483e-05	1.98243	0.504432
AMUC_RS11290	Amuc_2115	serine--tRNA ligase	3996	4552	0.000397665	0.000456553	0.871016	1.14808
AMUC_RS11295	Amuc_2116	threonine dehydrogenase	727	1609	7.2348e-05	0.000161378	0.448313	2.23058
AMUC_RS11300	Amuc_2117	hypothetical protein	3852	783	0.000383335	7.85327e-05	4.88121	0.204867
AMUC_RS11305	Amuc_2118	apolipoprotein acyltransferase	2451	2777	0.000243913	0.000278525	0.875731	1.1419
AMUC_RS11310	Amuc_2119	ATPase AAA	1088	4373	0.000108273	0.0004386	0.246861	4.05086
AMUC_RS11315	Amuc_2120	hypothetical protein	940	568	9.35449e-05	5.69688e-05	1.64204	0.609
AMUC_RS11320	Amuc_2121	peptidyl-tRNA hydrolase	1368	1221	0.000136138	0.000122463	1.11166	0.899552
AMUC_RS11325	Amuc_2122	glycosyl transferase	5185	5622	0.00051599	0.000563871	0.915084	1.0928
AMUC_RS11330	Amuc_2123	hypothetical protein	5221	10908	0.000519572	0.00109404	0.47491	2.10566
AMUC_RS11335	Amuc_2124	hypothetical protein	1131	244	0.000112552	2.44725e-05	4.59913	0.217432
AMUC_RS11340	Amuc_2125	adenylosuccinate synthase	2986	2518	0.000297154	0.000252548	1.17662	0.84989
AMUC_RS11350	Amuc_2126	PEP-CTERM domain protein	792	310	7.88165e-05	3.10921e-05	2.53493	0.394488
AMUC_RS11355	Amuc_2127	carbohydrate porin	5737	506	0.000570922	5.07504e-05	11.2496	0.088892
AMUC_RS11360	Amuc_2128	Ni/Fe hydrogenase	15206	12170	0.00151324	0.00122062	1.23973	0.806626
AMUC_RS11365	Amuc_2129	hydrogenase 2 large subunit	7461	1228	0.000742488	0.000123165	6.0284	0.165882
AMUC_RS11370	Amuc_2130	hypothetical protein	5640	2514	0.000561269	0.000252147	2.22596	0.449245
AMUC_RS11375	Amuc_2131	hydrogenase maturation protease	3205	164	0.000318948	1.64487e-05	19.3904	0.0515718
AMUC_RS11380	Amuc_2132	hydrogenase nickel incorporation protein HypA	485	1	4.82652e-05	1.00297e-07	481.221	0.00207805
AMUC_RS11385	Amuc_2133	hypothetical protein	3663	1334	0.000364526	0.000133797	2.72448	0.367042
AMUC_RS11390		hypothetical protein	1220	1324	0.000121409	0.000132794	0.914271	1.09377
AMUC_RS11395	Amuc_2135	hypothetical protein	380	185	3.7816e-05	1.8555e-05	2.03805	0.490665
AMUC_RS11400	Amuc_2136	glycoside hydrolase family 20	4377	9103	0.000435581	0.000913006	0.477084	2.09607
AMUC_RS11405	Amuc_2137	NAD(P)H-dependent oxidoreductase	3895	5126	0.000387614	0.000514124	0.753932	1.32638
AMUC_RS11410	Amuc_2138	histidinol-phosphate aminotransferase	2153	2009	0.000214258	0.000201497	1.06333	0.940444
AMUC_RS11420	Amuc_2140	hypothetical protein	1	1	9.95158e-08	1.00297e-07	0.992209	1.00785
AMUC_RS11425	Amuc_2141	transcriptional regulator	11832	19631	0.00117747	0.00196894	0.598024	1.67217
AMUC_RS11430	Amuc_2142	hypothetical protein	2702.39	15774.3	0.000268931	0.00158212	0.169981	5.883
AMUC_RS11435	Amuc_2143	hypothetical protein	2041.61	686.7	0.000203173	6.88741e-05	2.94991	0.338993
AMUC_RS11440	Amuc_2144	fumarate hydratase	7607	3943	0.000757017	0.000395472	1.91421	0.522409
AMUC_RS11445	Amuc_2145	hypothetical protein	215	1	2.13959e-05	1.00297e-07	213.325	0.00468769
AMUC_RS11450	Amuc_2146	6-pyruvoyltetrahydropterin synthase	440	613	4.3787e-05	6.14822e-05	0.712189	1.40412
AMUC_RS11455	Amuc_2147	DUF3313 domain-containing protein	362	63	3.60247e-05	6.31873e-06	5.70126	0.1754
AMUC_RS11460		hypothetical protein	778	967	7.74233e-05	9.69874e-05	0.798282	1.25269
AMUC_RS11465	Amuc_2149	signal recognition particle protein	4241	3007	0.000422047	0.000301594	1.39939	0.714598
AMUC_RS11470	Amuc_2150	quinolinate synthetase	1209	808	0.000120315	8.10402e-05	1.48463	0.673569
AMUC_RS11475	Amuc_2151	hypothetical protein	917	411	9.1256e-05	4.12222e-05	2.21376	0.45172
AMUC_RS11480	Amuc_2152	sugar-binding protein	14341.7	431.68	0.00142723	4.32963e-05	32.9642	0.030336
AMUC_RS11485	Amuc_2153	hypothetical protein	84295	5456	0.00838869	0.000547222	15.3296	0.0652333
AMUC_RS11490	Amuc_2154	hypothetical protein	1359.85	310	0.000135327	3.10921e-05	4.35244	0.229756
AMUC_RS11495	Amuc_2155	hypothetical protein	12331	396	0.00122713	3.97177e-05	30.8963	0.0323664
AMUC_RS11500		hypothetical protein	300	1	2.98547e-05	1.00297e-07	297.663	0.00335951
AMUC_RS11505	Amuc_2157	NADH-quinone oxidoreductase subunit B	2274	1755	0.000226299	0.000176022	1.28563	0.777828
AMUC_RS11510	Amuc_2158	NADH (or F420H2) dehydrogenase	1544	366	0.000153652	3.67088e-05	4.18571	0.238908
AMUC_RS11515	Amuc_2159	hypothetical protein	1057	319	0.000105188	3.19948e-05	3.28766	0.304167
AMUC_RS11520	Amuc_2160	hypothetical protein	1449	52	0.000144198	5.21546e-06	27.6483	0.0361686
AMUC_RS11535	Amuc_2163	hypothetical protein	27039	6173	0.00269081	0.000619135	4.34608	0.230093
AMUC_RS11540	Amuc_2164	hypothetical protein	5982	2031	0.000595304	0.000203704	2.9224	0.342185
[truncated: 210 more rows]
