# Supplementary material for: Omics-based analysis of Akkermansia muciniphila cultivation in food-grade media
Source: Microbiome Res Rep. 2024 Jun 17;3(3):36. doi: 10.20517/mrr.2024.06 (PMC11480725; doi:10.20517/mrr.2024.06)
Supplement: Supplementary file 1 [file mrr-3-3-36-SupplementaryMaterials.zip › mrr3006-SupplementaryTable2.xlsx]

## Sheet: Sheet1
Growth fase	Sample comparison	DEGs
Growth curve comparison	A_T27 vs A_T34	703
	A_T34 vs _AT48	992
	A_T27 vs A_T48	1567
	B_T48 vs B_T72	162
	C_T55 vs C_T72	113
Mid exponential fase comparisons	A_T27 vs B_T48	135
	A_T27 vs C_T55	252
	A_T27 vs D_T10	1524
	B_T48 vs C_T55	2
	B_T48 vs D_T10	1474
	C_T55 vs D_T10	1584
Late exponential fase comparisons	A_T48 vs B_T72	1045
	A_T48 vs C_T72	1279
	A_T48 vs D_T10	1764
	B_T72 vs C_T72	93
	B_T72 VS D_T10	1605
	C_T72 vs D_T10	1576
