# Supplementary material for: Omics-based analysis of Akkermansia muciniphila cultivation in food-grade media
Source: Microbiome Res Rep. 2024 Jun 17;3(3):36. doi: 10.20517/mrr.2024.06 (PMC11480725; doi:10.20517/mrr.2024.06)
Supplement: Supplementary file 1 [file mrr-3-3-36-SupplementaryMaterials.zip › mrr3006-SupplementaryTable3.xlsx]

## Sheet: Sheet1
Protein abundance ratio >10 (mucus/High-GlcNAc)	Locus tag	Protein description
428.035	Amuc_1259	Lipolytic protein G-D-S-L family OS
374.812	Amuc_0491	Sulfatase OS
278.624	Amuc_0369	Beta-N-acetylhexosaminidase OS
210.336	Amuc_2040	Oligopeptidase A OS
208.25	Amuc_1420	Uncharacterized protein OS
196.085	Amuc_0124	SASA domain-containing protein OS
145.385	Amuc_0846	Coagulation factor 5/8 type domain protein OS
99.9961	Amuc_1669	Beta-N-acetylhexosaminidase OS
90.4154	Amuc_0607	Endonuclease/exonuclease/phosphatase OS
83.6077	Amuc_1292	Endoribonuclease L-PSP OS
76.6596	Amuc_1667	Glycoside hydrolase family 2 sugar binding OS
75.6654	Amuc_1260	Glycoside hydrolase family 37 OS
61.8081	Amuc_0803	Coagulation factor 5/8 type domain protein OS
60.7223	Amuc_1707	Type I phosphodiesterase/nucleotide pyrophosphatase OS
54.5409	Amuc_0371	Two component regulator propeller domain protein OS
46.7231	Amuc_0628	Uncharacterized protein OS
43.6881	Amuc_0986	Succinate dehydrogenase (Or fumarate reductase) cytochrome b subunit, b558 family OS
42.5204	Amuc_0518	Uncharacterized protein OS
40.6254	Amuc_0125	Lipolytic protein G-D-S-L family OS
39.7427	Amuc_0188	Esterase/lipase-like protein OS
34.8123	Amuc_0779	Nuclease (SNase domain protein) OS
34.1612	Amuc_1338	Uncharacterized protein OS
31.0927	Amuc_1389	Short-chain dehydrogenase/reductase SDR OS
26.0973	Amuc_2117	Uncharacterized protein OS
25.7176	Amuc_0018	Uncharacterized protein OS
23.8365	Amuc_1078	Uncharacterized protein OS
23.5846	Amuc_0741	HTH OST-type domain-containing protein OS
23.2372	Amuc_0627	Peptidase M60 domain-containing protein OS
22.09	coaX	Type III pantothenate kinase OS
21.1462	Amuc_1291	Putative surface layer protein, with cytochrome c domain OS
20.4181	Amuc_0012	CDP-diacylglycerol/glycerol-3-phosphate 3-phosphatidyltransferase OS
20.2142	Amuc_1197	Helicase c2 OS
19.0947	Amuc_0920	Glycosyl hydrolase family 109 protein 2 OS
19.0535	Amuc_1478	Uncharacterized protein OS
17.3981	Amuc_1843	Uncharacterized protein OS
16.5104	xerC	Tyrosine recombinase XerC OS
15.6692	Amuc_1222	Oligopeptide transporter, OPT superfamily OS
15.6673	Amuc_0854	Histone family protein DNA-binding protein OS
14.9123	Amuc_1793	Acyltransferase 3 OS
14.2725	Amuc_1296	ABC transporter related OS
14.2574	Amuc_0868	Beta-N-acetylhexosaminidase OS
12.6012	Amuc_1450	Sel1 domain protein repeat-containing protein OS
12.5415	Amuc_0875	Glycoside hydrolase family 16 OS
11.812	Amuc_1187	Alpha-galactosidase OS
11.1362	Amuc_0228	Site-specific DNA-methyltransferase (adenine-specific) OS
10.8504	Amuc_0019	Uncharacterized protein OS
0.0995322	Amuc_1017	AB hydrolase-1 domain-containing protein OS
0.095524	Amuc_0905	ErfK/YbiS/YcfS/YnhG family protein OS
0.0914082	Amuc_1398	Hydrogenase accessory protein HypB OS
0.0911481	nadD	Probable nicotinate-nucleotide adenylyltransferase OS
0.0899467	Amuc_1333	Uncharacterized protein OS
0.0883358	Amuc_2055	Rubrerythrin domain-containing protein OS
0.0871978	Amuc_0914	Cupin 2 conserved barrel domain protein OS
0.0855639	Amuc_1402	Hydrogenase expression/formation protein HypE OS
0.0838439	Amuc_1791	Peptidase S1 and S6 chymotrypsin/Hap OS
0.0813389	Amuc_1139	Uncharacterized protein OS
0.0752914	Amuc_2160	Uncharacterized protein OS
0.0728332	Amuc_1468	Uncharacterized protein OS
0.0697301	gpmA	2,3-bisphosphoglycerate-dependent phosphoglycerate mutase OS
0.0681681	Amuc_1838	Uncharacterized protein OS
0.0679899	Amuc_0407	Binding-protein-dependent transport systems inner membrane component OS
0.0655391	Amuc_0701	Transcriptional regulator, LysR family OS
0.0654055	Amuc_1743	Uncharacterized protein OS
0.0650254	Amuc_1105	Uncharacterized protein OS
0.0644583	Amuc_1802	Aldo/keto reductase OS
0.064056	Amuc_0946	DJ-1 family protein OS
0.0630364	Amuc_1136	Uncharacterized protein OS
0.0593648	Amuc_1546	Lipolytic protein G-D-S-L family OS
0.0591918	Amuc_1803	Metallophosphoesterase OS
0.0590741	Amuc_1901	Metallophosphoesterase OS
0.0542967	Amuc_1951	NADH:flavin oxidoreductase/NADH oxidase OS
0.0532803	Amuc_1219	Uncharacterized protein OS
0.0531513	glsA	Glutaminase OS
0.0461222	Amuc_0526	DoxX family protein OS
0.0441567	Amuc_1538	OsmC family protein OS
0.0439449	Amuc_1923	Uncharacterized protein OS
0.0432893	Amuc_0851	Uncharacterized protein OS
0.0431116	Amuc_2070	Catalase OS
0.0423964	Amuc_2127	Carbohydrate-selective porin OprB OS
0.042014	Amuc_0895	PepSY like domain-containing protein OS
0.0417561	Amuc_0372	Glutamate decarboxylase OS
0.040016	Amuc_1996	Uncharacterized protein OS
0.039873	Amuc_1701	Transcriptional regulator, MarR family OS
0.039473	eno	Enolase OS
0.036798	Amuc_1729	Uncharacterized protein OS
0.0365816	Amuc_0333	Chloramphenicol acetyltransferase OS
0.0352552	Amuc_1834	Uncharacterized protein OS
0.0313023	Amuc_1768	ApaG domain-containing protein OS
0.030876	Amuc_0687	Outer membrane autotransporter barrel domain protein OS
0.0290519	Amuc_0550	3D domain protein OS
0.0261737	Amuc_1177	Lipocalin family protein OS
0.0261523	Amuc_1176	Uncharacterized protein OS
0.0260633	Amuc_1140	Glycostransf 1 domain-containing protein OS
0.0251455	Amuc_2056	Rubrerythrin domain-containing protein OS
0.022541	Amuc_1213	Uncharacterized protein OS
0.0221972	Amuc_1380	ABC-2 type transporter OS
0.0220676	Amuc_1677	Type III restriction protein res subunit OS
0.0217921	Amuc_0691	Thioredoxin OS
0.0201421	Amuc_0717	Amino acid permease-associated region OS
0.0193879	def	Peptide deformylase OS
0.0181426	Amuc_1812	Alpha amylase catalytic region OS
0.0146434	Amuc_1141	Glycosyl transferase family 11 OS
0.0125655	Amuc_0883	Uncharacterized protein OS
0.0123991	Amuc_1311	Uncharacterized protein OS
0.0120867	Amuc_0775	Thioesterase superfamily protein OS
0.00843608	Amuc_1142	Glycosyl transferase, family 31 OS
0.00819495	Amuc_1409	PepSY like domain-containing protein OS
0.00614251	Amuc_1797	Uncharacterized protein OS
0.00568169	Amuc_1329	Peptide-methionine (R)-S-oxide reductase OS
0.00526757	Amuc_0089	Uncharacterized protein OS
0.00470319	Amuc_0777	Short-chain dehydrogenase/reductase SDR OS
0.00435118	Amuc_0882	Uncharacterized protein OS
0.00121217	Amuc_1827	Pirin domain protein OS
